# Supplementary material for: Degradation of the ABA co-receptor ABI1 by PUB12/13 U-box E3 ligases
Source: Nat Commun. 2015 Oct 20;6:8630. doi: 10.1038/ncomms9630 (PMC4667695; doi:10.1038/ncomms9630)
Supplement: Supplementary Data 1 — LC-MS/MS data of ABI1-Flag co-purified proteins [file ncomms9630-s2.xlsx]

## Sheet: 复件  LC-MS-ABI1
Supplementary Data 1. LC-MS/MS data of ABI1-Flag co-purified proteins
Database	IPI_arabidopsis 3.85
Taxonomy	Arabidopsis thaliana (thale cress) (39,677 sequences)
Timestamp	10 Sep 2014 at 01:43:46 GMT
Type of search	MS/MS Ion Search
Enzyme	Trypsin
Fixed modifications	Carbamidomethyl (C)
Variable modifications	Oxidation (M)
Mass values	Monoisotopic
Protein mass	Unrestricted
Peptide mass tolerance	10 ppm
Fragment mass tolerance	0.02 Da
Max missed cleavages	2
Instrument type	ESI-TRAP
Number of queries	125944
Warning	No taxonomy indexes found in selected databases, taxonomy 'Arabidopsis thaliana (thale cress)' ignored. Searching all entries.
Significance threshold p<	0.05
Max. number of families	AUTO
Ions score or expect cut-off	0
Preferred taxonomy	All entries
Family	Member	Database	Accession	Score	Mass	Num. of matches	Num. of significant matches	Num. of sequences	Num. of significant sequences	emPAI	Description	Gene ID
1	1	IPI_arabidopsis	IPI00536803	180527	38527	5818	4785	43	38	120.51	Tax_Id=3702 Gene_Symbol=NIT1 Nitrilase 1	AT3G44310
1	2	IPI_arabidopsis	IPI00542809	123153	38340	2904	2631	20	20	10.18	Tax_Id=3702 Gene_Symbol=NIT3 Nitrilase 3	AT3G44320
1	3	IPI_arabidopsis	IPI00517960	47361	37529	1727	1444	22	19	10.74	Tax_Id=3702 Gene_Symbol=NIT2 Nitrilase 2	AT3G44300
1	4	IPI_arabidopsis	IPI00548595	40	61821	114	6	2	1	0.15	Tax_Id=3702 Gene_Symbol=CYP79B2 Tryptophan N-monooxygenase 1	AT4G39950
2	1	IPI_arabidopsis	IPI00517333	85701	47989	2728	2278	49	45	161.79	Tax_Id=3702 Gene_Symbol=ABI1 Protein phosphatase 2C 56	AT4G26080
2	2	IPI_arabidopsis	IPI00534643	4357	46847	366	247	11	10	2.52	Tax_Id=3702 Gene_Symbol=ABI2 Isoform 1 of Protein phosphatase 2C 77	AT5G57050
3	1	IPI_arabidopsis	IPI00527125	23082	41401	732	615	24	19	8.34	Tax_Id=3702 Gene_Symbol=ATRSP41 ATRSP41; RNA binding / nucleic acid binding / nucleotide binding	AT5G52040
3	2	IPI_arabidopsis	IPI00938937	18210	37395	593	480	22	16	5.03	Tax_Id=3702 Gene_Symbol=ATRSP41 ATRSP41; RNA binding / nucleic acid binding / nucleotide binding	AT5G52040
4	1	IPI_arabidopsis	IPI00520882	17876	60897	580	503	46	45	44	Tax_Id=3702 Gene_Symbol=AT3G08590 Probable 2,3-bisphosphoglycerate-independent phosphoglycerate mutase 2	AT3G08590
5	1	IPI_arabidopsis	IPI00536454	15483	47785	438	389	30	27	22.94	Tax_Id=3702 Gene_Symbol=PSAT Phosphoserine aminotransferase, chloroplastic	AT1G04010;AT4G35630
5	2	IPI_arabidopsis	IPI00548138	12000	47060	378	334	26	25	18.14	Tax_Id=3702 Gene_Symbol=AT2G17630 phosphoserine aminotransferase, putative	AT2G17630
6	1	IPI_arabidopsis	IPI00992404	14364	146612	479	410	68	64	8.51	Tax_Id=3702 Gene_Symbol=AT1G61850 Phospholipases	AT1G61850
7	1	IPI_arabidopsis	IPI00524207	13089	52080	384	333	39	34	22.48	Tax_Id=3702 Gene_Symbol=ENOC Cytosolic enolase 3	AT2G29560
8	1	IPI_arabidopsis	IPI00542919	12881	147260	362	323	28	25	1.37	Tax_Id=3702 Gene_Symbol=AT1G19480 F18O14.25	AT1G19480
9	1	IPI_arabidopsis	IPI00538379	11720	60654	321	264	38	35	15.18	Tax_Id=3702 Gene_Symbol=AT5G11710 Clathrin interactor EPSIN 1	AT5G11710
10	1	IPI_arabidopsis	IPI00518637	11352	61369	368	318	30	26	6.34	Tax_Id=3702 Gene_Symbol=AT5G35200 Putative clathrin assembly protein At5g35200	AT5G35200
11	1	IPI_arabidopsis	IPI00516615	10675	151071	385	330	73	65	6.11	Tax_Id=3702 Gene_Symbol=AT1G48120 Serine/threonine-protein phosphatase 7 long form homolog	AT1G48120
12	1	IPI_arabidopsis	IPI00535114	9312	53435	393	335	30	27	10.55	Tax_Id=3702 Gene_Symbol=RBCL Ribulose bisphosphate carboxylase large chain	ATCG00490
13	1	IPI_arabidopsis	IPI00543293	8968	71712	311	259	46	39	17.99	Tax_Id=3702 Gene_Symbol=HSC70-1 Heat shock cognate 70 kDa protein 1	AT5G02500
13	2	IPI_arabidopsis	IPI00543340	6696	71559	249	203	42	38	11.62	Tax_Id=3702 Gene_Symbol=AT3G09440 Heat shock cognate 70 kDa protein 3	AT3G09440
13	4	IPI_arabidopsis	IPI00524550	5546	71456	204	164	32	25	4.88	Tax_Id=3702 Gene_Symbol=HSP70 Heat shock cognate 70 kDa protein 4	AT3G12580
13	3	IPI_arabidopsis	IPI00523903	5945	71741	198	168	30	28	5.58	Tax_Id=3702 Gene_Symbol=AT5G02490 Heat shock cognate 70 kDa protein 2	AT5G02490
13	5	IPI_arabidopsis	IPI00526247	2061	73801	64	50	19	14	1.23	Tax_Id=3702 Gene_Symbol=BIP2 Luminal-binding protein 2	AT5G42020
13	6	IPI_arabidopsis	IPI00522684	1988	73869	63	49	19	14	1.23	Tax_Id=3702 Gene_Symbol=BIP1 Luminal-binding protein 1	AT5G28540
13	7	IPI_arabidopsis	IPI00542361	729	73315	43	27	18	11	0.89	Tax_Id=3702 Gene_Symbol=mtHsc70-1 mtHsc70-1 (mitochondrial heat shock protein 70-1); ATP binding	AT4G37910
13	8	IPI_arabidopsis	IPI00521845	243	73174	24	16	14	11	0.89	Tax_Id=3702 Gene_Symbol=MTHSC70-2 MTHSC70-2 (MITOCHONDRIAL HSP70 2); ATP binding	AT5G09590
14	1	IPI_arabidopsis	IPI00547812	8701	34002	275	235	18	18	9.46	Tax_Id=3702 Gene_Symbol=XTH7 Probable xyloglucan endotransglucosylase/hydrolase protein 7	AT4G37800
14	2	IPI_arabidopsis	IPI00536725	1069	34070	70	53	10	9	2.03	Tax_Id=3702 Gene_Symbol=XTH6 Probable xyloglucan endotransglucosylase/hydrolase protein 6	AT5G65730
14	4	IPI_arabidopsis	IPI00531927	131	82183	24	10	6	2	0.11	Tax_Id=3702 Gene_Symbol=AT5G38840 forkhead-associated domain-containing protein / FHA domain-containing protein	AT5G38840
14	3	IPI_arabidopsis	IPI00528839	455	34497	20	15	8	8	1.64	Tax_Id=3702 Gene_Symbol=XTH4 Xyloglucan endotransglucosylase/hydrolase protein 4	AT2G06850
15	1	IPI_arabidopsis	IPI00529045	7886	21612	297	223	23	19	46.08	Tax_Id=3702 Gene_Symbol=RCAR3 Abscisic acid receptor PYL8	AT5G53160
15	2	IPI_arabidopsis	IPI00546857	2940	21173	107	85	15	14	18.07	Tax_Id=3702 Gene_Symbol=RCAR1 Abscisic acid receptor PYL9	AT1G01360
15	3	IPI_arabidopsis	IPI00517583	252	24117	49	31	6	5	1.38	Tax_Id=3702 Gene_Symbol=PYL7 Abscisic acid receptor PYL7	AT4G01026
16	1	IPI_arabidopsis	IPI00532664	7854	136368	322	246	51	43	2.92	Tax_Id=3702 Gene_Symbol=AT4G10320 isoleucyl-tRNA synthetase, putative / isoleucine--tRNA ligase, putative	AT4G10320
17	1	IPI_arabidopsis	IPI00539116	7417	61664	254	218	24	23	5.33	Tax_Id=3702 Gene_Symbol=TGG1 Isoform 1 of Myrosinase 1	AT5G26000
17	2	IPI_arabidopsis	IPI00525561	1921	63262	84	71	19	17	2.32	Tax_Id=3702 Gene_Symbol=TGG2 Isoform 1 of Myrosinase 2	AT5G25980
18	1	IPI_arabidopsis	IPI00538077	6603	28843	308	219	23	22	31.54	Tax_Id=3702 Gene_Symbol=AT4G29270 acid phosphatase class B family protein	AT4G29270
18	2	IPI_arabidopsis	IPI00548735	74	29002	6	4	2	2	0.34	Tax_Id=3702 Gene_Symbol=AT4G29260 acid phosphatase class B family protein	AT4G29260
19	1	IPI_arabidopsis	IPI00524723	5847	86932	275	221	57	51	13.5	Tax_Id=3702 Gene_Symbol=DRP3B Isoform 1 of Dynamin-related protein 3B	AT2G14120
19	2	IPI_arabidopsis	IPI00546092	4813	89970	208	176	45	40	5.85	Tax_Id=3702 Gene_Symbol=DRP3A Isoform 1 of Dynamin-related protein 3A	AT4G33650
20	1	IPI_arabidopsis	IPI00529620	5559	78110	188	152	41	39	8.17	Tax_Id=3702 Gene_Symbol=P5CS1 Delta-1-pyrroline-5-carboxylate synthase A	AT2G39800
20	2	IPI_arabidopsis	IPI00542239	2448	79164	104	80	29	23	2.41	Tax_Id=3702 Gene_Symbol=P5CS2 Delta-1-pyrroline-5-carboxylate synthase B	AT3G55610
21	1	IPI_arabidopsis	IPI00518163	4588	49354	152	127	25	23	9.88	Tax_Id=3702 Gene_Symbol=RCA Isoform Short of Ribulose bisphosphate carboxylase/oxygenase activase, chloroplastic	AT2G39730
22	1	IPI_arabidopsis	IPI00547081	3742	22932	201	132	10	9	5.15	Tax_Id=3702 Gene_Symbol=PYL5 Abscisic acid receptor PYL5	AT5G05440
22	2	IPI_arabidopsis	IPI00516299	1527	24056	135	68	8	8	3	Tax_Id=3702 Gene_Symbol=PYL6 Abscisic acid receptor PYL6	AT2G40330
22	3	IPI_arabidopsis	IPI00527852	824	22706	107	46	3	3	0.73	Tax_Id=3702 Gene_Symbol=PYL4 Abscisic acid receptor PYL4	AT2G40330
23	1	IPI_arabidopsis	IPI00852281	3545	182603	163	126	58	49	2.34	Tax_Id=3702 Gene_Symbol=EBS1 Isoform 1 of UDP-glucose:glycoprotein glucosyltransferase	AT1G71220
24	1	IPI_arabidopsis	IPI00547255	3369	50934	95	82	20	20	5.16	Tax_Id=3702 Gene_Symbol=AGD2 LL-diaminopimelate aminotransferase, chloroplastic	AT4G33680
25	1	IPI_arabidopsis	IPI00533075	3338	54902	135	112	23	20	5.3	Tax_Id=3702 Gene_Symbol=AT2G23390 unknown protein	AT2G23390
26	1	IPI_arabidopsis	IPI00545926	3170	88721	111	90	34	27	2.62	Tax_Id=3702 Gene_Symbol=- Putative uncharacterized protein At3g05850	At3g05850
26	3	IPI_arabidopsis	IPI00527297	245	85610	15	8	8	5	0.28	Tax_Id=3702 Gene_Symbol=- Putative mudrA protein	AT1G12720
26	2	IPI_arabidopsis	IPI00532378	270	86710	14	9	7	5	0.28	Tax_Id=3702 Gene_Symbol=- Putative uncharacterized protein not annotated
27	1	IPI_arabidopsis	IPI00525001	2897	51385	116	91	26	24	9.77	Tax_Id=3702 Gene_Symbol=TUB2;TUB3 Tubulin beta-2/beta-3 chain	AT5G62690
27	3	IPI_arabidopsis	IPI00542050	2203	50361	88	68	20	18	4.78	Tax_Id=3702 Gene_Symbol=TUB4 Tubulin beta-4 chain	AT5G44340
27	4	IPI_arabidopsis	IPI00517561	2198	50310	86	67	20	18	4.81	Tax_Id=3702 Gene_Symbol=TUB9 Tubulin beta-9 chain	AT4G20890
27	2	IPI_arabidopsis	IPI00545413	2293	51341	85	65	20	16	3.37	Tax_Id=3702 Gene_Symbol=TUB7 Tubulin beta-7 chain	AT2G29550
27	5	IPI_arabidopsis	IPI00545934	1642	51237	81	54	22	15	3.04	Tax_Id=3702 Gene_Symbol=TUB6 Tubulin beta-6 chain	AT5G12250
27	6	IPI_arabidopsis	IPI00516743	1551	50880	78	53	19	15	3.44	Tax_Id=3702 Gene_Symbol=TUB5 Tubulin beta-5 chain	AT1G20010
28	1	IPI_arabidopsis	IPI00520474	2881	51883	91	78	18	17	4.08	Tax_Id=3702 Gene_Symbol=RABE1b Elongation factor Tu, chloroplastic	AT4G20360
28	2	IPI_arabidopsis	IPI00529020	245	49607	15	13	2	2	0.19	Tax_Id=3702 Gene_Symbol=AT4G02930 Elongation factor Tu, mitochondrial	AT4G02930
29	1	IPI_arabidopsis	IPI00547670	2757	52876	107	85	21	19	3.93	Tax_Id=3702 Gene_Symbol=HAG2 Histone acetyltransferase type B catalytic subunit	AT5G56740
30	1	IPI_arabidopsis	IPI00521816	2689	82585	112	86	34	27	3.19	Tax_Id=3702 Gene_Symbol=AT5G26710 F21E10.12 protein	AT5G26710
31	1	IPI_arabidopsis	IPI00657126	2635	56331	145	109	16	13	1.65	Tax_Id=3702 Gene_Symbol=CAT3 CAT3 (CATALASE 3); catalase	AT1G20620
31	2	IPI_arabidopsis	IPI00657532	2190	44263	124	87	13	10	1.59	Tax_Id=3702 Gene_Symbol=CAT3 CAT3 (CATALASE 3); catalase	AT1G20620
31	3	IPI_arabidopsis	IPI00520641	951	57237	48	34	11	10	1.09	Tax_Id=3702 Gene_Symbol=CAT2 Catalase-2	AT4G35090
32	1	IPI_arabidopsis	IPI00517861	2597	38858	71	60	22	20	7.7	Tax_Id=3702 Gene_Symbol=AT3G52930 fructose-bisphosphate aldolase, putative	AT3G52930
32	2	IPI_arabidopsis	IPI00536892	1764	38705	50	40	16	12	2.68	Tax_Id=3702 Gene_Symbol=AT2G36460 fructose-bisphosphate aldolase, putative	AT2G36460
32	3	IPI_arabidopsis	IPI00548350	542	38555	17	13	9	7	1.15	Tax_Id=3702 Gene_Symbol=AT4G26530 fructose-bisphosphate aldolase, putative	AT4G26530
33	1	IPI_arabidopsis	IPI00544292	2589	64169	92	73	30	29	5.73	Tax_Id=3702 Gene_Symbol=CPN60B RuBisCO large subunit-binding protein subunit beta, chloroplastic	AT1G55490
33	2	IPI_arabidopsis	IPI00525237	2109	62205	77	63	29	24	4.1	Tax_Id=3702 Gene_Symbol=CPN60A RuBisCO large subunit-binding protein subunit alpha, chloroplastic	AT2G28000
33	3	IPI_arabidopsis	IPI00657073	967	63627	38	31	14	14	1.53	Tax_Id=3702 Gene_Symbol=AT5G56500 ATP binding / protein binding	AT5G56500
33	4	IPI_arabidopsis	IPI00533566	113	61584	16	9	11	7	0.61	Tax_Id=3702 Gene_Symbol=HSP60 Chaperonin CPN60, mitochondrial	AT3G23990
34	1	IPI_arabidopsis	IPI00518090	2555	37004	92	69	19	16	6.73	Tax_Id=3702 Gene_Symbol=GAPC2 GAPC2 (GLYCERALDEHYDE-3-PHOSPHATE DEHYDROGENASE C2); NAD or NADH binding / binding / catalytic/ glyceraldehyde-3-phosphate dehydrogenase (phosphorylating)/ glyceraldehyde-3-phosphate dehydrogenase	AT1G13440
34	2	IPI_arabidopsis	IPI00527494	2532	37005	92	68	19	16	6.73	Tax_Id=3702 Gene_Symbol=GAPC1 Glyceraldehyde-3-phosphate dehydrogenase, cytosolic	AT3G04120
35	1	IPI_arabidopsis	IPI00523172	2415	81293	98	70	27	22	2.31	Tax_Id=3702 Gene_Symbol=emb1138 Isoform 2 of DEAD-box ATP-dependent RNA helicase 3, chloroplastic	AT5G26742
36	2	IPI_arabidopsis	IPI00524040	1975	42064	93	75	21	20	7.16	Tax_Id=3702 Gene_Symbol=ACT8 Actin-8	AT1G49240
36	1	IPI_arabidopsis	IPI00524611	2400	41937	89	76	18	18	5.71	Tax_Id=3702 Gene_Symbol=ACT7 Actin-7	AT5G09810
36	3	IPI_arabidopsis	IPI00535813	1653	42056	77	60	17	17	5.05	Tax_Id=3702 Gene_Symbol=ACT1;ACT3 Actin-1	AT2G37620
37	1	IPI_arabidopsis	IPI00531287	2353	76575	101	83	36	30	4.53	Tax_Id=3702 Gene_Symbol=cpHsc70-1 cpHsc70-1 (chloroplast heat shock protein 70-1); ATP binding	AT4G24280
37	2	IPI_arabidopsis	IPI00518961	2198	77064	94	78	31	27	3.64	Tax_Id=3702 Gene_Symbol=CPHSC70-2EAT SHOCK PROTEIN 70-2 CPHSC70-2EAT SHOCK PROTEIN 70-2 (CHLOROPLAST HEAT SHOCK PROTEIN 70-2); ATP binding / unfolded protein binding	AT5G49910
38	1	IPI_arabidopsis	IPI00519855	2282	34868	64	54	12	10	2.33	Tax_Id=3702 Gene_Symbol=AT1G71080 unknown protein， RNA polymerase II transcription elongation factor	AT1G71080
39	1	IPI_arabidopsis	IPI00521495	2272	29969	102	93	21	20	20.66	Tax_Id=3702 Gene_Symbol=AT5G07090 40S ribosomal protein S4-2	AT5G07090
40	1	IPI_arabidopsis	IPI00545250	2253	22118	74	63	16	13	13.06	Tax_Id=3702 Gene_Symbol=AT1G33120;PGY2 60S ribosomal protein L9-1	AT1G33120
40	2	IPI_arabidopsis	IPI00517389	379	22074	27	19	8	6	2.1	Tax_Id=3702 Gene_Symbol=AT4G10450 60S ribosomal protein L9-2	AT4G10450
41	1	IPI_arabidopsis	IPI00540632	2083	55351	89	65	19	15	2.65	Tax_Id=3702 Gene_Symbol=ATPA ATP synthase subunit alpha, chloroplastic	ATCG00120
41	2	IPI_arabidopsis	IPI00520130	66	86221	23	10	5	3	0.16	Tax_Id=3702 Gene_Symbol=AT2G07698 ATP synthase alpha chain, mitochondrial, putative	AT2G07698
42	1	IPI_arabidopsis	IPI00520433	2083	26130	46	43	8	7	2.61	Tax_Id=3702 Gene_Symbol=AT3G23600 dienelactone hydrolase family protein	AT3G23600
43	1	IPI_arabidopsis	IPI00533598	2077	31087	98	72	18	15	6.56	Tax_Id=3702 Gene_Symbol=AT2G41840 40S ribosomal protein S2-3	AT2G41840
43	2	IPI_arabidopsis	IPI00521681	1777	30950	81	57	15	12	4.07	Tax_Id=3702 Gene_Symbol=XW6 40S ribosomal protein S2-1	AT1G58380
44	1	IPI_arabidopsis	IPI00524577	2062	25092	58	51	13	12	5.25	Tax_Id=3702 Gene_Symbol=AT5G20290 40S ribosomal protein S8-1	AT5G20290
45	1	IPI_arabidopsis	IPI00516381	2053	70693	120	82	26	19	2.3	Tax_Id=3702 Gene_Symbol=AT3G29410 Terpenoid synthase 25	AT3G29410
46	1	IPI_arabidopsis	IPI00540778	2017	63657	92	77	20	18	2.53	Tax_Id=3702 Gene_Symbol=RP1 Putative uncharacterized protein At1g43170， a cytoplasmic ribosomal protein	AT1G43170
47	1	IPI_arabidopsis	IPI00533005	2008	41484	88	68	17	13	3.57	Tax_Id=3702 Gene_Symbol=FNR2 Isoform 1 of Ferredoxin--NADP reductase, leaf isozyme 2, chloroplastic	AT1G20020
47	2	IPI_arabidopsis	IPI00541856	772	40643	64	43	18	11	2.46	Tax_Id=3702 Gene_Symbol=FNR1 Ferredoxin--NADP reductase, leaf isozyme 1, chloroplastic	AT5G66190
48	1	IPI_arabidopsis	IPI00520872	1978	30060	84	59	19	17	13.1	Tax_Id=3702 Gene_Symbol=AT3G04840 40S ribosomal protein S3a-1	AT3G04840
48	2	IPI_arabidopsis	IPI00543912	1142	29956	70	45	18	15	8.36	Tax_Id=3702 Gene_Symbol=AT4G34670 40S ribosomal protein S3a-2	AT4G34670
49	2	IPI_arabidopsis	IPI00544808	1601	194402	65	53	29	24	0.69	Tax_Id=3702 Gene_Symbol=AT3G08530 clathrin heavy chain, putative	AT3G08530
49	1	IPI_arabidopsis	IPI00527690	1892	194433	65	54	28	23	0.65	Tax_Id=3702 Gene_Symbol=AT3G11130 clathrin heavy chain, putative	AT3G11130
50	1	IPI_arabidopsis	IPI00541680	1810	48086	76	52	21	19	4.77	Tax_Id=3702 Gene_Symbol=GAPB Glyceraldehyde-3-phosphate dehydrogenase B, chloroplastic	AT1G42970
50	2	IPI_arabidopsis	IPI00537303	1468	42748	73	51	19	15	3.83	Tax_Id=3702 Gene_Symbol=GAPA Glyceraldehyde-3-phosphate dehydrogenase A, chloroplastic	AT3G26650
50	3	IPI_arabidopsis	IPI00544582	1360	43105	65	50	16	14	3.33	Tax_Id=3702 Gene_Symbol=GAPA-2 Glyceraldehyde 3-phosphate dehydrogenase A subunit 2	AT1G12900
51	2	IPI_arabidopsis	IPI00522202	1517	26136	79	63	21	20	20.03	Tax_Id=3702 Gene_Symbol=AT1G18540 60S ribosomal protein L6-1	AT1G18540
51	1	IPI_arabidopsis	IPI00539595	1710	25992	74	62	20	18	14.44	Tax_Id=3702 Gene_Symbol=AT1G74060 60S ribosomal protein L6-2	AT1G74060
52	1	IPI_arabidopsis	IPI00548618	1708	108133	102	79	15	14	0.87	Tax_Id=3702 Gene_Symbol=AT1G07930;AT1G07940;AT5G60390;AT1G07920 Elongation factor 1-alpha	AT1G07930;AT1G07940;AT5G60390;AT1G07920
53	3	IPI_arabidopsis	IPI00523179	432	49971	79	27	21	17	3.19	Tax_Id=3702 Gene_Symbol=ASP5 Aspartate aminotransferase, chloroplastic	AT4G31990
53	1	IPI_arabidopsis	IPI00546240	1660	44467	61	53	19	18	4.48	Tax_Id=3702 Gene_Symbol=ASP2 Aspartate aminotransferase, cytoplasmic isozyme 1	AT5G19550
53	2	IPI_arabidopsis	IPI00532023	739	49152	44	40	15	14	2.32	Tax_Id=3702 Gene_Symbol=ASP3 Aspartate aminotransferase, chloroplastic	AT5G11520
54	1	IPI_arabidopsis	IPI00526535	1656	29188	46	39	11	9	2.64	Tax_Id=3702 Gene_Symbol=AT3G11630 2-Cys peroxiredoxin BAS1, chloroplastic	AT3G11630
54	2	IPI_arabidopsis	IPI00539263	1306	29932	43	33	11	9	2.52	Tax_Id=3702 Gene_Symbol=2-Cys Prx B 2-Cys peroxiredoxin BAS1-like, chloroplastic	AT5G06290
55	1	IPI_arabidopsis	IPI00544214	1633	28210	82	69	23	20	18.48	Tax_Id=3702 Gene_Symbol=AT2G01250 60S ribosomal protein L7-2	AT2G01250
55	2	IPI_arabidopsis	IPI00528026	1557	28559	78	63	22	20	17.83	Tax_Id=3702 Gene_Symbol=AT2G44120 60S ribosomal protein L7	AT2G44120
55	3	IPI_arabidopsis	IPI00522150	1062	28473	53	49	15	15	8.04	Tax_Id=3702 Gene_Symbol=AT3G13580 60S ribosomal protein L7-4	AT3G13580
56	1	IPI_arabidopsis	IPI00543693	1581	53709	67	50	12	11	1.37	Tax_Id=3702 Gene_Symbol=scpl25 Serine carboxypeptidase-like 25	AT3G02110
57	1	IPI_arabidopsis	IPI00542248	1577	44788	61	52	20	17	4.97	Tax_Id=3702 Gene_Symbol=AT3G09630 60S ribosomal protein L4-1	AT3G09630
57	2	IPI_arabidopsis	IPI00521292	1375	44808	54	48	18	15	3.49	Tax_Id=3702 Gene_Symbol=AT5G02870 60S ribosomal protein L4-2	AT5G02870
58	1	IPI_arabidopsis	IPI00523587	1538	28668	64	51	19	15	9.37	Tax_Id=3702 Gene_Symbol=CA2 Carbonic anhydrase 2, chloroplastic	AT5G14740
58	2	IPI_arabidopsis	IPI00518464	1143	29827	41	37	12	12	5.2	Tax_Id=3702 Gene_Symbol=CA1 Isoform 3 of Carbonic anhydrase, chloroplastic	AT3G01500
59	1	IPI_arabidopsis	IPI00517335	1507	95098	74	57	24	22	1.78	Tax_Id=3702 Gene_Symbol=LOS1 Elongation factor EF-2	AT1G56070
60	1	IPI_arabidopsis	IPI00544923	1468	28373	58	49	18	15	8.12	Tax_Id=3702 Gene_Symbol=EMB3010 40S ribosomal protein S6-2	AT5G10360
60	2	IPI_arabidopsis	IPI00538864	1286	28578	52	45	16	15	8.04	Tax_Id=3702 Gene_Symbol=RPS6 40S ribosomal protein S6-1	AT5G46470
61	1	IPI_arabidopsis	IPI00532111	1458	32499	55	47	14	11	3.7	Tax_Id=3702 Gene_Symbol=P40 40S ribosomal protein Sa-1	AT1G72370
62	1	IPI_arabidopsis	IPI00522440	1420	84646	61	49	17	13	1.01	Tax_Id=3702 Gene_Symbol=ATMS1 5-methyltetrahydropteroyltriglutamate--homocysteine methyltransferase	AT5G17920
62	2	IPI_arabidopsis	IPI00532889	1159	84873	51	39	16	11	0.82	Tax_Id=3702 Gene_Symbol=MS2 AtMS2; 5-methyltetrahydropteroyltriglutamate-homocysteine S-methyltransferase/ methionine synthase	AT5G46470
63	1	IPI_arabidopsis	IPI00536753	1410	32082	44	37	11	10	3.21	Tax_Id=3702 Gene_Symbol=PUR ALPHA-1 Isoform 2 of Transcription factor Pur-alpha 1，similar to the conserved animal nuclear protein PUR alpha which was implicated in the control of gene transcription and DNA replication	AT2G32080
64	1	IPI_arabidopsis	IPI00517953	1402	28013	35	32	8	8	2.31	Tax_Id=3702 Gene_Symbol=EMB2296 60S ribosomal protein L8-1	AT2G18020
64	2	IPI_arabidopsis	IPI00523186	1000	28159	27	25	8	8	2.28	Tax_Id=3702 Gene_Symbol=AT4G36130 60S ribosomal protein L8-3	AT4G36130
65	1	IPI_arabidopsis	IPI00547933	1394	50194	42	34	11	10	1.32	Tax_Id=3702 Gene_Symbol=TUA4;TUA2 Tubulin alpha-2/alpha-4 chain	AT1G04820
65	2	IPI_arabidopsis	IPI00529143	621	50250	29	20	10	8	0.95	Tax_Id=3702 Gene_Symbol=TUA3;TUA5 Tubulin alpha-3/alpha-5 chain	AT5G19770
66	1	IPI_arabidopsis	IPI00519030	1394	83688	71	51	17	14	1.03	Tax_Id=3702 Gene_Symbol=ALB1 Magnesium-chelatase subunit chlD, chloroplastic	?AT1G08520
67	1	IPI_arabidopsis	IPI00538730	1388	133038	56	52	22	21	0.95	Tax_Id=3702 Gene_Symbol=EMB25 DEAD-box ATP-dependent RNA helicase ISE2, chloroplastic	AT1G70070
68	1	IPI_arabidopsis	IPI00532781	1340	21011	42	39	13	11	7.89	Tax_Id=3702 Gene_Symbol=AT5G27850 60S ribosomal protein L18-3	AT5G27850
68	2	IPI_arabidopsis	IPI00528143	1108	20970	37	35	12	11	7.89	Tax_Id=3702 Gene_Symbol=RPL18 60S ribosomal protein L18-2	AT3G05590
69	1	IPI_arabidopsis	IPI00538733	1333	42290	46	41	19	18	5.62	Tax_Id=3702 Gene_Symbol=AT2G40660 tRNA-binding region domain-containing protein	AT2G40660
70	1	IPI_arabidopsis	IPI00524816	1302	36124	68	47	17	14	4.1	Tax_Id=3702 Gene_Symbol=ATARCA Isoform 1 of Guanine nucleotide-binding protein subunit beta-like protein A	AT1G18080
70	2	IPI_arabidopsis	IPI00531991	462	36234	35	23	14	10	2.19	Tax_Id=3702 Gene_Symbol=RACK1B_AT Guanine nucleotide-binding protein subunit beta-like protein B	AT1G48630
71	1	IPI_arabidopsis	IPI00534033	1288	34473	41	37	11	10	2.37	Tax_Id=3702 Gene_Symbol=RPL5B 60S ribosomal protein L5-2	AT5G39740
71	2	IPI_arabidopsis	IPI00548063	1283	34394	41	37	11	10	2.39	Tax_Id=3702 Gene_Symbol=ATL5 60S ribosomal protein L5-1	AT3G25520
72	1	IPI_arabidopsis	IPI00533304	1278	53132	58	44	15	13	2.03	Tax_Id=3702 Gene_Symbol=HDA6 Histone deacetylase 6	AT5G63110
72	2	IPI_arabidopsis	IPI00522349	292	56728	14	11	6	5	0.45	Tax_Id=3702 Gene_Symbol=HD1 Histone deacetylase 19	AT3G25520
73	1	IPI_arabidopsis	IPI00527903	1275	138560	80	59	21	16	0.63	Tax_Id=3702 Gene_Symbol=AT3G44690 unknown protein	AT3G44690
74	1	IPI_arabidopsis	IPI00524195	1218	33644	49	43	18	15	6.36	Tax_Id=3702 Gene_Symbol=PPa6 Soluble inorganic pyrophosphatase 1, chloroplastic	AT5G09650
75	1	IPI_arabidopsis	IPI00542059	1204	27673	70	50	16	14	7.33	Tax_Id=3702 Gene_Symbol=AT2G31610 40S ribosomal protein S3-1	AT2G31610
75	2	IPI_arabidopsis	IPI00527953	1191	27503	67	49	15	13	6.22	Tax_Id=3702 Gene_Symbol=AT3G53870 40S ribosomal protein S3-2	AT3G53870
75	3	IPI_arabidopsis	IPI00539202	1008	27612	62	43	13	12	5.15	Tax_Id=3702 Gene_Symbol=AT5G35530 40S ribosomal protein S3-3	AT5G35530
76	1	IPI_arabidopsis	IPI00538615	1203	23090	51	41	12	12	6.3	Tax_Id=3702 Gene_Symbol=RPS5B 40S ribosomal protein S5-1	AT2G37270
77	1	IPI_arabidopsis	IPI00846300	1203	39666	90	54	19	14	3.91	Tax_Id=3702 Gene_Symbol=AT3G14420 (S)-2-hydroxy-acid oxidase, peroxisomal, putative / glycolate oxidase, putative / short chain alpha-hydroxy acid oxidase, putative	AT3G14420
77	2	IPI_arabidopsis	IPI00518426	1146	40338	79	50	17	13	3.31	Tax_Id=3702 Gene_Symbol=AT3G14415 Peroxisomal (S)-2-hydroxy-acid oxidase GLO2	AT3G14415
78	1	IPI_arabidopsis	IPI00527854	1179	92246	65	50	17	16	1.18	Tax_Id=3702 Gene_Symbol=PLDALPHA1 Phospholipase D alpha 1	?AT3G15730
79	1	IPI_arabidopsis	IPI00537614	1175	19484	26	22	3	3	0.89	Tax_Id=3702 Gene_Symbol=GRP2 GRP2 (GLYCINE RICH PROTEIN 2); double-stranded DNA binding / mRNA binding / nucleic acid binding / single-stranded DNA binding	AT4G13850
80	1	IPI_arabidopsis	IPI00535150	1169	27572	44	41	12	12	6.22	Tax_Id=3702 Gene_Symbol=PAC1 Proteasome subunit alpha type-4	AT2G37270
81	1	IPI_arabidopsis	IPI00538901	1161	100293	49	36	25	17	1.05	Tax_Id=3702 Gene_Symbol=AMY3 AMY3 (ALPHA-AMYLASE-LIKE 3); alpha-amylase	AT1G69830
82	1	IPI_arabidopsis	IPI00535973	1068	80535	50	37	15	11	0.78	Tax_Id=3702 Gene_Symbol=AT2G05920 subtilase family protein	AT2G05920
83	1	IPI_arabidopsis	IPI00547367	1066	23752	49	36	13	10	4.8	Tax_Id=3702 Gene_Symbol=BBC1 60S ribosomal protein L13-1	AT3G49010
83	2	IPI_arabidopsis	IPI00535397	248	23471	25	16	9	7	2.48	Tax_Id=3702 Gene_Symbol=AT5G23900 60S ribosomal protein L13-3	AT5G23900
84	1	IPI_arabidopsis	IPI00534849	1064	37688	42	33	11	9	2.4	Tax_Id=3702 Gene_Symbol=PMDH2 Malate dehydrogenase, glyoxysomal	AT5G09660
84	2	IPI_arabidopsis	IPI00523052	50	37841	3	2	2	2	0.25	Tax_Id=3702 Gene_Symbol=PMDH1 Probable malate dehydrogenase, glyoxysomal	AT2G22780
85	1	IPI_arabidopsis	IPI00525420	1045	60370	80	52	25	22	3.65	Tax_Id=3702 Gene_Symbol=AT1G64880 ribosomal protein S5 family protein	AT1G64880
86	1	IPI_arabidopsis	IPI00518439	1042	38053	52	39	16	14	4.23	Tax_Id=3702 Gene_Symbol=AT1G21780 BTB/POZ domain-containing protein At1g21780， Cul3-RING ubiquitin ligase complex	AT1G21780
87	1	IPI_arabidopsis	IPI00549123	1032	29339	65	53	14	14	6.4	Tax_Id=3702 Gene_Symbol=AT2G47610 60S ribosomal protein L7a-1	AT2G47610
87	2	IPI_arabidopsis	IPI00535564	934	29187	63	50	13	13	5.46	Tax_Id=3702 Gene_Symbol=AT3G62870 60S ribosomal protein L7a-2	AT3G62870
88	1	IPI_arabidopsis	IPI00532442	1018	18073	33	25	7	6	2.97	Tax_Id=3702 Gene_Symbol=AT3G53430 60S ribosomal protein L12-2	AT3G53430
88	2	IPI_arabidopsis	IPI00516681	1009	18045	33	25	7	6	2.97	Tax_Id=3702 Gene_Symbol=AT2G37190 60S ribosomal protein L12-1	AT2G37190
89	1	IPI_arabidopsis	IPI00547584	1005	41129	75	56	20	16	5.28	Tax_Id=3702 Gene_Symbol=AIG1 Disease resistance protein AIG1	AT1G33960
90	1	IPI_arabidopsis	IPI00546454	967	24338	37	33	9	8	2.95	Tax_Id=3702 Gene_Symbol=AT4G16720 60S ribosomal protein L15-1	AT4G16720
91	1	IPI_arabidopsis	IPI00538015	947	25357	44	35	10	9	4.21	Tax_Id=3702 Gene_Symbol=SAC52 60S ribosomal protein L10-1	AT1G14320
91	2	IPI_arabidopsis	IPI00531671	765	25312	35	27	9	7	2.75	Tax_Id=3702 Gene_Symbol=SAG24 60S ribosomal protein L10-3	AT1G66580
92	1	IPI_arabidopsis	IPI00534852	920	47780	44	31	17	13	2.15	Tax_Id=3702 Gene_Symbol=GS2 Glutamine synthetase, chloroplastic/mitochondrial	AT5G35630
92	2	IPI_arabidopsis	IPI00534977	58	38798	3	2	2	2	0.24	Tax_Id=3702 Gene_Symbol=GLN1.3 Glutamine synthetase cytosolic isozyme 1-3	AT3G17820
93	1	IPI_arabidopsis	IPI00523994	892	42449	48	33	19	13	3.43	Tax_Id=3702 Gene_Symbol=HPR HPR; glycerate dehydrogenase/ poly(U) binding	AT1G68010
94	2	IPI_arabidopsis	IPI00540464	297	48547	32	16	14	10	1.6	Tax_Id=3702 Gene_Symbol=EMB3003 F12K21.24	AT1G34430
94	1	IPI_arabidopsis	IPI00549147	891	50106	31	25	11	10	1.74	Tax_Id=3702 Gene_Symbol=LTA2 LTA2; dihydrolipoyllysine-residue acetyltransferase	AT3G25860
95	1	IPI_arabidopsis	IPI00535134	883	59437	52	33	15	10	1.03	Tax_Id=3702 Gene_Symbol=AT1G60095 jacalin lectin family protein	AT1G60095
96	1	IPI_arabidopsis	IPI00539260	860	153356	56	38	32	24	0.94	Tax_Id=3702 Gene_Symbol=TPP2 TPP2 (TRIPEPTIDYL PEPTIDASE II); tripeptidyl-peptidase	AT4G20850
97	1	IPI_arabidopsis	IPI00524653	853	53780	41	26	14	12	1.77	Tax_Id=3702 Gene_Symbol=GGT1 GGT1 (GLUTAMATE:GLYOXYLATE AMINOTRANSFERASE); L-alanine:2-oxoglutarate aminotransferase/ glycine:2-oxoglutarate aminotransferase	AT1G23310
98	1	IPI_arabidopsis	IPI00530746	830	82450	23	21	6	6	0.36	Tax_Id=3702 Gene_Symbol=AT3G14067 subtilase family protein	AT3G14067
99	1	IPI_arabidopsis	IPI00545291	828	37936	24	22	10	9	1.71	Tax_Id=3702 Gene_Symbol=AT2G42910 Ribose-phosphate pyrophosphokinase 4	AT2G42910
100	1	IPI_arabidopsis	IPI00541448	822	43132	25	20	12	9	1.4	Tax_Id=3702 Gene_Symbol=FBA2 Probable fructose-bisphosphate aldolase 2, chloroplastic	AT4G38970
100	2	IPI_arabidopsis	IPI00549111	292	43075	17	12	11	6	0.8	Tax_Id=3702 Gene_Symbol=FBA1 Probable fructose-bisphosphate aldolase 1, chloroplastic	AT2G21330
101	1	IPI_arabidopsis	IPI00541557	822	50895	27	24	13	13	1.93	Tax_Id=3702 Gene_Symbol=KAS I Isoform 1 of 3-oxoacyl-[acyl-carrier-protein] synthase I, chloroplastic	AT1G62640
102	1	IPI_arabidopsis	IPI00520888	818	68002	47	29	16	12	1.11	Tax_Id=3702 Gene_Symbol=OVA5 OVA5 (OVULE ABORTION 5); ATP binding / aminoacyl-tRNA ligase/ lysine-tRNA ligase/ nucleic acid binding / nucleotide binding	AT3G13490
103	1	IPI_arabidopsis	IPI00534241	800	59440	31	24	9	7	0.64	Tax_Id=3702 Gene_Symbol=IMPA-2 IMPA-2 (IMPORTIN ALPHA ISOFORM 2); binding / protein transporter	AT4G16143
103	2	IPI_arabidopsis	IPI00537215	93	59922	7	4	3	2	0.15	Tax_Id=3702 Gene_Symbol=IMPA-4 IMPA-4 (IMPORTIN ALPHA ISOFORM 4); binding / protein transporter	AT1G09270
104	1	IPI_arabidopsis	IPI00534338	777	23079	66	41	13	12	9.48	Tax_Id=3702 Gene_Symbol=AT5G15200 40S ribosomal protein S9-1	AT5G15200
105	1	IPI_arabidopsis	IPI00528129	765	61141	39	29	20	15	1.81	Tax_Id=3702 Gene_Symbol=NPC4 NPC4 (NONSPECIFIC PHOSPHOLIPASE C4); hydrolase, acting on ester bonds / phospholipase C	AT3G03530
106	1	IPI_arabidopsis	IPI00517961	759	34169	29	27	10	9	2.41	Tax_Id=3702 Gene_Symbol=AT3G09200 60S acidic ribosomal protein P0-2	AT3G09200
107	1	IPI_arabidopsis	IPI00541952	732	24580	51	37	11	9	3.63	Tax_Id=3702 Gene_Symbol=PGY1 60S ribosomal protein L10a-2	AT2G27530
107	2	IPI_arabidopsis	IPI00519555	608	24624	45	33	12	10	4.45	Tax_Id=3702 Gene_Symbol=AT1G08360 60S ribosomal protein L10a-1	AT1G08360
107	3	IPI_arabidopsis	IPI00536065	482	24744	31	20	9	7	2.26	Tax_Id=3702 Gene_Symbol=AT5G22440 60S ribosomal protein L10a-3	AT5G22440
108	1	IPI_arabidopsis	IPI00536062	718	29270	32	26	10	7	3.18	Tax_Id=3702 Gene_Symbol=GSTF8 Glutathione S-transferase 6, chloroplastic	AT4G02520
108	2	IPI_arabidopsis	IPI00535149	338	24114	15	11	9	5	1.38	Tax_Id=3702 Gene_Symbol=GSTF2 Glutathione S-transferase PM24	AT4G02520
109	2	IPI_arabidopsis	IPI00519769	581	35226	45	19	13	9	1.93	Tax_Id=3702 Gene_Symbol=PSBO2 Oxygen-evolving enhancer protein 1-2, chloroplastic	AT3G50820
109	1	IPI_arabidopsis	IPI00545883	716	35349	42	21	13	9	1.92	Tax_Id=3702 Gene_Symbol=PSBO1 Oxygen-evolving enhancer protein 1-1, chloroplastic	AT5G66570
110	1	IPI_arabidopsis	IPI00536631	712	121832	43	28	23	17	0.8	Tax_Id=3702 Gene_Symbol=LINC4 Putative nuclear matrix constituent protein 1-like protein	AT5G65770
111	1	IPI_arabidopsis	IPI00543565	708	28968	29	20	6	5	1.06	Tax_Id=3702 Gene_Symbol=PMSR4 Peptide methionine sulfoxide reductase A4, chloroplastic	AT4G25130
111	2	IPI_arabidopsis	IPI00543921	93	22816	10	7	3	3	0.73	Tax_Id=3702 Gene_Symbol=PMSR3 Peptide methionine sulfoxide reductase A3	AT5G07470
112	1	IPI_arabidopsis	IPI00548475	700	21407	62	46	16	13	11.54	Tax_Id=3702 Gene_Symbol=AT2G34480 60S ribosomal protein L18a-2	AT2G34480
112	2	IPI_arabidopsis	IPI00548788	434	21466	29	24	7	6	2.21	Tax_Id=3702 Gene_Symbol=AT3G14600 60S ribosomal protein L18a-3	AT3G14600
113	2	IPI_arabidopsis	IPI00518946	620	17142	31	24	9	9	7.89	Tax_Id=3702 Gene_Symbol=AT3G60770 40S ribosomal protein S13-1	AT3G60770
113	1	IPI_arabidopsis	IPI00520550	695	17132	30	24	9	9	7.89	Tax_Id=3702 Gene_Symbol=RPS13A 40S ribosomal protein S13-2	AT4G00100
114	1	IPI_arabidopsis	IPI00521134	691	21546	24	21	10	10	5.93	Tax_Id=3702 Gene_Symbol=PRXIIF Peroxiredoxin-2F, mitochondrial	AT3G06050
115	1	IPI_arabidopsis	IPI00537168	691	21019	39	30	8	6	3.02	Tax_Id=3702 Gene_Symbol=AT5G45775;RPL16B;AT3G58700 Isoform 1 of 60S ribosomal protein L11-2	AT3G58700
116	1	IPI_arabidopsis	IPI00547391	686	27720	27	19	8	7	1.87	Tax_Id=3702 Gene_Symbol=AT5G43830 unknown protein， Aluminium induced protein with YGL and LRDR motifs	AT5G43830
116	2	IPI_arabidopsis	IPI00535884	76	27489	9	5	5	4	0.84	Tax_Id=3702 Gene_Symbol=AT3G22850 unknown protein	AT3G22850
117	1	IPI_arabidopsis	IPI00531002	681	17139	63	46	6	4	1.64	Tax_Id=3702 Gene_Symbol=UBQ7 Ubiquitin-NEDD8-like protein RUB2	AT2G35635
118	1	IPI_arabidopsis	IPI00516284	680	46859	33	23	12	10	1.69	Tax_Id=3702 Gene_Symbol=AT1G09640 Probable elongation factor 1-gamma 1	AT1G09640
118	2	IPI_arabidopsis	IPI00543798	409	46598	29	16	14	10	1.7	Tax_Id=3702 Gene_Symbol=AT1G57720 Probable elongation factor 1-gamma 2	AT1G57720
119	1	IPI_arabidopsis	IPI00525582	668	75745	26	19	10	8	0.65	Tax_Id=3702 Gene_Symbol=PDH-E1 ALPHA T25K16.8	AT1G01090
119	2	IPI_arabidopsis	IPI00541555	623	32727	21	15	8	6	1.16	Tax_Id=3702 Gene_Symbol=AT1G01080 33 kDa ribonucleoprotein, chloroplast, putative / RNA-binding protein cp33, putative	AT1G01080
120	1	IPI_arabidopsis	IPI00545622	646	81089	43	22	16	10	0.68	Tax_Id=3702 Gene_Symbol=PEX5 Peroxisome biogenesis protein 5	AT5G56290
121	1	IPI_arabidopsis	IPI00521033	645	110942	43	31	20	14	0.71	Tax_Id=3702 Gene_Symbol=MEE5 MEE5 (MATERNAL EFFECT EMBRYO ARREST 5); GTP binding / GTPase/ translation elongation factor/ translation factor, nucleic acid binding，Encodes a protein with similarity to splicing factor Snu114	AT1G06220
122	1	IPI_arabidopsis	IPI00542391	644	56957	27	22	10	8	0.81	Tax_Id=3702 Gene_Symbol=ADG1 Glucose-1-phosphate adenylyltransferase small subunit, chloroplastic	AT5G48300
123	1	IPI_arabidopsis	IPI00544105	641	20013	35	31	8	8	4.29	Tax_Id=3702 Gene_Symbol=AT1G67430 60S ribosomal protein L17-2	AT1G67430
123	2	IPI_arabidopsis	IPI00538721	553	20056	30	26	8	7	3.26	Tax_Id=3702 Gene_Symbol=AT1G27400 60S ribosomal protein L17-1	AT1G27400
124	1	IPI_arabidopsis	IPI00548522	635	102552	31	23	12	10	0.51	Tax_Id=3702 Gene_Symbol=LOX2 Lipoxygenase 2, chloroplastic	AT3G45140
125	1	IPI_arabidopsis	IPI00537473	627	36541	25	17	10	7	1.24	Tax_Id=3702 Gene_Symbol=PTAC4 Probable membrane-associated 30 kDa protein, chloroplastic	AT1G65260
126	1	IPI_arabidopsis	IPI00529314	615	98766	25	17	10	7	0.35	Tax_Id=3702 Gene_Symbol=RPN1A 26S proteasome non-ATPase regulatory subunit 2 1A	AT2G20580
127	1	IPI_arabidopsis	IPI00531013	610	37417	26	18	8	6	0.96	Tax_Id=3702 Gene_Symbol=AT1G76010 nucleic acid binding	AT1G76010
128	2	IPI_arabidopsis	IPI00536966	576	43168	27	21	11	9	1.4	Tax_Id=3702 Gene_Symbol=MTO3 S-adenosylmethionine synthase 4	AT3G17390
128	1	IPI_arabidopsis	IPI00545903	608	43587	25	19	12	9	1.38	Tax_Id=3702 Gene_Symbol=SAM1 S-adenosylmethionine synthase 1	AT1G02500
128	3	IPI_arabidopsis	IPI00527972	434	42927	14	13	8	8	1.19	Tax_Id=3702 Gene_Symbol=MAT3 S-adenosylmethionine synthase 3	AT2G36880
129	1	IPI_arabidopsis	IPI00521168	608	15661	24	20	8	7	5.37	Tax_Id=3702 Gene_Symbol=AT2G32060 40S ribosomal protein S12-2	AT2G32060
129	2	IPI_arabidopsis	IPI00518742	176	15709	9	9	4	4	1.86	Tax_Id=3702 Gene_Symbol=AT1G15930 40S ribosomal protein S12-1	AT1G15930
130	1	IPI_arabidopsis	IPI00533295	590	30027	70	20	13	11	3.63	Tax_Id=3702 Gene_Symbol=GRF1 14-3-3-like protein GF14 chi	AT4G09000
130	2	IPI_arabidopsis	IPI00518769	301	30289	61	11	10	5	1	Tax_Id=3702 Gene_Symbol=GF14 PHI 14-3-3-like protein GF14 phi	AT1G35160
130	4	IPI_arabidopsis	IPI00517524	261	29258	60	11	8	5	1.04	Tax_Id=3702 Gene_Symbol=GRF2 14-3-3-like protein GF14 omega	AT1G78300
130	7	IPI_arabidopsis	IPI00525835	207	28125	56	8	9	5	1.11	Tax_Id=3702 Gene_Symbol=GRF8 Isoform 1 of 14-3-3-like protein GF14 kappa	AT4G24150
130	5	IPI_arabidopsis	IPI00538115	217	28702	53	8	7	5	1.07	Tax_Id=3702 Gene_Symbol=GRF3 14-3-3-like protein GF14 psi	AT5G38480
130	8	IPI_arabidopsis	IPI00530001	117	30277	52	5	7	4	0.74	Tax_Id=3702 Gene_Symbol=GRF5 14-3-3-like protein GF14 upsilon	AT5G16050
130	9	IPI_arabidopsis	IPI00525722	88	29616	52	5	6	3	0.53	Tax_Id=3702 Gene_Symbol=GRF9 14-3-3-like protein GF14 mu	AT2G42590
130	3	IPI_arabidopsis	IPI00517027	262	28072	21	10	9	5	1.11	Tax_Id=3702 Gene_Symbol=GRF6 Isoform 1 of 14-3-3-like protein GF14 lambda	AT5G10450
130	6	IPI_arabidopsis	IPI00524493	212	28996	12	8	6	5	1.06	Tax_Id=3702 Gene_Symbol=GRF10 Isoform 2 of 14-3-3-like protein GF14 epsilon	AT1G22300
131	1	IPI_arabidopsis	IPI00538915	583	58887	26	23	12	10	1.05	Tax_Id=3702 Gene_Symbol=AT3G13930 Dihydrolipoyllysine-residue acetyltransferase component 2 of pyruvate dehydrogenase complex, mitochondrial	AT3G13930
131	2	IPI_arabidopsis	IPI00524666	155	58887	9	5	8	4	0.33	Tax_Id=3702 Gene_Symbol=AT1G54220 Dihydrolipoyllysine-residue acetyltransferase component 3 of pyruvate dehydrogenase complex, mitochondrial	AT1G54220
132	1	IPI_arabidopsis	IPI00536287	568	27829	23	18	8	7	1.86	Tax_Id=3702 Gene_Symbol=APX1 L-ascorbate peroxidase 1, cytosolic	AT1G07890
133	1	IPI_arabidopsis	IPI00541286	557	18174	35	23	13	9	6.8	Tax_Id=3702 Gene_Symbol=EMB1080 40S ribosomal protein S11-1	AT3G48930
133	2	IPI_arabidopsis	IPI00536907	295	17966	21	14	8	6	3	Tax_Id=3702 Gene_Symbol=RPS11-BETA 40S ribosomal protein S11-3	AT5G23740
134	2	IPI_arabidopsis	IPI00547010	420	23729	28	21	9	9	4.8	Tax_Id=3702 Gene_Symbol=AT3G24830 60S ribosomal protein L13a-2	AT3G24830
134	1	IPI_arabidopsis	IPI00528761	541	23679	27	21	10	9	4.85	Tax_Id=3702 Gene_Symbol=AT3G07110 60S ribosomal protein L13a-1	AT3G07110
134	3	IPI_arabidopsis	IPI00531944	268	23803	15	13	7	6	2.42	Tax_Id=3702 Gene_Symbol=AT5G48760 60S ribosomal protein L13a-4	AT5G48760
135	1	IPI_arabidopsis	IPI00547637	540	18734	15	14	4	4	2.03	Tax_Id=3702 Gene_Symbol=STV1 60S ribosomal protein L24-2	AT3G53020
135	2	IPI_arabidopsis	IPI00522443	463	19009	12	11	4	4	1.4	Tax_Id=3702 Gene_Symbol=RPL24A 60S ribosomal protein L24-1	AT2G36620
136	1	IPI_arabidopsis	IPI00534336	536	16835	33	23	7	6	3.37	Tax_Id=3702 Gene_Symbol=AT5G18380 40S ribosomal protein S16-3	AT5G18380
136	2	IPI_arabidopsis	IPI00545691	465	16849	31	20	7	6	3.37	Tax_Id=3702 Gene_Symbol=AT2G09990 40S ribosomal protein S16-1	AT2G09990
137	1	IPI_arabidopsis	IPI00526379	533	46903	22	22	6	6	0.71	Tax_Id=3702 Gene_Symbol=MSI2 WD-40 repeat-containing protein MSI2	AT2G16780
138	1	IPI_arabidopsis	IPI00539833	519	50747	19	17	8	7	0.94	Tax_Id=3702 Gene_Symbol=FTSZ2-1 Cell division protein ftsZ homolog 2-1, chloroplastic	AT2G36250
139	1	IPI_arabidopsis	IPI00546779	517	40464	14	11	7	5	0.68	Tax_Id=3702 Gene_Symbol=AT3G20820 leucine-rich repeat family protein	AT3G20820
140	1	IPI_arabidopsis	IPI00538278	515	44759	20	16	9	8	1.12	Tax_Id=3702 Gene_Symbol=AT1G11860 Aminomethyltransferase, mitochondrial	AT1G11860
141	1	IPI_arabidopsis	IPI00516775	514	83227	34	27	16	14	1.04	Tax_Id=3702 Gene_Symbol=AT2G47330 DEAD-box ATP-dependent RNA helicase 24	AT2G47330
142	1	IPI_arabidopsis	IPI00523493	512	50149	24	19	8	6	0.65	Tax_Id=3702 Gene_Symbol=AT5G43960 nuclear transport factor 2 (NTF2) family protein / RNA recognition motif (RRM)-containing protein	AT5G43960
143	1	IPI_arabidopsis	IPI00525540	510	49742	21	18	8	6	0.66	Tax_Id=3702 Gene_Symbol=PTAC17 PTAC17，plastid transcriptionally active 17	AT1G80480
144	1	IPI_arabidopsis	IPI00544500	498	100452	20	16	11	10	0.52	Tax_Id=3702 Gene_Symbol=DL3 Dynamin-2B	AT1G59610
145	1	IPI_arabidopsis	IPI00539020	498	20488	38	25	8	6	2.38	Tax_Id=3702 Gene_Symbol=RBCS1A Ribulose bisphosphate carboxylase small chain 1A, chloroplastic	AT1G67090
145	2	IPI_arabidopsis	IPI00523477	479	20622	33	24	7	6	2.35	Tax_Id=3702 Gene_Symbol=AT5G38420 Ribulose bisphosphate carboxylase small chain 2B, chloroplastic	AT5G38420
146	1	IPI_arabidopsis	IPI00517716	496	58013	19	13	8	5	0.44	Tax_Id=3702 Gene_Symbol=ATB' ALPHA Serine/threonine protein phosphatase 2A 57 kDa regulatory subunit B' alpha isoform	AT3G26030
147	1	IPI_arabidopsis	IPI00524792	496	45310	24	21	11	10	1.53	Tax_Id=3702 Gene_Symbol=RPS1 RPS1 (RIBOSOMAL PROTEIN S1); RNA binding / structural constituent of ribosome	AT5G30510
148	1	IPI_arabidopsis	IPI00530288	495	91629	29	24	11	9	0.51	Tax_Id=3702 Gene_Symbol=AT5G06850 C2 domain-containing protein，Encodes an endoplasmic reticulum protein that is involved in the transport of the florigen FT from companion cells to sieve elements	AT5G06850
149	1	IPI_arabidopsis	IPI00530995	495	22804	16	11	5	3	0.73	Tax_Id=3702 Gene_Symbol=PETC Isoform 2 of Cytochrome b6-f complex iron-sulfur subunit, chloroplastic	AT4G03280
150	1	IPI_arabidopsis	IPI00524759	481	21993	32	14	4	3	1.14	Tax_Id=3702 Gene_Symbol=GER3 Germin-like protein subfamily 3 member 3	AT5G20630
151	1	IPI_arabidopsis	IPI00519201	479	49368	21	17	10	9	1.15	Tax_Id=3702 Gene_Symbol=AT1G13880 ELM2 domain-containing protein	AT1G13880
152	1	IPI_arabidopsis	IPI00518864	472	35890	24	21	7	7	1.87	Tax_Id=3702 Gene_Symbol=AT1G04410 Malate dehydrogenase, cytoplasmic 1	AT1G04410
153	2	IPI_arabidopsis	IPI00532975	406	67561	33	25	9	7	0.55	Tax_Id=3702 Gene_Symbol=AT4G16155 dihydrolipoyl dehydrogenase	AT4G16155
153	1	IPI_arabidopsis	IPI00544942	460	61004	31	24	10	7	0.62	Tax_Id=3702 Gene_Symbol=LPD1 LPD1 (LIPOAMIDE DEHYDROGENASE 1); dihydrolipoyl dehydrogenase	AT3G16950
154	1	IPI_arabidopsis	IPI00657332	459	54969	26	21	10	8	0.85	Tax_Id=3702 Gene_Symbol=TLL1 TLL1 (TRIACYLGLYCEROL LIPASE-LIKE 1); triacylglycerol lipase	AT1G45201
155	1	IPI_arabidopsis	IPI00548427	457	30493	15	15	5	5	0.99	Tax_Id=3702 Gene_Symbol=FIB4 Probable plastid-lipid-associated protein 6, chloroplastic	AT3G23400
156	1	IPI_arabidopsis	IPI00533300	455	24648	19	13	7	5	1.77	Tax_Id=3702 Gene_Symbol=emb2386 60S ribosomal protein L19-1	AT1G02780
156	2	IPI_arabidopsis	IPI00542800	91	24244	12	5	5	3	0.68	Tax_Id=3702 Gene_Symbol=AT4G02230 60S ribosomal protein L19-3	AT4G02230
157	1	IPI_arabidopsis	IPI00540396	446	44465	23	18	9	6	0.76	Tax_Id=3702 Gene_Symbol=AGT Serine--glyoxylate aminotransferase	AT2G13360
158	1	IPI_arabidopsis	IPI00547025	444	27172	23	19	11	7	2.42	Tax_Id=3702 Gene_Symbol=RPS2 30S ribosomal protein S2, chloroplastic	AT3G03600
159	1	IPI_arabidopsis	IPI00535490	444	50195	30	17	14	8	0.96	Tax_Id=3702 Gene_Symbol=PGK1 Phosphoglycerate kinase 1, chloroplastic	AT3G12780
159	2	IPI_arabidopsis	IPI00538665	134	42162	9	6	4	3	0.35	Tax_Id=3702 Gene_Symbol=PGK PGK (PHOSPHOGLYCERATE KINASE); phosphoglycerate kinase	AT1G79550
160	1	IPI_arabidopsis	IPI00545953	437	32357	17	14	6	4	0.68	Tax_Id=3702 Gene_Symbol=CXIP2 Monothiol glutaredoxin-S16, chloroplastic	AT2G38270
161	1	IPI_arabidopsis	IPI00532189	437	29163	14	11	3	3	0.78	Tax_Id=3702 Gene_Symbol=LHCA3 Photosystem I light harvesting complex gene 3	AT1G61520
162	1	IPI_arabidopsis	IPI00527080	433	15363	14	14	4	4	2.86	Tax_Id=3702 Gene_Symbol=AT3G04920 40S ribosomal protein S24-1	AT3G04920
162	2	IPI_arabidopsis	IPI00524234	339	15467	11	11	3	3	1.24	Tax_Id=3702 Gene_Symbol=AT5G28060 40S ribosomal protein S24-2	AT5G28060
163	1	IPI_arabidopsis	IPI00526884	432	52366	21	11	12	6	0.62	Tax_Id=3702 Gene_Symbol=AT5G67630 DNA helicase, putative	AT5G67630
164	1	IPI_arabidopsis	IPI00524384	430	16934	41	27	11	10	17.75	Tax_Id=3702 Gene_Symbol=AT3G49910 60S ribosomal protein L26-1	AT3G49910
165	1	IPI_arabidopsis	IPI00529643	426	17385	20	15	8	8	4.3	Tax_Id=3702 Gene_Symbol=RPL23AB 60S ribosomal protein L23a-2	AT3G55280
166	1	IPI_arabidopsis	IPI00516913	424	29345	14	11	5	5	1.04	Tax_Id=3702 Gene_Symbol=AT2G43030 50S ribosomal protein L3-1, chloroplastic	AT2G43030
167	1	IPI_arabidopsis	IPI00527713	423	53971	34	23	12	8	0.87	Tax_Id=3702 Gene_Symbol=MEE58 Adenosylhomocysteinase 1	AT4G13940
168	1	IPI_arabidopsis	IPI00541933	417	15596	16	13	5	4	1.88	Tax_Id=3702 Gene_Symbol=CCR2 CCR2 (COLD, CIRCADIAN RHYTHM, AND RNA BINDING 2); RNA binding / double-stranded DNA binding / single-stranded DNA binding	AT2G21660
169	1	IPI_arabidopsis	IPI00525678	417	18754	35	21	10	6	2.78	Tax_Id=3702 Gene_Symbol=AT1G57660;AT1G57860 60S ribosomal protein L21-2	AT1G57860
170	1	IPI_arabidopsis	IPI00530094	413	52131	21	18	8	7	0.76	Tax_Id=3702 Gene_Symbol=RD21 Cysteine proteinase RD21a	AT1G47128
171	1	IPI_arabidopsis	IPI00537782	403	81937	28	20	12	8	0.51	Tax_Id=3702 Gene_Symbol=AT3G60750 Transketolase-like protein	AT3G60750
172	1	IPI_arabidopsis	IPI00546267	402	61327	36	20	13	7	0.73	Tax_Id=3702 Gene_Symbol=GR Glutathione reductase, chloroplastic	AT3G54660
173	1	IPI_arabidopsis	IPI00521685	393	29711	11	7	4	2	0.33	Tax_Id=3702 Gene_Symbol=AT5G18400 unknown protein	AT5G18400
174	1	IPI_arabidopsis	IPI00516246	389	38643	15	10	8	6	0.92	Tax_Id=3702 Gene_Symbol=UGE2 UDP-glucose 4-epimerase 3	AT4G23920
175	1	IPI_arabidopsis	IPI00539157	386	23043	25	18	7	6	1.96	Tax_Id=3702 Gene_Symbol=AT4G25550 protein binding， Cleavage/polyadenylation specificity factor,	AT4G25550
176	1	IPI_arabidopsis	IPI00538963	386	22104	24	18	8	6	2.75	Tax_Id=3702 Gene_Symbol=AT5G16130 40S ribosomal protein S7-3	AT5G16130
176	2	IPI_arabidopsis	IPI00526726	281	22182	18	13	8	6	2.09	Tax_Id=3702 Gene_Symbol=AT3G02560 40S ribosomal protein S7-2	AT3G02560
177	1	IPI_arabidopsis	IPI00533310	382	21909	26	20	12	9	4.56	Tax_Id=3702 Gene_Symbol=AT1G48830 40S ribosomal protein S7-1	AT1G48830
178	1	IPI_arabidopsis	IPI00517911	379	19549	25	11	7	4	1.34	Tax_Id=3702 Gene_Symbol=AT4G25740 40S ribosomal protein S10-1	AT4G25740
179	1	IPI_arabidopsis	IPI00545784	371	33187	20	15	11	9	2.12	Tax_Id=3702 Gene_Symbol=AT5G19370 rhodanese-like domain-containing protein / PPIC-type PPIASE domain-containing protein	AT5G19370
180	1	IPI_arabidopsis	IPI00525359	365	55708	17	14	9	8	0.83	Tax_Id=3702 Gene_Symbol=PRR3 Two-component response regulator-like APRR3	AT5G60100
181	1	IPI_arabidopsis	IPI00533189	363	41927	7	7	3	3	0.35	Tax_Id=3702 Gene_Symbol=AT1G52510 hydrolase, alpha/beta fold family protein	AT1G52510
182	1	IPI_arabidopsis	IPI00532725	363	276563	51	28	30	18	0.32	Tax_Id=3702 Gene_Symbol=SUS2 SUS2	AT5G49190
183	1	IPI_arabidopsis	IPI00548101	358	42764	12	9	6	5	0.64	Tax_Id=3702 Gene_Symbol=CRB Uncharacterized protein At1g09340, chloroplastic	AT1G09340
184	1	IPI_arabidopsis	IPI00539206	354	46059	10	9	5	5	0.58	Tax_Id=3702 Gene_Symbol=cICDH Cytosolic NADP+-dependent isocitrate dehydrogenase	AT1G65930
185	1	IPI_arabidopsis	IPI00546571	345	64729	16	14	6	6	0.48	Tax_Id=3702 Gene_Symbol=PME3 Pectinesterase/pectinesterase inhibitor 3	AT3G14310
186	1	IPI_arabidopsis	IPI00536025	335	113822	22	12	9	5	0.2	Tax_Id=3702 Gene_Symbol=GLDP1 Glycine dehydrogenase [decarboxylating] 2, mitochondrial	AT4G33010
187	1	IPI_arabidopsis	IPI00540922	334	80376	22	12	12	9	0.6	Tax_Id=3702 Gene_Symbol=Hsp81.4 Heat shock protein 90-4	AT5G56000
188	1	IPI_arabidopsis	IPI00517001	330	47735	36	12	13	7	1.03	Tax_Id=3702 Gene_Symbol=RPT5A 26S protease regulatory subunit 6A homolog A	AT3G05530
189	1	IPI_arabidopsis	IPI00538754	329	77596	23	18	12	9	0.63	Tax_Id=3702 Gene_Symbol=ACS acetyl-CoA synthetase, putative / acetate-CoA ligase, putative	AT5G36880
190	1	IPI_arabidopsis	IPI00529948	328	22979	15	14	8	8	4.13	Tax_Id=3702 Gene_Symbol=NAD9 NADH dehydrogenase [ubiquinone] iron-sulfur protein 3	ATMG00070
191	1	IPI_arabidopsis	IPI00525905	327	51866	20	15	9	7	0.77	Tax_Id=3702 Gene_Symbol=NSP1 Nitrile-specifier protein 1	AT3G16400
192	1	IPI_arabidopsis	IPI00537691	323	99113	17	13	7	6	0.29	Tax_Id=3702 Gene_Symbol=AT4G34450 Coatomer subunit gamma	AT4G34450
193	1	IPI_arabidopsis	IPI00655443	320	22470	13	9	5	3	0.75	Tax_Id=3702 Gene_Symbol=RAB1A Ras-related protein RABD2b	AT5G47200
193	2	IPI_arabidopsis	IPI00547722	175	22995	10	6	4	3	0.72	Tax_Id=3702 Gene_Symbol=ATFP8 Ras-related protein RABD1	AT3G11730
193	3	IPI_arabidopsis	IPI00518866	126	23991	9	5	5	3	0.69	Tax_Id=3702 Gene_Symbol=RAB8A Ras-related protein RABE1c	AT3G46060
194	1	IPI_arabidopsis	IPI00539521	319	39421	31	14	7	5	0.7	Tax_Id=3702 Gene_Symbol=AT5G26280 meprin and TRAF homology domain-containing protein / MATH domain-containing protein	AT5G26280
194	2	IPI_arabidopsis	IPI00530527	105	39802	7	4	2	2	0.23	Tax_Id=3702 Gene_Symbol=AT5G26260 meprin and TRAF homology domain-containing protein / MATH domain-containing protein	AT5G26260
195	1	IPI_arabidopsis	IPI00535542	318	25389	16	14	5	5	1.28	Tax_Id=3702 Gene_Symbol=RAN2 GTP-binding nuclear protein Ran-2	AT5G20020
196	1	IPI_arabidopsis	IPI00539557	317	23519	15	12	3	3	0.7	Tax_Id=3702 Gene_Symbol=PME1 PME1 (PECTIN METHYLESTERASE INHIBITOR 1); enzyme inhibitor/ pectinesterase/ pectinesterase inhibitor	AT4G12390
197	1	IPI_arabidopsis	IPI00527705	314	28266	19	16	6	6	1.82	Tax_Id=3702 Gene_Symbol=CAB3;CAB2 Chlorophyll a-b binding protein 2, chloroplastic	AT1G29910
197	2	IPI_arabidopsis	IPI00535929	137	28688	16	10	7	5	1.08	Tax_Id=3702 Gene_Symbol=LHCB2.1 Photosystem II light harvesting complex gene 2.1	AT2G05100
197	3	IPI_arabidopsis	IPI00532626	28	28745	5	3	2	2	0.34	Tax_Id=3702 Gene_Symbol=LHCB3 Light-harvesting chlorophyll B-binding protein 3	AT5G54270
198	1	IPI_arabidopsis	IPI00520484	308	29158	18	12	8	5	1.05	Tax_Id=3702 Gene_Symbol=AT2G29320 tropinone reductase, putative / tropine dehydrogenase, putative	AT2G29320
198	2	IPI_arabidopsis	IPI00538671	207	28413	12	9	5	4	0.8	Tax_Id=3702 Gene_Symbol=AT2G29310 tropinone reductase, putative / tropine dehydrogenase, putative	AT2G29310
198	3	IPI_arabidopsis	IPI00526603	67	28617	7	4	4	3	0.55	Tax_Id=3702 Gene_Symbol=AT5G06060 tropinone reductase, putative / tropine dehydrogenase, putative	AT5G06060
198	4	IPI_arabidopsis	IPI00523244	60	33221	7	5	4	3	0.46	Tax_Id=3702 Gene_Symbol=AT2G29340 short-chain dehydrogenase/reductase (SDR) family protein	AT2G29340
199	1	IPI_arabidopsis	IPI00536616	306	247976	37	14	20	8	0.15	Tax_Id=3702 Gene_Symbol=emb1507 emb1507 (embryo defective 1507); ATP binding / ATP-dependent helicase/ helicase/ nucleic acid binding / nucleoside-triphosphatase/ nucleotide binding	AT1G20960
200	1	IPI_arabidopsis	IPI00517681	305	25544	14	9	4	3	0.63	Tax_Id=3702 Gene_Symbol=AT1G17100 SOUL heme-binding family protein	AT1G17100
201	1	IPI_arabidopsis	IPI00536244	299	26580	16	10	5	4	0.88	Tax_Id=3702 Gene_Symbol=AT5G19940 Probable plastid-lipid-associated protein 8, chloroplastic	AT5G19940
202	1	IPI_arabidopsis	IPI00537995	299	36296	17	13	11	8	1.52	Tax_Id=3702 Gene_Symbol=ANNAT1 Annexin D1	AT1G35720
203	1	IPI_arabidopsis	IPI00528647	297	24243	17	12	7	5	1.82	Tax_Id=3702 Gene_Symbol=AT5G19510 Elongation factor 1-beta 2	AT5G19510
203	2	IPI_arabidopsis	IPI00531026	74	25231	11	8	5	3	0.64	Tax_Id=3702 Gene_Symbol=AT1G30230 Elongation factor 1-delta 1	AT1G30230
204	1	IPI_arabidopsis	IPI00532980	296	106651	29	12	15	8	0.37	Tax_Id=3702 Gene_Symbol=TPS1 Alpha,alpha-trehalose-phosphate synthase [UDP-forming] 1	AT1G78580
205	1	IPI_arabidopsis	IPI00522851	295	37780	13	8	6	2	0.25	Tax_Id=3702 Gene_Symbol=AT3G63490 50S ribosomal protein L1, chloroplastic	AT3G63490
206	1	IPI_arabidopsis	IPI00530767	293	46960	23	15	12	7	0.87	Tax_Id=3702 Gene_Symbol=EIF4A1 Eukaryotic initiation factor 4A-1	AT3G13920
206	2	IPI_arabidopsis	IPI00522986	28	46158	2	2	2	2	0.2	Tax_Id=3702 Gene_Symbol=EIF4A-III DEAD-box ATP-dependent RNA helicase 2	AT3G19760
207	1	IPI_arabidopsis	IPI00525776	293	53957	28	18	13	10	1.36	Tax_Id=3702 Gene_Symbol=PB ATP synthase subunit beta, chloroplastic	ATCG00480
207	2	IPI_arabidopsis	IPI00516234	216	59847	8	8	5	5	0.42	Tax_Id=3702 Gene_Symbol=AT5G08690 ATP synthase subunit beta-2, mitochondrial	AT5G08690
208	1	IPI_arabidopsis	IPI00542179	293	17358	14	13	5	5	2.31	Tax_Id=3702 Gene_Symbol=FBR12 Eukaryotic translation initiation factor 5A-2	AT1G26630
209	1	IPI_arabidopsis	IPI00523226	291	60258	16	12	8	7	0.63	Tax_Id=3702 Gene_Symbol=AT3G52150 Putative uncharacterized protein F4F15.260	AT3G52150
210	1	IPI_arabidopsis	IPI00534882	288	19338	8	7	4	3	0.91	Tax_Id=3702 Gene_Symbol=AT5G52840 Probable NADH dehydrogenase [ubiquinone] 1 alpha subcomplex subunit 5, mitochondrial	AT5G52840
211	1	IPI_arabidopsis	IPI00544081	283	47042	16	12	10	9	1.24	Tax_Id=3702 Gene_Symbol=ATJ3 Chaperone protein dnaJ 3	AT3G44110
212	1	IPI_arabidopsis	IPI00516966	281	19721	22	15	8	6	2.54	Tax_Id=3702 Gene_Symbol=AT5G41520 40S ribosomal protein S10-2	AT5G41520
213	1	IPI_arabidopsis	IPI00549013	279	43560	20	16	10	7	0.97	Tax_Id=3702 Gene_Symbol=PORB Protochlorophyllide reductase B, chloroplastic	AT4G27440
213	2	IPI_arabidopsis	IPI00547002	136	44084	17	9	10	4	0.47	Tax_Id=3702 Gene_Symbol=POR C Protochlorophyllide reductase C, chloroplastic	AT1G03630
214	1	IPI_arabidopsis	IPI00546182	272	22029	13	10	7	5	1.58	Tax_Id=3702 Gene_Symbol=SAR1B GTP-binding protein SAR1B	AT1G56330
215	1	IPI_arabidopsis	IPI00525302	271	41171	8	6	5	4	0.5	Tax_Id=3702 Gene_Symbol=ATPC1 ATP synthase gamma chain 1, chloroplastic	AT4G04640
216	1	IPI_arabidopsis	IPI00532894	271	35142	13	9	7	4	0.61	Tax_Id=3702 Gene_Symbol=AT5G58390 Peroxidase 67	AT5G58390
217	1	IPI_arabidopsis	IPI00543374	267	54422	9	7	3	2	0.17	Tax_Id=3702 Gene_Symbol=SBP1 Selenium-binding protein 1	AT1G45976
217	2	IPI_arabidopsis	IPI00543354	199	54302	5	4	3	2	0.17	Tax_Id=3702 Gene_Symbol=SBP2 Selenium-binding protein 2	AT4G14040
218	1	IPI_arabidopsis	IPI00534480	266	131072	25	18	13	8	0.29	Tax_Id=3702 Gene_Symbol=CARB CARB (CARBAMOYL PHOSPHATE SYNTHETASE B); ATP binding / carbamoyl-phosphate synthase/ catalytic	AT1G29900
219	1	IPI_arabidopsis	IPI00526383	257	32682	13	11	7	5	0.9	Tax_Id=3702 Gene_Symbol=AT2G33800 30S ribosomal protein S5, chloroplastic	AT2G33800
220	1	IPI_arabidopsis	IPI00531568	257	30370	19	15	4	4	0.74	Tax_Id=3702 Gene_Symbol=AT2G10940 protease inhibitor/seed storage/lipid transfer protein (LTP) family protein	AT2G10940
221	1	IPI_arabidopsis	IPI00535216	255	30195	12	8	3	3	0.52	Tax_Id=3702 Gene_Symbol=LHCB5 Chlorophyll a-b binding protein CP26, chloroplastic	AT4G10340
222	1	IPI_arabidopsis	IPI00516350	254	44721	16	10	10	6	0.93	Tax_Id=3702 Gene_Symbol=PRK Phosphoribulokinase, chloroplastic	AT1G32060
223	1	IPI_arabidopsis	IPI00518049	252	55320	21	16	5	5	0.58	Tax_Id=3702 Gene_Symbol=APA1 aspartyl protease family protein	AT1G11910
224	1	IPI_arabidopsis	IPI00524652	245	42230	11	6	6	4	0.49	Tax_Id=3702 Gene_Symbol=AT3G14990 4-methyl-5(b-hydroxyethyl)-thiazole monophosphate biosynthesis protein, putative	AT3G14990
225	1	IPI_arabidopsis	IPI00531702	245	18956	13	13	5	5	1.99	Tax_Id=3702 Gene_Symbol=TCTP Translationally-controlled tumor protein homolog	AT3G16640
226	1	IPI_arabidopsis	IPI00538838	241	80795	13	8	9	6	0.37	Tax_Id=3702 Gene_Symbol=SUVR2 Histone-lysine N-methyltransferase SUVR2	AT5G43990
227	2	IPI_arabidopsis	IPI00528095	180	137563	46	16	21	12	0.45	Tax_Id=3702 Gene_Symbol=AT1G62020 Coatomer subunit alpha-1	AT1G62020
227	1	IPI_arabidopsis	IPI00534598	240	137407	42	18	19	12	0.45	Tax_Id=3702 Gene_Symbol=AT2G21390 Coatomer subunit alpha-2	AT2G21390
228	1	IPI_arabidopsis	IPI00539804	239	131903	26	13	12	8	0.29	Tax_Id=3702 Gene_Symbol=ATM1 ATM1 (ARABIDOPSIS THALIANA MYOSIN 1); motor	AT4G28630
228	2	IPI_arabidopsis	IPI00531876	151	130867	11	8	6	4	0.14	Tax_Id=3702 Gene_Symbol=VIIIA F14I3.6 protein	AT1G50360
228	3	IPI_arabidopsis	IPI00516976	41	139444	5	2	3	2	0.06	Tax_Id=3702 Gene_Symbol=ATM2 ATM2 (ARABIDOPSIS THALIANA MYOSIN 2); motor	AT4G28620
229	1	IPI_arabidopsis	IPI00521413	236	28440	20	13	10	8	2.25	Tax_Id=3702 Gene_Symbol=AT4G01310 50S ribosomal protein L5, chloroplastic	AT4G01310
230	1	IPI_arabidopsis	IPI00524217	230	36370	8	7	5	4	0.59	Tax_Id=3702 Gene_Symbol=ANNAT4 Annexin D4	AT2G38750
231	1	IPI_arabidopsis	IPI00535189	229	15840	24	6	4	2	0.69	Tax_Id=3702 Gene_Symbol=AT5G02960 40S ribosomal protein S23-2	AT5G02960
232	1	IPI_arabidopsis	IPI00523220	228	47408	20	19	6	6	0.7	Tax_Id=3702 Gene_Symbol=CORI3 Isoform 1 of Cystine lyase CORI3	AT4G23600
233	1	IPI_arabidopsis	IPI00529344	223	30131	7	6	3	3	0.52	Tax_Id=3702 Gene_Symbol=rpl2;RPL2.2;RPL2.1 50S ribosomal protein L2, chloroplastic	ATCG01310
234	2	IPI_arabidopsis	IPI00537286	211	17118	14	9	4	3	1.07	Tax_Id=3702 Gene_Symbol=RPS15 40S ribosomal protein S15-1	AT1G04270
234	1	IPI_arabidopsis	IPI00546532	214	17061	10	8	3	3	1.07	Tax_Id=3702 Gene_Symbol=AT5G09510 40S ribosomal protein S15-4	AT5G09510
235	1	IPI_arabidopsis	IPI00520982	214	44425	15	8	6	4	0.46	Tax_Id=3702 Gene_Symbol=AT4G24820 Probable 26S proteasome non-ATPase regulatory subunit 6	AT4G24820
236	1	IPI_arabidopsis	IPI00517332	213	108131	34	19	18	11	0.54	Tax_Id=3702 Gene_Symbol=Tudor2 tudor domain-containing protein / nuclease family protein	AT5G61780
236	2	IPI_arabidopsis	IPI00541332	133	108624	21	13	11	7	0.31	Tax_Id=3702 Gene_Symbol=Tudor1 tudor domain-containing protein / nuclease family protein	AT5G07350
237	1	IPI_arabidopsis	IPI00516486	213	25889	8	7	1	1	0.18	Tax_Id=3702 Gene_Symbol=TIP2 Aquaporin TIP1-2	AT3G26520
238	1	IPI_arabidopsis	IPI00525992	212	46654	26	21	1	1		Tax_Id=3702 Gene_Symbol=PUB25 U-box domain-containing protein 25	AT3G19380
239	1	IPI_arabidopsis	IPI00516311	212	23340	14	11	6	6	2.5	Tax_Id=3702 Gene_Symbol=RPS4 30S ribosomal protein S4, chloroplastic	ATCG00380
240	1	IPI_arabidopsis	IPI00548046	211	31891	6	5	3	2	0.3	Tax_Id=3702 Gene_Symbol=SDRB Peroxisomal 2,4-dienoyl-CoA reductase	AT3G12800
241	1	IPI_arabidopsis	IPI00538173	210	17531	10	9	3	3	1.58	Tax_Id=3702 Gene_Symbol=TPX1 Peroxiredoxin-2B	AT1G65980
241	2	IPI_arabidopsis	IPI00530477	51	17515	6	5	2	2	1.03	Tax_Id=3702 Gene_Symbol=- Type 2 peroxiredoxin, putative	AT4G09143
242	1	IPI_arabidopsis	IPI00548213	208	119096	20	12	11	8	0.33	Tax_Id=3702 Gene_Symbol=AT1G10050 glycosyl hydrolase family 10 protein / carbohydrate-binding domain-containing protein	AT1G10050
243	1	IPI_arabidopsis	IPI00535122	206	81183	7	5	3	2	0.11	Tax_Id=3702 Gene_Symbol=WNK1 Serine/threonine-protein kinase WNK1	AT3G04910
244	1	IPI_arabidopsis	IPI00540791	205	68472	13	9	10	6	0.45	Tax_Id=3702 Gene_Symbol=DL1 Isoform 1 of Dynamin-related protein 1A	AT5G42080
245	1	IPI_arabidopsis	IPI00548766	204	48286	14	9	8	6	0.69	Tax_Id=3702 Gene_Symbol=RPT1A 26S protease regulatory subunit 7 homolog A	AT1G53750
246	1	IPI_arabidopsis	IPI00530138	197	47298	14	7	8	6	0.71	Tax_Id=3702 Gene_Symbol=AT5G20000 26S protease regulatory subunit 8 homolog B	AT5G20000
247	1	IPI_arabidopsis	IPI00536941	196	21733	22	11	7	5	1.61	Tax_Id=3702 Gene_Symbol=PYR1 Abscisic acid receptor PYR1	AT4G17870
248	1	IPI_arabidopsis	IPI00540967	196	25344	20	14	9	5	1.28	Tax_Id=3702 Gene_Symbol=RPS3 30S ribosomal protein S3, chloroplastic	AT3G07040
249	1	IPI_arabidopsis	IPI00534732	196	26750	8	7	4	3	0.6	Tax_Id=3702 Gene_Symbol=TT5 Chalcone--flavonone isomerase 1	AT3G55120
250	1	IPI_arabidopsis	IPI00531614	194	53554	10	8	5	3	0.27	Tax_Id=3702 Gene_Symbol=MDAR6 Isoform 1 of Monodehydroascorbate reductase, chloroplastic	AT1G63940
251	1	IPI_arabidopsis	IPI00526310	194	47974	17	12	7	6	0.69	Tax_Id=3702 Gene_Symbol=LOS2 Bifunctional enolase 2/transcriptional activator	AT2G36530
252	1	IPI_arabidopsis	IPI00545545	192	31544	11	6	4	3	0.49	Tax_Id=3702 Gene_Symbol=AT1G75460 ATP-dependent protease La (LON) domain-containing protein	AT1G75460
253	1	IPI_arabidopsis	IPI00542443	189	40903	10	3	4	1	0.11	Tax_Id=3702 Gene_Symbol=RPN10 26S proteasome non-ATPase regulatory subunit 4	AT4G38630
254	1	IPI_arabidopsis	IPI00524343	185	42607	7	5	4	3	0.34	Tax_Id=3702 Gene_Symbol=MDH Malate dehydrogenase, chloroplastic	AT3G47520
255	1	IPI_arabidopsis	IPI00541079	184	102824	5	5	2	2	0.09	Tax_Id=3702 Gene_Symbol=EMB2753 EMB2753 (EMBRYO DEFECTIVE 2753); binding	AT1G80410
256	1	IPI_arabidopsis	IPI00517326	182	66884	5	4	1	1	0.07	Tax_Id=3702 Gene_Symbol=ARP9 Isoform 1 of Actin-related protein 9	AT5G43500
257	1	IPI_arabidopsis	IPI00520856	181	91082	6	5	4	3	0.15	Tax_Id=3702 Gene_Symbol=AT3G53230 Cell division control protein 48 homolog D	AT3G53230
258	1	IPI_arabidopsis	IPI00536776	181	30915	14	5	8	3	0.5	Tax_Id=3702 Gene_Symbol=RPN12a 26S proteasome non-ATPase regulatory subunit RPN12A	AT1G64520
259	1	IPI_arabidopsis	IPI00524325	180	22166	4	2	2	1	0.21	Tax_Id=3702 Gene_Symbol=PCLPP ATP-dependent Clp protease proteolytic subunit 1	ATCG00670
260	1	IPI_arabidopsis	IPI00540246	180	30699	11	5	3	2	0.31	Tax_Id=3702 Gene_Symbol=AT2G37220 Ribonucleoprotein At2g37220, chloroplastic	AT2G37220
261	1	IPI_arabidopsis	IPI00540216	179	85367	13	7	5	3	0.16	Tax_Id=3702 Gene_Symbol=CAC3 Acetyl-coenzyme A carboxylase carboxyl transferase subunit alpha, chloroplastic	AT2G38040
262	1	IPI_arabidopsis	IPI00520738	179	26170	11	10	4	4	0.89	Tax_Id=3702 Gene_Symbol=GPX1 Phospholipid hydroperoxide glutathione peroxidase 1, chloroplastic	AT2G25080
263	2	IPI_arabidopsis	IPI00518009	56	49957	5	3	4	2	0.18	Tax_Id=3702 Gene_Symbol=AT4G26910 Isoform 2 of Dihydrolipoyllysine-residue succinyltransferase component of 2-oxoglutarate dehydrogenase complex 2, mitochondrial	AT4G26910
263	1	IPI_arabidopsis	IPI00531713	178	50273	5	5	3	3	0.29	Tax_Id=3702 Gene_Symbol=AT5G55070 Dihydrolipoyllysine-residue succinyltransferase component of 2-oxoglutarate dehydrogenase complex 1, mitochondrial	AT5G55070
264	1	IPI_arabidopsis	IPI00520971	177	52368	12	6	5	3	0.27	Tax_Id=3702 Gene_Symbol=AT5G43060 cysteine proteinase, putative / thiol protease, putative	AT5G43060
265	1	IPI_arabidopsis	IPI00525922	177	69111	10	8	8	7	0.53	Tax_Id=3702 Gene_Symbol=VHA-A V-type proton ATPase catalytic subunit A	AT1G78900
266	1	IPI_arabidopsis	IPI00522785	174	15174	8	5	3	3	1.26	Tax_Id=3702 Gene_Symbol=AT2G40510 40S ribosomal protein S26-2	AT2G40510
267	1	IPI_arabidopsis	IPI00526629	173	14222	8	7	3	3	1.39	Tax_Id=3702 Gene_Symbol=AT2G39390 60S ribosomal protein L35-2	AT2G39390
267	2	IPI_arabidopsis	IPI00532114	66	14276	7	5	4	3	1.38	Tax_Id=3702 Gene_Symbol=AT3G09500 60S ribosomal protein L35-1	AT3G09500
268	1	IPI_arabidopsis	IPI00531735	171	15128	8	8	3	3	1.28	Tax_Id=3702 Gene_Symbol=RPS11 30S ribosomal protein S11, chloroplastic	ATCG00750
269	3	IPI_arabidopsis	IPI00522346	114	23845	9	4	7	3	0.69	Tax_Id=3702 Gene_Symbol=RABA2b Ras-related protein RABA2b	AT1G07410
269	1	IPI_arabidopsis	IPI00534558	168	23969	8	7	5	5	1.39	Tax_Id=3702 Gene_Symbol=RABA1c Ras-related protein RABA1c	AT5G45750
269	2	IPI_arabidopsis	IPI00547311	138	24264	7	6	4	4	0.99	Tax_Id=3702 Gene_Symbol=RAB11c Ras-related protein RABA2a	AT1G09630
269	5	IPI_arabidopsis	IPI00520272	91	24941	6	3	5	2	0.4	Tax_Id=3702 Gene_Symbol=RABA4a Ras-related protein RABA4a	AT5G65270
269	4	IPI_arabidopsis	IPI00533864	92	24083	4	3	3	2	0.41	Tax_Id=3702 Gene_Symbol=ARA-2 Ras-related protein RABA1a	AT1G06400
270	1	IPI_arabidopsis	IPI00538977	167	61478	12	9	4	3	0.23	Tax_Id=3702 Gene_Symbol=CPSRP54 Signal recognition particle 54 kDa protein, chloroplastic	AT5G03940
271	1	IPI_arabidopsis	IPI00528249	166	50577	8	5	4	2	0.18	Tax_Id=3702 Gene_Symbol=RIN1 RIN1 (RESISTANCE TO PSEUDOMONAS SYRINGAE PV MACULICOLA INTERACTOR 1); protein binding	AT5G22330
272	1	IPI_arabidopsis	IPI00525727	166	57535	7	4	3	1	0.08	Tax_Id=3702 Gene_Symbol=SHM1 Serine hydroxymethyltransferase, mitochondrial	AT4G37930
273	1	IPI_arabidopsis	IPI00538191	165	109365	20	12	10	6	0.26	Tax_Id=3702 Gene_Symbol=AT2G32730 26S proteasome regulatory subunit, putative	AT2G32730
274	1	IPI_arabidopsis	IPI00538125	165	24131	19	9	7	3	1	Tax_Id=3702 Gene_Symbol=GSTF9 ATGSTF9 (GLUTATHIONE S-TRANSFERASE PHI 9); copper ion binding / glutathione binding / glutathione peroxidase/ glutathione transferase	AT2G30860
274	2	IPI_arabidopsis	IPI00535478	69	24215	9	5	5	3	0.68	Tax_Id=3702 Gene_Symbol=GSTF10 Glutathione S-transferase ERD13	AT2G30870
275	1	IPI_arabidopsis	IPI00531336	164	44898	13	8	8	4	0.6	Tax_Id=3702 Gene_Symbol=AT1G45000 26S protease regulatory subunit S10B homolog B	AT1G45000
276	1	IPI_arabidopsis	IPI00545621	164	104665	26	8	12	7	0.33	Tax_Id=3702 Gene_Symbol=RSW3 RSW3 (RADIAL SWELLING 3); glucosidase/ hydrolase, hydrolyzing O-glycosyl compounds	AT5G63840
277	1	IPI_arabidopsis	IPI00520951	164	27732	18	7	5	4	0.83	Tax_Id=3702 Gene_Symbol=AOC2 Allene oxide cyclase 2, chloroplastic	AT3G25770
277	2	IPI_arabidopsis	IPI00525444	61	27841	14	4	4	3	0.57	Tax_Id=3702 Gene_Symbol=AOC1 Allene oxide cyclase 1, chloroplastic	AT3G25760
278	1	IPI_arabidopsis	IPI00540051	163	19671	19	7	5	4	1.33	Tax_Id=3702 Gene_Symbol=RPL12-C 50S ribosomal protein L12-3, chloroplastic	AT3G27850
279	1	IPI_arabidopsis	IPI00539739	161	54554	7	5	4	3	0.26	Tax_Id=3702 Gene_Symbol=PMEAMT Phosphoethanolamine N-methyltransferase 2	AT1G48600
280	1	IPI_arabidopsis	IPI00544566	160	16339	6	4	4	3	1.14	Tax_Id=3702 Gene_Symbol=RPL27AB 60S ribosomal protein L27a-2	AT1G23290
281	1	IPI_arabidopsis	IPI00540964	160	122681	21	9	11	4	0.15	Tax_Id=3702 Gene_Symbol=SEC5A Exocyst complex component 2	AT1G76850
282	1	IPI_arabidopsis	IPI00546097	159	57892	12	8	5	3	0.24	Tax_Id=3702 Gene_Symbol=ATB' BETA Serine/threonine protein phosphatase 2A 57 kDa regulatory subunit B' beta isoform	AT3G09880
282	2	IPI_arabidopsis	IPI00545568	71	58192	6	4	3	2	0.16	Tax_Id=3702 Gene_Symbol=AT3G54930 Serine/threonine protein phosphatase 2A 57 kDa regulatory subunit B' epsilon isoform	AT3G54930
283	1	IPI_arabidopsis	IPI00519417	157	52273	7	6	4	4	0.38	Tax_Id=3702 Gene_Symbol=DXR 1-deoxy-D-xylulose 5-phosphate reductoisomerase, chloroplastic	AT5G62790
284	1	IPI_arabidopsis	IPI00992551	157	78131	11	7	6	3	0.18	Tax_Id=3702 Gene_Symbol=LTA3 Dihydrolipoamide acetyltransferase, long form protein	AT3G52200
285	2	IPI_arabidopsis	IPI00525984	113	24340	13	7	4	3	0.67	Tax_Id=3702 Gene_Symbol=AT2G22230 beta-hydroxyacyl-ACP dehydratase, putative	AT2G22230
285	1	IPI_arabidopsis	IPI00536187	156	24222	11	9	4	3	0.68	Tax_Id=3702 Gene_Symbol=AT5G10160 beta-hydroxyacyl-ACP dehydratase, putative	AT5G10160
286	1	IPI_arabidopsis	IPI00542822	156	66183	12	6	5	2	0.14	Tax_Id=3702 Gene_Symbol=PP2AA2 Serine/threonine-protein phosphatase 2A 65 kDa regulatory subunit A beta isoform	AT3G25800
287	1	IPI_arabidopsis	IPI00535368	155	49361	7	7	5	5	0.53	Tax_Id=3702 Gene_Symbol=ARP4 Actin-related protein 4	AT1G18450
288	1	IPI_arabidopsis	IPI00540940	155	131024	15	8	7	5	0.18	Tax_Id=3702 Gene_Symbol=UBP12 Isoform 2 of Ubiquitin carboxyl-terminal hydrolase 12	AT5G06600
288	2	IPI_arabidopsis	IPI00517979	143	131137	13	7	7	5	0.18	Tax_Id=3702 Gene_Symbol=UBP13 Ubiquitin carboxyl-terminal hydrolase 13	AT3G11910
289	1	IPI_arabidopsis	IPI00536006	153	40435	8	6	3	2	0.23	Tax_Id=3702 Gene_Symbol=THA2 L-allo-threonine aldolase, putative	AT3G04520
290	1	IPI_arabidopsis	IPI00546866	152	48686	15	5	8	4	0.41	Tax_Id=3702 Gene_Symbol=AT4G39960 DNAJ heat shock family protein	AT4G39960
291	1	IPI_arabidopsis	IPI00533843	151	95059	5	5	2	2	0.09	Tax_Id=3702 Gene_Symbol=AT2G34730 WPP domain-associated protein	AT2G34730
292	1	IPI_arabidopsis	IPI00546280	150	25739	11	7	4	3	0.63	Tax_Id=3702 Gene_Symbol=GPX6 Probable phospholipid hydroperoxide glutathione peroxidase 6, mitochondrial	AT4G11600
292	2	IPI_arabidopsis	IPI00517494	64	19104	4	2	2	2	0.55	Tax_Id=3702 Gene_Symbol=GPX2 Probable glutathione peroxidase 2	AT2G31570
293	1	IPI_arabidopsis	IPI00539339	150	29401	9	4	4	2	0.33	Tax_Id=3702 Gene_Symbol=AT3G04790 ribose 5-phosphate isomerase-related	AT3G04790
294	1	IPI_arabidopsis	IPI00522866	149	28737	8	6	4	3	0.55	Tax_Id=3702 Gene_Symbol=BCA4 carbonic anhydrase, putative / carbonate dehydratase, putative	AT1G70410
295	1	IPI_arabidopsis	IPI00530480	149	37069	6	2	2	1	0.12	Tax_Id=3702 Gene_Symbol=KPHMT1 KPHMT1 (KETOPANTOATE HYDROXYMETHYLTRANSFERASE 1); 3-methyl-2-oxobutanoate hydroxymethyltransferase	AT2G46110
296	1	IPI_arabidopsis	IPI00521882	148	27426	9	6	4	3	0.58	Tax_Id=3702 Gene_Symbol=IPMI2 Isopropylmalate isomerase 2	AT2G43100
296	2	IPI_arabidopsis	IPI00545682	34	27647	4	3	3	3	0.57	Tax_Id=3702 Gene_Symbol=IPMI1 Isopropylmalate isomerase 1	AT3G58990
297	1	IPI_arabidopsis	IPI00522405	147	40278	3	3	1	1	0.11	Tax_Id=3702 Gene_Symbol=ARP7 Actin-related protein 7	AT3G60830
298	1	IPI_arabidopsis	IPI00530910	145	35291	5	5	2	2	0.27	Tax_Id=3702 Gene_Symbol=- Putative uncharacterized protein
299	1	IPI_arabidopsis	IPI00530258	144	23583	10	8	5	4	1.03	Tax_Id=3702 Gene_Symbol=GSTF7 Glutathione S-transferase 11	AT1G02920
300	1	IPI_arabidopsis	IPI00521273	144	22043	5	4	3	2	0.46	Tax_Id=3702 Gene_Symbol=AT5G13780 GCN5-related N-acetyltransferase, putative	AT5G13780
301	1	IPI_arabidopsis	IPI00533612	144	24783	10	9	4	4	0.96	Tax_Id=3702 Gene_Symbol=AT3G52960 Peroxiredoxin-2E, chloroplastic	AT3G52960
302	1	IPI_arabidopsis	IPI00532845	143	24195	9	6	4	2	0.41	Tax_Id=3702 Gene_Symbol=AT1G35680 50S ribosomal protein L21, chloroplastic	AT1G35680
303	1	IPI_arabidopsis	IPI00540254	143	50490	14	10	3	2	0.18	Tax_Id=3702 Gene_Symbol=AT2G23070 casein kinase II alpha chain, putative	AT2G23070
304	1	IPI_arabidopsis	IPI00540173	142	25105	8	5	4	2	0.4	Tax_Id=3702 Gene_Symbol=GSTU20 Glutathione S-transferase TAU20	AT1G78370
305	1	IPI_arabidopsis	IPI00546743	142	34688	11	7	5	3	0.62	Tax_Id=3702 Gene_Symbol=XTH32 Probable xyloglucan endotransglucosylase/hydrolase protein 32	AT2G36870
306	1	IPI_arabidopsis	IPI00542446	141	33761	7	3	7	3	0.45	Tax_Id=3702 Gene_Symbol=ADK1 Isoform 2 of Adenosine kinase 1	AT1G03930
307	1	IPI_arabidopsis	IPI00546896	136	49061	9	7	3	2	0.19	Tax_Id=3702 Gene_Symbol=PKT3 3-ketoacyl-CoA thiolase 2, peroxisomal	AT2G33150
308	1	IPI_arabidopsis	IPI00532253	135	48283	15	10	8	6	0.69	Tax_Id=3702 Gene_Symbol=AT5G65910 BSD domain-containing protein	AT5G65910
309	1	IPI_arabidopsis	IPI00521110	135	26392	10	7	5	3	0.61	Tax_Id=3702 Gene_Symbol=CYSB Isoform 1 of Cysteine proteinase inhibitor 6	AT3G12490
310	1	IPI_arabidopsis	IPI00542648	134	28713	9	5	5	3	0.55	Tax_Id=3702 Gene_Symbol=AT1G07440 Tropinone reductase homolog At1g07440	AT1G07440
311	1	IPI_arabidopsis	IPI00545935	134	32055	7	4	6	3	0.48	Tax_Id=3702 Gene_Symbol=PIA1 Isoform 1 of Probable protein phosphatase 2C 20	AT2G20630
312	1	IPI_arabidopsis	IPI00532222	134	31166	7	6	4	4	0.71	Tax_Id=3702 Gene_Symbol=AT3G57810 Isoform 2 of OTU domain-containing protein At3g57810	AT3G57810
313	3	IPI_arabidopsis	IPI00525272	44	171534	23	4	9	4	0.1	Tax_Id=3702 Gene_Symbol=MYA2 MYA2 (ARABIDOPSIS MYOSIN 2); GTP-dependent protein binding / Rab GTPase binding / motor	AT5G43900
313	2	IPI_arabidopsis	IPI00516301	114	174281	18	5	8	4	0.1	Tax_Id=3702 Gene_Symbol=MYA1 MYA1 (MYOSIN 1); motor/ protein binding	AT1G17580
313	1	IPI_arabidopsis	IPI00547772	133	176425	17	9	11	7	0.18	Tax_Id=3702 Gene_Symbol=XIK XIK; motor/ protein binding	AT1G10417
314	1	IPI_arabidopsis	IPI00548907	133	20995	9	6	4	3	0.81	Tax_Id=3702 Gene_Symbol=AT3G13120 30S ribosomal protein S10, chloroplastic	AT3G13120
315	1	IPI_arabidopsis	IPI00540037	132	43724	7	6	3	2	0.21	Tax_Id=3702 Gene_Symbol=HEME2 Uroporphyrinogen decarboxylase 2, chloroplastic	AT2G40490
316	1	IPI_arabidopsis	IPI00527924	132	24747	14	10	7	6	1.75	Tax_Id=3702 Gene_Symbol=emb2394 50S ribosomal protein L6, chloroplastic	AT1G05190
317	1	IPI_arabidopsis	IPI00538047	131	34706	5	4	3	2	0.27	Tax_Id=3702 Gene_Symbol=RPN8A Probable 26S proteasome non-ATPase regulatory subunit 7	AT5G05780
318	1	IPI_arabidopsis	IPI00518170	130	32809	7	6	3	3	0.47	Tax_Id=3702 Gene_Symbol=AT1G30630 Coatomer subunit epsilon-1	AT1G30630
319	1	IPI_arabidopsis	IPI00537564	130	45894	7	5	3	2	0.2	Tax_Id=3702 Gene_Symbol=RPT3 26S protease regulatory subunit 6B homolog	AT5G58290
320	1	IPI_arabidopsis	IPI00537390	129	86361	16	7	8	3	0.16	Tax_Id=3702 Gene_Symbol=SEC6 SEC6	AT1G71820
321	1	IPI_arabidopsis	IPI00521338	129	47486	11	7	7	4	0.43	Tax_Id=3702 Gene_Symbol=ATS9 19S proteosome subunit 9	AT1G29150
322	1	IPI_arabidopsis	IPI00546385	128	30275	8	6	3	3	0.51	Tax_Id=3702 Gene_Symbol=RPE RPE; catalytic/ ribulose-phosphate 3-epimerase	AT5G61410
323	1	IPI_arabidopsis	IPI00539231	126	34972	6	6	4	4	0.62	Tax_Id=3702 Gene_Symbol=AT2G37660 Uncharacterized protein At2g37660, chloroplastic	AT2G37660
324	1	IPI_arabidopsis	IPI00518042	122	41580	13	5	6	3	0.35	Tax_Id=3702 Gene_Symbol=SNRK2.2 Serine/threonine-protein kinase SRK2D	AT3G50500
324	2	IPI_arabidopsis	IPI00525321	55	41984	8	3	6	2	0.22	Tax_Id=3702 Gene_Symbol=SNRK2.5 Serine/threonine-protein kinase SRK2H	AT5G63650
325	1	IPI_arabidopsis	IPI00523349	124	50539	8	6	3	2	0.18	Tax_Id=3702 Gene_Symbol=UGT88A1 Isoform 2 of UDP-glycosyltransferase 88A1	AT3G16520
326	1	IPI_arabidopsis	IPI00520189	124	50473	5	3	3	2	0.18	Tax_Id=3702 Gene_Symbol=AT3G19390 cysteine proteinase, putative / thiol protease, putative	AT3G19390
327	1	IPI_arabidopsis	IPI00517879	123	28532	9	6	3	2	0.55	Tax_Id=3702 Gene_Symbol=ROC4 Peptidyl-prolyl cis-trans isomerase CYP20-3, chloroplastic	AT3G16520
328	1	IPI_arabidopsis	IPI00539225	122	181232	15	10	11	8	0.21	Tax_Id=3702 Gene_Symbol=GLU1 Isoform 1 of Ferredoxin-dependent glutamate synthase 1, chloroplastic	AT5G04140
329	1	IPI_arabidopsis	IPI00533552	122	70240	8	3	2	1	0.06	Tax_Id=3702 Gene_Symbol=SDH1-1 Succinate dehydrogenase [ubiquinone] flavoprotein subunit 1, mitochondrial	AT5G66760
330	1	IPI_arabidopsis	IPI00546934	121	39025	5	3	3	1	0.11	Tax_Id=3702 Gene_Symbol=PSBA Photosystem Q(B) protein	AT2G07688
331	1	IPI_arabidopsis	IPI00532433	119	25171	8	5	5	3	0.64	Tax_Id=3702 Gene_Symbol=AILP1 AILP1	AT5G19140
332	1	IPI_arabidopsis	IPI00517670	119	23378	4	4	2	2	0.43	Tax_Id=3702 Gene_Symbol=RABB1C Ras-related protein RABB1c	AT4G17170
333	1	IPI_arabidopsis	IPI00520181	119	26886	9	7	4	3	0.6	Tax_Id=3702 Gene_Symbol=emb1473 50S ribosomal protein L13, chloroplastic	AT1G78630
334	1	IPI_arabidopsis	IPI00532008	118	16320	5	5	3	3	1.14	Tax_Id=3702 Gene_Symbol=AT3G11510 40S ribosomal protein S14-2	AT3G11510
334	2	IPI_arabidopsis	IPI00521754	99	16304	5	5	3	3	1.14	Tax_Id=3702 Gene_Symbol=AT2G36160 40S ribosomal protein S14-1	AT2G36160
335	1	IPI_arabidopsis	IPI00536932	118	43130	3	1	2	1	0.1	Tax_Id=3702 Gene_Symbol=GME GDP-mannose 3,5-epimerase	AT5G28840
336	1	IPI_arabidopsis	IPI00542715	117	31177	8	6	3	3	0.5	Tax_Id=3702 Gene_Symbol=LHCB4.1 Chlorophyll a-b binding protein CP29.1, chloroplastic	AT5G01530
337	1	IPI_arabidopsis	IPI00534442	117	56504	9	7	5	4	0.35	Tax_Id=3702 Gene_Symbol=GAD2 Glutamate decarboxylase 2	AT1G65960
338	1	IPI_arabidopsis	IPI00526256	117	115889	13	9	8	6	0.24	Tax_Id=3702 Gene_Symbol=AT3G55410 2-oxoglutarate dehydrogenase E1 component, putative / oxoglutarate decarboxylase, putative / alpha-ketoglutaric dehydrogenase, putative	AT3G55410
339	1	IPI_arabidopsis	IPI00543380	117	79276	4	3	3	2	0.11	Tax_Id=3702 Gene_Symbol=SVR7 unknown protein	AT4G16390
340	1	IPI_arabidopsis	IPI00527964	117	59828	5	3	3	1	0.07	Tax_Id=3702 Gene_Symbol=AT3G02530 TCP-1 chaperonin-like protein	AT3G02530
341	1	IPI_arabidopsis	IPI00532375	116	75934	16	3	6	2	0.12	Tax_Id=3702 Gene_Symbol=AT5G15980 Pentatricopeptide repeat-containing protein At5g15980, mitochondrial	AT5G15980
342	1	IPI_arabidopsis	IPI00544466	114	35724	5	4	2	2	0.26	Tax_Id=3702 Gene_Symbol=NRPB3 DNA-directed RNA polymerase II subunit RPB3-A	AT2G15430
343	1	IPI_arabidopsis	IPI00520566	114	46944	10	6	5	4	0.43	Tax_Id=3702 Gene_Symbol=CHLI2 Magnesium chelatase subunit of protochlorophyllide reductase	AT5G45930
344	1	IPI_arabidopsis	IPI00541951	113	26272	40	11	8	5	1.21	Tax_Id=3702 Gene_Symbol=TUF V-type proton ATPase subunit E1	AT4G11150
345	1	IPI_arabidopsis	IPI00539619	113	26661	11	8	6	5	1.19	Tax_Id=3702 Gene_Symbol=- AT3g25530/MWL2_15	AT3G25530
346	1	IPI_arabidopsis	IPI00530401	113	110311	12	5	9	5	0.21	Tax_Id=3702 Gene_Symbol=PPC2 Phosphoenolpyruvate carboxylase 2	AT2G42600
346	2	IPI_arabidopsis	IPI00541694	46	110730	11	4	6	4	0.17	Tax_Id=3702 Gene_Symbol=PPC1 Phosphoenolpyruvate carboxylase 1	AT1G53310
347	1	IPI_arabidopsis	IPI00516738	113	22620	6	2	4	2	0.45	Tax_Id=3702 Gene_Symbol=RPS9 30S ribosomal protein S9, chloroplastic	AT1G74970
348	1	IPI_arabidopsis	IPI00533630	113	64172	4	3	4	3	0.22	Tax_Id=3702 Gene_Symbol=AT3G58610 Ketol-acid reductoisomerase, chloroplastic	AT3G58610
349	1	IPI_arabidopsis	IPI00525951	112	21659	11	7	2	2	0.47	Tax_Id=3702 Gene_Symbol=GER1 Germin-like protein subfamily 3 member 1	AT1G73250
350	1	IPI_arabidopsis	IPI00534404	112	22098	18	6	7	4	1.13	Tax_Id=3702 Gene_Symbol=AT3G15190 30S ribosomal protein S20, chloroplastic	AT3G15190
351	1	IPI_arabidopsis	IPI00531830	112	172691	12	2	4	1	0.02	Tax_Id=3702 Gene_Symbol=INO80 DNA helicase INO80	AT3G57300
352	1	IPI_arabidopsis	IPI00527600	111	52063	3	2	2	2	0.18	Tax_Id=3702 Gene_Symbol=PSBC photosystem II 44 kDa protein	ATCG00280
353	1	IPI_arabidopsis	IPI00540225	110	18589	7	6	4	4	1.45	Tax_Id=3702 Gene_Symbol=ROC1 Peptidyl-prolyl cis-trans isomerase CYP18-3	AT4G38740
354	1	IPI_arabidopsis	IPI00528285	110	55890	12	8	6	3	0.25	Tax_Id=3702 Gene_Symbol=EMB2719 Probable 26S proteasome non-ATPase regulatory subunit 3a	AT1G20200
355	1	IPI_arabidopsis	IPI00540165	110	35565	4	3	3	2	0.27	Tax_Id=3702 Gene_Symbol=GGR Geranylgeranyl pyrophosphate synthase-related protein, chloroplastic	AT4G38460
356	1	IPI_arabidopsis	IPI00517088	109	13077	12	7	7	6	5.6	Tax_Id=3702 Gene_Symbol=CCH CCH (COPPER CHAPERONE); copper chaperone	AT3G56240
357	1	IPI_arabidopsis	IPI00534595	109	28024	13	4	7	3	0.57	Tax_Id=3702 Gene_Symbol=U2A' U2 small nuclear ribonucleoprotein A'	AT1G09760
358	1	IPI_arabidopsis	IPI00531318	109	43488	1	1	1	1	0.1	Tax_Id=3702 Gene_Symbol=E1 ALPHA Pyruvate dehydrogenase E1 component subunit alpha-1, mitochondrial	AT1G01090
359	1	IPI_arabidopsis	IPI00545671	108	29766	8	4	4	2	0.33	Tax_Id=3702 Gene_Symbol=WHY3 WHY3 (WHIRLY 3); DNA binding	AT2G02740
360	1	IPI_arabidopsis	IPI00549121	107	27380	9	6	5	5	1.14	Tax_Id=3702 Gene_Symbol=TPI Triosephosphate isomerase, cytosolic	AT3G55440
360	2	IPI_arabidopsis	IPI00524641	96	33553	8	6	4	4	0.65	Tax_Id=3702 Gene_Symbol=TIM Triosephosphate isomerase, chloroplastic	AT3G55440
361	1	IPI_arabidopsis	IPI00534515	106	22410	9	4	7	3	0.75	Tax_Id=3702 Gene_Symbol=AT1G17860 trypsin and protease inhibitor family protein / Kunitz family protein	AT1G17860
362	1	IPI_arabidopsis	IPI00545581	106	73424	4	4	2	2	0.12	Tax_Id=3702 Gene_Symbol=AT1G67680 7S RNA binding	AT1G67680
363	1	IPI_arabidopsis	IPI00535440	106	27187	8	5	6	4	0.85	Tax_Id=3702 Gene_Symbol=GSTL3 In2-1 protein, putative	AT5G02790
364	1	IPI_arabidopsis	IPI00538427	105	34389	7	5	4	3	0.44	Tax_Id=3702 Gene_Symbol=AT5G23540 26S proteasome non-ATPase regulatory subunit 14	AT5G23540
365	1	IPI_arabidopsis	IPI00533851	104	44672	7	5	5	3	0.33	Tax_Id=3702 Gene_Symbol=PDH-E1 BETA PDH-E1 BETA (PYRUVATE DEHYDROGENASE E1 BETA); pyruvate dehydrogenase	AT1G30120
366	1	IPI_arabidopsis	IPI00991457	103	36496	7	3	4	1	0.12	Tax_Id=3702 Gene_Symbol=GLX1 Glyoxalase I homolog	AT1G11840
367	1	IPI_arabidopsis	IPI00519907	102	24343	4	3	3	2	0.41	Tax_Id=3702 Gene_Symbol=NRPB5 NRPB5; DNA binding / DNA-directed RNA polymerase	AT3G22320
368	1	IPI_arabidopsis	IPI00538895	101	98744	7	6	4	3	0.14	Tax_Id=3702 Gene_Symbol=APM1 APM1 (AMINOPEPTIDASE M1); aminopeptidase	AT4G33090
369	1	IPI_arabidopsis	IPI00527822	101	34461	4	3	3	3	0.44	Tax_Id=3702 Gene_Symbol=AT3G60080 zinc finger (C3HC4-type RING finger) family protein	AT3G60080
370	1	IPI_arabidopsis	IPI00520773	101	18708	4	4	2	2	0.56	Tax_Id=3702 Gene_Symbol=ROC3 Peptidyl-prolyl cis-trans isomerase CYP19-1	AT2G16600
371	1	IPI_arabidopsis	IPI00524589	100	19347	2	2	1	1	0.24	Tax_Id=3702 Gene_Symbol=AT4G12490 protease inhibitor/seed storage/lipid transfer protein (LTP) family protein	AT4G12490
372	1	IPI_arabidopsis	IPI00534551	98	20049	11	7	5	4	1.29	Tax_Id=3702 Gene_Symbol=AT1G09310 unknown protein	AT1G09310
373	1	IPI_arabidopsis	IPI00534146	98	29534	3	3	2	2	0.33	Tax_Id=3702 Gene_Symbol=CLPP6 ATP-dependent Clp protease proteolytic subunit 6, chloroplastic	AT1G11750
374	1	IPI_arabidopsis	IPI00534156	98	15550	5	4	3	2	0.7	Tax_Id=3702 Gene_Symbol=AT4G18100 60S ribosomal protein L32-1	AT4G18100
375	1	IPI_arabidopsis	IPI00536030	98	75251	7	2	2	1	0.06	Tax_Id=3702 Gene_Symbol=EMB2761 EMB2761 (EMBRYO DEFECTIVE 2761); ATP binding / aminoacyl-tRNA ligase/ ligase, forming aminoacyl-tRNA and related compounds / nucleotide binding / threonine-tRNA ligase	AT2G04842
376	1	IPI_arabidopsis	IPI00546407	98	32506	4	4	2	2	0.29	Tax_Id=3702 Gene_Symbol=CLPP5 ATP-dependent Clp protease proteolytic subunit 5, chloroplastic	AT1G02560
377	1	IPI_arabidopsis	IPI00530233	98	53710	5	2	3	1	0.08	Tax_Id=3702 Gene_Symbol=ALDH11A3 NADP-dependent glyceraldehyde-3-phosphate dehydrogenase	AT2G24270
378	1	IPI_arabidopsis	IPI00516537	98	40491	2	2	1	1	0.11	Tax_Id=3702 Gene_Symbol=GGPS1 Geranylgeranyl pyrophosphate synthase 1, chloroplastic	AT4G36810
379	1	IPI_arabidopsis	IPI00524559	97	33946	7	5	4	4	0.64	Tax_Id=3702 Gene_Symbol=CHLM CHLM (magnesium-protoporphyrin IX methyltransferase); magnesium protoporphyrin IX methyltransferase	AT4G25080
380	1	IPI_arabidopsis	IPI00528207	97	64771	5	3	3	2	0.14	Tax_Id=3702 Gene_Symbol=NADP-ME2 ATNADP-ME2 (NADP-malic enzyme 2); malate dehydrogenase (oxaloacetate-decarboxylating) (NADP+)/ malic enzyme/ oxidoreductase, acting on NADH or NADPH, NAD or NADP as acceptor	AT5G11670
381	1	IPI_arabidopsis	IPI00520407	96	28663	10	8	6	6	1.4	Tax_Id=3702 Gene_Symbol=P5CR Pyrroline-5-carboxylate reductase	AT5G14800
382	1	IPI_arabidopsis	IPI00527056	96	107384	17	14	2	1	0.04	Tax_Id=3702 Gene_Symbol=PUM5 Isoform 1 of Pumilio homolog 5	AT3G20250
383	1	IPI_arabidopsis	IPI00540932	96	28724	10	4	4	2	0.34	Tax_Id=3702 Gene_Symbol=DHAR3 Glutathione S-transferase DHAR3, chloroplastic	AT5G16710
384	1	IPI_arabidopsis	IPI00543013	95	29097	6	3	4	2	0.33	Tax_Id=3702 Gene_Symbol=WHY1 WHY1 (WHIRLY 1); DNA binding / telomeric DNA binding	AT1G14410
385	1	IPI_arabidopsis	IPI00520624	94	48429	3	3	1	1	0.09	Tax_Id=3702 Gene_Symbol=AT1G09750 chloroplast nucleoid DNA-binding protein-related	AT1G09750
386	1	IPI_arabidopsis	IPI00530807	94	56284	7	4	4	2	0.16	Tax_Id=3702 Gene_Symbol=ACCD Acetyl-coenzyme A carboxylase carboxyl transferase subunit beta, chloroplastic	ATCG00500
387	1	IPI_arabidopsis	IPI00532399	94	107478	9	4	4	1	0.04	Tax_Id=3702 Gene_Symbol=PUB12 binding / structural constituent of ribosome / ubiquitin-protein ligase	AT2G28830
388	1	IPI_arabidopsis	IPI00532589	94	117103	8	4	6	3	0.11	Tax_Id=3702 Gene_Symbol=SEC8 Probable exocyst complex component 4	AT3G10380
389	1	IPI_arabidopsis	IPI00539416	94	30046	11	6	4	3	0.52	Tax_Id=3702 Gene_Symbol=RNS2 Ribonuclease 2	AT2G39780
390	1	IPI_arabidopsis	IPI00519014	93	51204	6	4	4	3	0.28	Tax_Id=3702 Gene_Symbol=EMB2107 EMB2107	AT5G09900
391	1	IPI_arabidopsis	IPI00541119	93	13699	4	4	2	2	0.83	Tax_Id=3702 Gene_Symbol=RPL34 60S ribosomal protein L34-2	AT1G69620
392	1	IPI_arabidopsis	IPI00528107	93	55409	10	3	2	1	0.08	Tax_Id=3702 Gene_Symbol=CAD1 Glutathione gamma-glutamylcysteinyltransferase 1	AT1G29690
393	1	IPI_arabidopsis	IPI00542976	93	28113	3	3	2	2	0.35	Tax_Id=3702 Gene_Symbol=U1A U1A (SPLICEOSOMAL PROTEIN U1A); RNA binding / nucleic acid binding / nucleotide binding	AT2G47580
394	1	IPI_arabidopsis	IPI00518504	92	103438	10	5	7	4	0.18	Tax_Id=3702 Gene_Symbol=AT3G15980 Isoform 1 of Coatomer subunit beta'-3	AT3G15980
395	1	IPI_arabidopsis	IPI00526512	91	120610	7	3	4	2	0.07	Tax_Id=3702 Gene_Symbol=AT3G15980 Isoform 1 of Coatomer subunit beta'-3	AT3G63460
396	1	IPI_arabidopsis	IPI00521561	91	83406	4	4	2	2	0.11	Tax_Id=3702 Gene_Symbol=PSAA Photosystem I P700 chlorophyll a apoprotein A1	ATCG00350
397	1	IPI_arabidopsis	IPI00540928	91	43787	4	2	2	1	0.1	Tax_Id=3702 Gene_Symbol=IAR4 Pyruvate dehydrogenase E1 component subunit alpha-2, mitochondrial	AT1G24180
398	1	IPI_arabidopsis	IPI00543884	91	55834	5	3	3	2	0.16	Tax_Id=3702 Gene_Symbol=IIL1 3-isopropylmalate dehydratase	AT4G13430
399	1	IPI_arabidopsis	IPI00529202	91	37167	7	6	4	4	0.57	Tax_Id=3702 Gene_Symbol=EXL3 EXL3	AT5G51550
400	1	IPI_arabidopsis	IPI00516802	90	58863	7	3	6	3	0.24	Tax_Id=3702 Gene_Symbol=CAC2 Biotin carboxylase, chloroplastic	AT5G35360
401	1	IPI_arabidopsis	IPI00533497	90	60196	7	6	5	4	0.32	Tax_Id=3702 Gene_Symbol=PYK10 Beta-glucosidase 23	AT3G09260
402	1	IPI_arabidopsis	IPI00542625	90	30853	4	3	3	2	0.31	Tax_Id=3702 Gene_Symbol=AT4G28030 GCN5-related N-acetyltransferase (GNAT) family protein	AT4G28030
403	1	IPI_arabidopsis	IPI00526602	90	22745	2	2	1	1	0.2	Tax_Id=3702 Gene_Symbol=ARD1 1,2-dihydroxy-3-keto-5-methylthiopentene dioxygenase 2	AT4G14716
404	1	IPI_arabidopsis	IPI00525202	90	45968	5	4	2	2	0.2	Tax_Id=3702 Gene_Symbol=MC4 Metacaspase-4	AT1G79340
405	1	IPI_arabidopsis	IPI00541353	90	24891	19	4	8	3	0.66	Tax_Id=3702 Gene_Symbol=AT5G13510 50S ribosomal protein L10, chloroplastic	AT5G13510
406	1	IPI_arabidopsis	IPI00536675	90	33692	3	3	2	2	0.28	Tax_Id=3702 Gene_Symbol=AT4G22240 Probable plastid-lipid-associated protein 2, chloroplastic	AT4G22240
407	1	IPI_arabidopsis	IPI00520024	89	39406	3	3	1	1	0.11	Tax_Id=3702 Gene_Symbol=ATAN11 WD repeat-containing protein LWD1	AT1G12910
408	1	IPI_arabidopsis	IPI00516279	89	67582	5	3	3	2	0.13	Tax_Id=3702 Gene_Symbol=PPR596 Pentatricopeptide repeat-containing protein At1g80270, mitochondrial	AT1G80270
409	1	IPI_arabidopsis	IPI00538502	89	39436	6	2	4	2	0.24	Tax_Id=3702 Gene_Symbol=MAB1 Pyruvate dehydrogenase E1 component subunit beta, mitochondrial	AT5G50850
410	1	IPI_arabidopsis	IPI00524861	89	12481	2	2	1	1	0.39	Tax_Id=3702 Gene_Symbol=AT1G36240 Putative 60S ribosomal protein L30-1	AT1G36240
411	1	IPI_arabidopsis	IPI00542071	89	22615	10	7	4	4	1.09	Tax_Id=3702 Gene_Symbol=SRZ-22 SRZ-22; protein binding	AT4G31580
411	2	IPI_arabidopsis	IPI00534944	62	22073	6	5	4	3	0.76	Tax_Id=3702 Gene_Symbol=AT2G24590 splicing factor, putative	AT2G24590
412	1	IPI_arabidopsis	IPI00529157	88	57263	9	4	6	2	0.16	Tax_Id=3702 Gene_Symbol=MAC3B Pre-mRNA-processing factor 19 homolog 2	AT2G33340
413	1	IPI_arabidopsis	IPI00521093	88	49487	12	4	5	1	0.09	Tax_Id=3702 Gene_Symbol=AT2G20140 26S proteasome regulatory subunit 4 homolog B	AT2G20140
414	1	IPI_arabidopsis	IPI00541405	87	18452	9	6	4	3	0.97	Tax_Id=3702 Gene_Symbol=SVB unknown protein	AT1G56580
415	1	IPI_arabidopsis	IPI00520061	86	79562	13	3	5	2	0.11	Tax_Id=3702 Gene_Symbol=AT3G42170 DNA binding	AT3G42170
416	1	IPI_arabidopsis	IPI00530007	86	34950	7	2	3	1	0.13	Tax_Id=3702 Gene_Symbol=ATU2AF35A Splicing factor U2af small subunit A	AT1G27650
417	1	IPI_arabidopsis	IPI00548989	86	58865	18	2	5	2	0.15	Tax_Id=3702 Gene_Symbol=NOP56 NOP56	AT1G56110
418	1	IPI_arabidopsis	IPI00527711	85	60137	5	4	4	3	0.23	Tax_Id=3702 Gene_Symbol=CARAB-AK-LYS Aspartokinase 2, chloroplastic	AT5G14060
419	1	IPI_arabidopsis	IPI00517458	85	38629	3	2	2	1	0.11	Tax_Id=3702 Gene_Symbol=UCH1 UCH1; ubiquitin thiolesterase	AT5G16310
420	1	IPI_arabidopsis	IPI00537075	85	44562	7	2	2	1	0.1	Tax_Id=3702 Gene_Symbol=PTAC5 PTAC5 (PLASTID TRANSCRIPTIONALLY ACTIVE5); heat shock protein binding / unfolded protein binding	AT4G13670
421	1	IPI_arabidopsis	IPI00518845	84	48799	7	3	5	2	0.19	Tax_Id=3702 Gene_Symbol=AT5G58330 Lactate/malate dehydrogenase family protein	AT5G58330
422	1	IPI_arabidopsis	IPI00530238	83	70961	4	4	2	2	0.13	Tax_Id=3702 Gene_Symbol=SFR2 Isoform 1 of Beta-glucosidase-like SFR2, chloroplastic	AT3G06510
423	1	IPI_arabidopsis	IPI00516885	83	82537	7	4	2	2	0.11	Tax_Id=3702 Gene_Symbol=PSAB Photosystem I P700 chlorophyll a apoprotein A2	ATCG00340
424	1	IPI_arabidopsis	IPI00517324	82	33948	6	3	3	1	0.13	Tax_Id=3702 Gene_Symbol=CDSP32 Thioredoxin-like protein CDSP32, chloroplastic	AT1G76080
425	1	IPI_arabidopsis	IPI00540742	82	28249	7	5	4	4	0.81	Tax_Id=3702 Gene_Symbol=PSBP-1 Isoform 1 of Oxygen-evolving enhancer protein 2-1, chloroplastic	AT1G06680
426	1	IPI_arabidopsis	IPI00521837	82	52941	6	4	3	3	0.27	Tax_Id=3702 Gene_Symbol=AT1G01300 aspartyl protease family protein	AT1G01300
427	1	IPI_arabidopsis	IPI00521247	82	16426	9	6	3	3	1.13	Tax_Id=3702 Gene_Symbol=HTB9 Histone H2B.6	AT3G45980
428	1	IPI_arabidopsis	IPI00548920	82	31535	3	2	2	1	0.14	Tax_Id=3702 Gene_Symbol=CLPP4 ATP-dependent Clp protease proteolytic subunit 4, chloroplastic	AT5G45390
429	1	IPI_arabidopsis	IPI00539425	81	64121	17	8	11	5	0.39	Tax_Id=3702 Gene_Symbol=PATL1 Patellin-1	AT1G72150
430	1	IPI_arabidopsis	IPI00518373	81	20667	3	3	2	2	0.5	Tax_Id=3702 Gene_Symbol=ARFA1F ADP-ribosylation factor A1F	AT1G10630
431	1	IPI_arabidopsis	IPI00529405	80	92282	8	2	4	1	0.05	Tax_Id=3702 Gene_Symbol=IBR3 IBR3 (IBA-RESPONSE 3); acyl-CoA dehydrogenase/ oxidoreductase	AT3G06810
432	1	IPI_arabidopsis	IPI00548104	79	122427	13	4	8	4	0.15	Tax_Id=3702 Gene_Symbol=DDB1A DNA damage-binding protein 1a	AT4G05420
432	2	IPI_arabidopsis	IPI00536598	36	122471	9	2	6	2	0.07	Tax_Id=3702 Gene_Symbol=DDB1B DNA damage-binding protein 1b	AT4G21100
433	1	IPI_arabidopsis	IPI00529189	78	85193	6	3	3	1	0.05	Tax_Id=3702 Gene_Symbol=NAI2 NAI2	AT3G15950
434	1	IPI_arabidopsis	IPI00547942	78	36651	5	3	3	2	0.26	Tax_Id=3702 Gene_Symbol=TRIP-1 Eukaryotic translation initiation factor 3 subunit I	AT2G46280
435	1	IPI_arabidopsis	IPI00528982	78	40181	9	4	3	2	0.23	Tax_Id=3702 Gene_Symbol=AT5G25460 unknown protein	AT5G25460
436	1	IPI_arabidopsis	IPI00519475	77	66342	3	3	3	3	0.21	Tax_Id=3702 Gene_Symbol=ACLB-1 ATP-citrate synthase beta chain protein 1	AT3G06650
437	1	IPI_arabidopsis	IPI00530035	76	59472	7	2	4	2	0.15	Tax_Id=3702 Gene_Symbol=AT3G03960 chaperonin, putative	AT3G03960
438	1	IPI_arabidopsis	IPI00852372	75	112045	7	7	1	1	0.04	Tax_Id=3702 Gene_Symbol=- Putative uncharacterized protein T7P1.14	AT1G61000
439	1	IPI_arabidopsis	IPI00539251	74	48069	4	3	4	3	0.3	Tax_Id=3702 Gene_Symbol=ASP1 Aspartate aminotransferase, mitochondrial	AT2G30970
440	1	IPI_arabidopsis	IPI00533476	74	65977	15	5	4	3	0.21	Tax_Id=3702 Gene_Symbol=NIR1 Ferredoxin--nitrite reductase, chloroplastic	AT2G15620
441	1	IPI_arabidopsis	IPI00548301	74	44305	9	3	4	2	0.33	Tax_Id=3702 Gene_Symbol=IMD1 3-isopropylmalate dehydrogenase 3, chloroplastic	AT5G14200
442	1	IPI_arabidopsis	IPI00521883	73	114489	5	3	4	2	0.08	Tax_Id=3702 Gene_Symbol=SDE3 Probable RNA helicase SDE3	AT1G05460
443	1	IPI_arabidopsis	IPI00534572	73	65603	5	4	4	3	0.21	Tax_Id=3702 Gene_Symbol=PKP-ALPHA PKP-ALPHA; pyruvate kinase	AT3G22960
444	1	IPI_arabidopsis	IPI00519886	72	45532	2	2	1	1	0.1	Tax_Id=3702 Gene_Symbol=D-CDES T1N15.3	AT1G48420
445	1	IPI_arabidopsis	IPI00532609	72	17591	4	2	2	2	0.61	Tax_Id=3702 Gene_Symbol=AT1G34030;PFL;RPS18C 40S ribosomal protein S18	AT1G34030
446	1	IPI_arabidopsis	IPI00541878	72	20575	8	5	5	3	0.84	Tax_Id=3702 Gene_Symbol=AT3G09980 unknown protein	AT3G09980
447	1	IPI_arabidopsis	IPI00524194	71	27505	4	3	2	1	0.16	Tax_Id=3702 Gene_Symbol=LHCB6 Light harvesting complex photosystem II subunit 6	AT1G15820
448	1	IPI_arabidopsis	IPI00521890	71	43281	3	2	3	2	0.21	Tax_Id=3702 Gene_Symbol=MPK4 Mitogen-activated protein kinase 4	AT4G01370
449	1	IPI_arabidopsis	IPI00531922	71	80598	8	7	1	1	0.05	Tax_Id=3702 Gene_Symbol=ATM3 ABC transporter B family member 25, mitochondrial	AT2G15570
450	1	IPI_arabidopsis	IPI00525357	70	27039	7	4	5	2	0.36	Tax_Id=3702 Gene_Symbol=AT5G44500 small nuclear ribonucleoprotein associated protein B, putative / snRNP-B, putative / Sm protein B, putative	AT5G44500
451	1	IPI_arabidopsis	IPI00530722	70	38782	4	2	1	1	0.11	Tax_Id=3702 Gene_Symbol=AT3G20790 oxidoreductase family protein	AT3G20790
452	1	IPI_arabidopsis	IPI00539026	70	43536	1	1	1	1	0.1	Tax_Id=3702 Gene_Symbol=AT3G20370 meprin and TRAF homology domain-containing protein / MATH domain-containing protein	AT3G20370
453	1	IPI_arabidopsis	IPI00519337	70	24316	4	3	4	3	0.67	Tax_Id=3702 Gene_Symbol=AT1G56700 pyrrolidone-carboxylate peptidase family protein	AT1G56700
454	1	IPI_arabidopsis	IPI00546975	69	28979	4	3	2	1	0.16	Tax_Id=3702 Gene_Symbol=AT4G34360 protease-related	AT4G34360
455	1	IPI_arabidopsis	IPI00542575	69	34642	3	1	2	1	0.13	Tax_Id=3702 Gene_Symbol=AT4G13010 Putative quinone-oxidoreductase homolog, chloroplastic	AT4G13010
456	1	IPI_arabidopsis	IPI00538194	69	36185	4	3	4	3	0.42	Tax_Id=3702 Gene_Symbol=AT2G44060 late embryogenesis abundant family protein / LEA family protein	AT2G44060
457	1	IPI_arabidopsis	IPI00517346	69	25254	4	3	2	1	0.18	Tax_Id=3702 Gene_Symbol=SAR1 Vesicle-associated membrane protein 722	AT1G33410
458	1	IPI_arabidopsis	IPI00539905	69	67875	3	2	2	1	0.06	Tax_Id=3702 Gene_Symbol=AT1G20950 Phosphofructokinase family protein	AT1G20950
459	1	IPI_arabidopsis	IPI00520351	69	165831	16	5	6	3	0.08	Tax_Id=3702 Gene_Symbol=PEN3 ABC transporter G family member 36	AT1G59870
460	1	IPI_arabidopsis	IPI00534282	69	37903	3	3	2	2	0.25	Tax_Id=3702 Gene_Symbol=CDEF1 GDSL esterase/lipase At4g30140	AT4G30140
461	1	IPI_arabidopsis	IPI00527532	69	33335	6	5	4	4	0.66	Tax_Id=3702 Gene_Symbol=AT5G04740 ACT domain-containing protein	AT5G04740
462	1	IPI_arabidopsis	IPI00529374	68	41915	3	3	2	2	0.22	Tax_Id=3702 Gene_Symbol=OASB Cysteine synthase, chloroplastic/chromoplastic	AT2G43750
463	1	IPI_arabidopsis	IPI00524372	68	136131	9	7	6	5	0.17	Tax_Id=3702 Gene_Symbol=NRPB2 DNA-directed RNA polymerase II subunit RPB2	AT4G21710
464	1	IPI_arabidopsis	IPI00530193	68	39614	3	2	3	2	0.24	Tax_Id=3702 Gene_Symbol=- Putative uncharacterized protein F4F15.290
465	2	IPI_arabidopsis	IPI00522138	63	75691	7	2	3	2	0.12	Tax_Id=3702 Gene_Symbol=MUM4 Probable rhamnose biosynthetic enzyme 2	AT1G53500
465	1	IPI_arabidopsis	IPI00546034	67	33861	5	3	3	2	0.28	Tax_Id=3702 Gene_Symbol=NRS/ER NRS/ER (NUCLEOTIDE-RHAMNOSE SYNTHASE/EPIMERASE-REDUCTASE); UDP-4-keto-6-deoxy-glucose-3,5-epimerase/ UDP-4-keto-rhamnose-4-keto-reductase/ dTDP-4-dehydrorhamnose 3,5-epimerase/ dTDP-4-dehydrorhamnose reductase	AT1G63000
466	1	IPI_arabidopsis	IPI00546691	67	41563	12	6	4	3	0.36	Tax_Id=3702 Gene_Symbol=AAC1 ADP,ATP carrier protein 1, mitochondrial	AT3G08580
467	1	IPI_arabidopsis	IPI00534104	67	43673	3	2	2	1	0.1	Tax_Id=3702 Gene_Symbol=AT5G36790;PGLP1 4-nitrophenylphosphatase-like	AT5G36790
468	1	IPI_arabidopsis	IPI00534372	66	32927	2	2	1	1	0.14	Tax_Id=3702 Gene_Symbol=AT5G10730 Putative uncharacterized protein AT5g10730	AT5G10730
469	1	IPI_arabidopsis	IPI00521885	66	60195	5	3	3	2	0.15	Tax_Id=3702 Gene_Symbol=AT3G11830 chaperonin, putative	AT3G11830
470	1	IPI_arabidopsis	IPI00538669	66	66866	4	2	4	2	0.13	Tax_Id=3702 Gene_Symbol=AT4G10840 kinesin light chain-related	AT4G10840
471	1	IPI_arabidopsis	IPI00547510	65	41381	2	1	2	1	0.11	Tax_Id=3702 Gene_Symbol=AT5G57850 Branched-chain-amino-acid aminotransferase-like protein 3, chloroplastic	AT5G57850
472	1	IPI_arabidopsis	IPI00517964	65	46715	5	2	4	2	0.2	Tax_Id=3702 Gene_Symbol=AT3G07010 Probable pectate lyase 8	AT3G07010
473	1	IPI_arabidopsis	IPI00528368	65	82576	2	2	2	2	0.11	Tax_Id=3702 Gene_Symbol=AT1G29880 Isoform Mitochondrial of Glycyl-tRNA synthetase 1, mitochondrial	AT1G29880
474	1	IPI_arabidopsis	IPI00544886	65	67405	2	2	2	2	0.13	Tax_Id=3702 Gene_Symbol=PGI1 PGI1 (PHOSPHOGLUCOSE ISOMERASE 1); glucose-6-phosphate isomerase	AT4G24620
475	1	IPI_arabidopsis	IPI00524881	65	69022	11	4	4	1	0.06	Tax_Id=3702 Gene_Symbol=DL1C Dynamin-related protein 1C	AT1G14830
476	1	IPI_arabidopsis	IPI00537665	65	69146	5	2	5	2	0.13	Tax_Id=3702 Gene_Symbol=MAML-4 2-isopropylmalate synthase 1, chloroplastic	AT1G18500
477	1	IPI_arabidopsis	IPI00521526	64	42541	3	2	2	1	0.1	Tax_Id=3702 Gene_Symbol=AT2G41475 Putative uncharacterized protein At2g41470	AT2G41475
478	1	IPI_arabidopsis	IPI00518869	64	157237	9	4	6	2	0.06	Tax_Id=3702 Gene_Symbol=RPOC2 DNA-directed RNA polymerase subunit beta''	ATCG00170
479	1	IPI_arabidopsis	IPI00544444	64	105384	9	2	6	2	0.08	Tax_Id=3702 Gene_Symbol=GYRA Probable DNA gyrase subunit A, chloroplastic/mitochondrial	AT3G10690
480	1	IPI_arabidopsis	IPI00541671	64	67111	3	1	2	1	0.06	Tax_Id=3702 Gene_Symbol=NAD-ME2 malate oxidoreductase, putative	AT4G00570
481	1	IPI_arabidopsis	IPI00517026	64	136250	9	5	6	4	0.13	Tax_Id=3702 Gene_Symbol=AT3G55200;AT3G55220 splicing factor, putative	AT3G55200
482	1	IPI_arabidopsis	IPI00528946	64	15712	6	5	3	3	1.2	Tax_Id=3702 Gene_Symbol=AT4G15000 60S ribosomal protein L27-3	AT4G15000
483	1	IPI_arabidopsis	IPI00544672	64	114571	12	5	8	4	0.16	Tax_Id=3702 Gene_Symbol=EIF3A Eukaryotic translation initiation factor 3 subunit A	AT4G11420
484	1	IPI_arabidopsis	IPI00540205	64	18017	6	2	4	1	0.26	Tax_Id=3702 Gene_Symbol=SKP1 SKP1-like protein 1A	AT1G75950
485	1	IPI_arabidopsis	IPI00517493	63	7735	36	13	1	1	0.68	Tax_Id=3702 Gene_Symbol=AT3G48570 Protein transport protein Sec61 subunit gamma-3	AT3G48570
486	1	IPI_arabidopsis	IPI00534608	63	37434	3	2	2	1	0.12	Tax_Id=3702 Gene_Symbol=PGIP1 Polygalacturonase inhibiting protein 1	AT5G06860
487	1	IPI_arabidopsis	IPI00518907	63	30235	5	3	4	3	0.52	Tax_Id=3702 Gene_Symbol=UREG UREG (UREASE ACCESSORY PROTEIN G); ATP binding / metal ion binding / nickel ion binding / nucleotide binding	AT2G34470
488	1	IPI_arabidopsis	IPI00524747	63	30071	4	4	2	2	0.32	Tax_Id=3702 Gene_Symbol=PIFI PIFI	AT3G15840
489	1	IPI_arabidopsis	IPI00543196	63	50995	5	3	3	3	0.28	Tax_Id=3702 Gene_Symbol=AT1G78830 curculin-like (mannose-binding) lectin family protein	AT1G78830
490	1	IPI_arabidopsis	IPI00544287	62	44329	3	2	2	1	0.1	Tax_Id=3702 Gene_Symbol=OPR1 OPR1; 12-oxophytodienoate reductase	AT1G76680
491	1	IPI_arabidopsis	IPI00535140	61	42208	1	1	1	1	0.1	Tax_Id=3702 Gene_Symbol=PYR4 Dihydroorotase, mitochondrial	AT4G22930
492	1	IPI_arabidopsis	IPI00520108	61	125075	7	4	5	2	0.07	Tax_Id=3702 Gene_Symbol=TPL Protein TOPLESS	AT1G15750
493	1	IPI_arabidopsis	IPI00540333	61	67356	7	4	5	3	0.21	Tax_Id=3702 Gene_Symbol=GCN1 ABC transporter F family member 1	AT5G60790
494	1	IPI_arabidopsis	IPI00521579	61	49128	24	11	1	1		Tax_Id=3702 Gene_Symbol=AT5G66470 GTP binding / RNA binding， ERA-1	AT5G66470
495	1	IPI_arabidopsis	IPI00529514	61	22044	2	1	2	1	0.21	Tax_Id=3702 Gene_Symbol=NACA3 Nascent polypeptide-associated complex subunit alpha-like protein 3	AT5G13850
496	1	IPI_arabidopsis	IPI00528965	60	28977	5	3	3	2	0.34	Tax_Id=3702 Gene_Symbol=EXPB3 Expansin-B3	AT4G28250
497	1	IPI_arabidopsis	IPI00546869	60	35156	2	2	1	1	0.13	Tax_Id=3702 Gene_Symbol=ENODL2 Early nodulin-like protein 2	AT4G27520
498	1	IPI_arabidopsis	IPI00518859	60	57853	4	2	3	1	0.08	Tax_Id=3702 Gene_Symbol=AT5G05010 Coatomer subunit delta	AT5G05010
499	1	IPI_arabidopsis	IPI00532556	59	33857	3	2	3	2	0.28	Tax_Id=3702 Gene_Symbol=BTR1L BTR1L (BINDING TO TOMV RNA 1L (LONG FORM)); nucleic acid binding / single-stranded RNA binding	AT5G04430
500	1	IPI_arabidopsis	IPI00537871	59	65786	5	3	3	2	0.14	Tax_Id=3702 Gene_Symbol=G6PD1 Glucose-6-phosphate 1-dehydrogenase 1, chloroplastic	AT5G35790
501	1	IPI_arabidopsis	IPI00537921	59	29860	4	1	3	1	0.15	Tax_Id=3702 Gene_Symbol=RPL15 50S ribosomal protein L15, chloroplastic	AT3G25920
502	1	IPI_arabidopsis	IPI00540016	58	48263	5	2	3	1	0.09	Tax_Id=3702 Gene_Symbol=AT1G06000 UDP-glycosyltransferase 89C1	AT1G06000
503	1	IPI_arabidopsis	IPI00545781	58	90608	14	5	8	3	0.15	Tax_Id=3702 Gene_Symbol=AT3G58110 unknown protein	AT3G58110
504	1	IPI_arabidopsis	IPI00536574	57	38398	2	1	2	1	0.12	Tax_Id=3702 Gene_Symbol=RPOA DNA-directed RNA polymerase subunit alpha	ATCG00740
505	1	IPI_arabidopsis	IPI00542797	57	54325	4	3	4	3	0.26	Tax_Id=3702 Gene_Symbol=PTAC16 PTAC16 (PLASTID TRANSCRIPTIONALLY ACTIVE 16); binding / catalytic	AT3G46780
506	1	IPI_arabidopsis	IPI00541147	57	49620	4	1	4	1	0.09	Tax_Id=3702 Gene_Symbol=AT3G58140 Phenylalanyl-tRNA synthetase, chloroplastic/mitochondrial	AT3G58140
507	1	IPI_arabidopsis	IPI00546088	56	89606	3	3	2	2	0.1	Tax_Id=3702 Gene_Symbol=RHD3 Isoform 1 of Protein ROOT HAIR DEFECTIVE 3	AT3G13870
508	1	IPI_arabidopsis	IPI00535485	55	51888	4	1	3	1	0.08	Tax_Id=3702 Gene_Symbol=scpl26 Serine carboxypeptidase-like 26	?AT2G35780
509	1	IPI_arabidopsis	IPI00655471	55	25691	9	3	3	1	0.18	Tax_Id=3702 Gene_Symbol=GSTU19 ATGSTU19 (GLUTATHIONE S-TRANSFERASE TAU 19); glutathione binding / glutathione transferase	AT1G78380
510	1	IPI_arabidopsis	IPI00543137	55	46629	1	1	1	1	0.09	Tax_Id=3702 Gene_Symbol=MDAR1 Probable monodehydroascorbate reductase, cytoplasmic isoform 3	AT3G52880
511	1	IPI_arabidopsis	IPI00548591	55	33058	5	5	1	1	0.14	Tax_Id=3702 Gene_Symbol=AT5G08770 unknown protein	AT5G08770
512	1	IPI_arabidopsis	IPI00516457	54	19408	11	8	2	2	0.53	Tax_Id=3702 Gene_Symbol=GRP2B Glycine-rich protein 2b	AT2G21060
513	1	IPI_arabidopsis	IPI00523129	54	22641	6	4	4	2	0.45	Tax_Id=3702 Gene_Symbol=PSAD-1 Photosystem I reaction center subunit II-1, chloroplastic	AT4G02770
514	1	IPI_arabidopsis	IPI00547336	54	43054	1	1	1	1	0.1	Tax_Id=3702 Gene_Symbol=AT2G44530 Ribose-phosphate pyrophosphokinase 5, chloroplastic	AT2G44530
515	1	IPI_arabidopsis	IPI00529917	54	27102	3	2	2	1	0.17	Tax_Id=3702 Gene_Symbol=AT5G23280 Transcription factor TCP7	AT5G23280
516	1	IPI_arabidopsis	IPI00538985	54	36079	10	10	1	1		Tax_Id=3702 Gene_Symbol=AT5G20080 NADH-cytochrome b5 reductase-like protein	AT5G20080
517	1	IPI_arabidopsis	IPI00542397	53	67501	2	1	2	1	0.06	Tax_Id=3702 Gene_Symbol=DEGP2 Protease Do-like 2, chloroplastic	AT2G47940
518	1	IPI_arabidopsis	IPI00541920	53	53424	7	1	4	1	0.08	Tax_Id=3702 Gene_Symbol=AT4G04950 Monothiol glutaredoxin-S17	AT4G04950
519	1	IPI_arabidopsis	IPI00527749	53	48603	4	2	3	1	0.09	Tax_Id=3702 Gene_Symbol=SUR1 Isoform 2 of S-alkyl-thiohydroximate lyase SUR1	AT2G20610
520	1	IPI_arabidopsis	IPI00548801	53	20662	7	1	2	1	0.22	Tax_Id=3702 Gene_Symbol=AT1G55210 disease resistance response	AT1G55210
521	1	IPI_arabidopsis	IPI00533722	53	34642	4	3	3	3	0.44	Tax_Id=3702 Gene_Symbol=FSD2 FSD2 (FE SUPEROXIDE DISMUTASE 2); superoxide dismutase	AT5G51100
522	1	IPI_arabidopsis	IPI00537940	53	66911	3	1	2	1	0.07	Tax_Id=3702 Gene_Symbol=AT4G20980 Eukaryotic translation initiation factor 3 subunit D	AT4G20980
523	1	IPI_arabidopsis	IPI00541324	53	36755	3	2	2	1	0.12	Tax_Id=3702 Gene_Symbol=THI1 Thiazole biosynthetic enzyme, chloroplastic	AT5G54770
524	1	IPI_arabidopsis	IPI00519731	53	53151	5	3	4	2	0.17	Tax_Id=3702 Gene_Symbol=OASA1 Cysteine synthase	AT4G14880
525	1	IPI_arabidopsis	IPI00543712	52	15963	3	2	1	1	0.3	Tax_Id=3702 Gene_Symbol=ADF2 Actin-depolymerizing factor 2	AT3G46000
526	1	IPI_arabidopsis	IPI00533117	52	615675	116	4	12	2	0.01	Tax_Id=3702 Gene_Symbol=AT1G67120 ATP binding / ATPase/ nucleoside-triphosphatase/ nucleotide binding / transcription factor binding	AT1G67120
527	1	IPI_arabidopsis	IPI00545914	52	27912	5	3	3	2	0.35	Tax_Id=3702 Gene_Symbol=AT2G28790 osmotin-like protein, putative	AT2G28790
528	1	IPI_arabidopsis	IPI00533281	52	103681	9	2	4	2	0.09	Tax_Id=3702 Gene_Symbol=PTAC3 T6K12.12 protein	AT3G04260
529	1	IPI_arabidopsis	IPI00542080	52	146104	9	1	5	1	0.03	Tax_Id=3702 Gene_Symbol=AT2G05120 unknown protein	AT2G05120
530	1	IPI_arabidopsis	IPI00537164	52	55226	1	1	1	1	0.08	Tax_Id=3702 Gene_Symbol=AT4G23500 glycoside hydrolase family 28 protein / polygalacturonase (pectinase) family protein	AT4G23500
531	1	IPI_arabidopsis	IPI00528612	52	107161	15	4	8	4	0.17	Tax_Id=3702 Gene_Symbol=AT4G31480 Coatomer subunit beta-1	AT4G31480
532	1	IPI_arabidopsis	IPI00533751	51	58290	2	2	2	2	0.16	Tax_Id=3702 Gene_Symbol=AT5G14260 SET domain-containing protein	AT5G14260
533	1	IPI_arabidopsis	IPI00528492	51	29952	1	1	1	1	0.15	Tax_Id=3702 Gene_Symbol=PIP3 Aquaporin PIP2-7	AT4G35100
534	1	IPI_arabidopsis	IPI00529112	51	21782	4	3	2	1	0.21	Tax_Id=3702 Gene_Symbol=FQR1 FQR1 (FLAVODOXIN-LIKE QUINONE REDUCTASE 1); FMN binding / oxidoreductase, acting on NADH or NADPH, quinone or similar compound as acceptor	AT5G54500
535	1	IPI_arabidopsis	IPI00521743	51	28770	1	1	1	1	0.16	Tax_Id=3702 Gene_Symbol=AT4G02580 NADH dehydrogenase [ubiquinone] flavoprotein 2, mitochondrial	AT4G02580
536	1	IPI_arabidopsis	IPI00537515	51	134206	5	2	4	2	0.07	Tax_Id=3702 Gene_Symbol=TPLATE F4P13.33 protein	AT3G01780
537	1	IPI_arabidopsis	IPI00546322	51	37630	3	2	3	2	0.25	Tax_Id=3702 Gene_Symbol=SPDS2 Spermidine synthase 2	AT1G70310
538	1	IPI_arabidopsis	IPI00517163	51	30623	6	2	3	1	0.15	Tax_Id=3702 Gene_Symbol=BTI1 Reticulon-like protein B1	AT4G23630
539	1	IPI_arabidopsis	IPI00529610	51	42942	4	3	1	1	0.1	Tax_Id=3702 Gene_Symbol=CLPR1 ATP-dependent Clp protease proteolytic subunit-related protein 1, chloroplastic	AT1G49970
540	1	IPI_arabidopsis	IPI00544503	50	27691	6	2	4	2	0.35	Tax_Id=3702 Gene_Symbol=PBG1 Proteasome subunit beta type-4	AT1G56450
541	1	IPI_arabidopsis	IPI00517864	50	19841	9	4	3	2	0.52	Tax_Id=3702 Gene_Symbol=APT1 Isoform 2 of Adenine phosphoribosyltransferase 1, chloroplastic	AT1G27450
542	1	IPI_arabidopsis	IPI00527702	50	54154	2	2	1	1	0.08	Tax_Id=3702 Gene_Symbol=AT4G24830 Argininosuccinate synthase, chloroplastic	AT4G24830
543	1	IPI_arabidopsis	IPI00545939	50	67813	5	3	3	2	0.13	Tax_Id=3702 Gene_Symbol=AT2G42520 DEAD-box ATP-dependent RNA helicase 37	AT2G42520
544	1	IPI_arabidopsis	IPI00531379	50	121611	6	3	4	2	0.07	Tax_Id=3702 Gene_Symbol=RPOB DNA-directed RNA polymerase subunit beta	ATCG00190
545	1	IPI_arabidopsis	IPI00545297	49	120478	4	2	3	2	0.07	Tax_Id=3702 Gene_Symbol=AT3G01310 acid phosphatase/ oxidoreductase/ transition metal ion binding	AT3G01310
546	1	IPI_arabidopsis	IPI00534593	49	45708	1	1	1	1	0.1	Tax_Id=3702 Gene_Symbol=FTSZ1-1 Cell division protein ftsZ homolog 1, chloroplastic	AT5G55280
547	1	IPI_arabidopsis	IPI00541860	49	20820	1	1	1	1	0.22	Tax_Id=3702 Gene_Symbol=FdC1 ferredoxin family protein	AT4G14890
548	1	IPI_arabidopsis	IPI00530130	49	45590	14	3	4	3	0.32	Tax_Id=3702 Gene_Symbol=HCEF1 Fructose-1,6-bisphosphatase, chloroplastic	AT3G54050
549	1	IPI_arabidopsis	IPI00520557	48	13750	7	3	2	1	0.35	Tax_Id=3702 Gene_Symbol=AT2G19740 60S ribosomal protein L31-1	AT2G19740
550	1	IPI_arabidopsis	IPI00529692	48	38082	3	2	3	2	0.25	Tax_Id=3702 Gene_Symbol=APX4 Thylakoid lumenal 29 kDa protein, chloroplastic	AT4G09010
551	1	IPI_arabidopsis	IPI00522514	48	24865	3	3	1	1	0.18	Tax_Id=3702 Gene_Symbol=PPa5 AtPPa5 (Arabidopsis thaliana pyrophosphorylase 5); inorganic diphosphatase/ pyrophosphatase	AT4G01480
552	1	IPI_arabidopsis	IPI00656811	48	20188	4	3	3	2	0.51	Tax_Id=3702 Gene_Symbol=ARPC4 ARPC4; protein binding	AT4G14147
553	1	IPI_arabidopsis	IPI00542962	48	29304	1	1	1	1	0.15	Tax_Id=3702 Gene_Symbol=AT2G43590 chitinase, putative	AT2G43590
554	1	IPI_arabidopsis	IPI00522616	48	56687	5	2	3	1	0.08	Tax_Id=3702 Gene_Symbol=AT1G18660 zinc finger (C3HC4-type RING finger) family protein	AT1G18660
555	1	IPI_arabidopsis	IPI00526152	47	73929	2	1	2	1	0.06	Tax_Id=3702 Gene_Symbol=PCK1 Phosphoenolpyruvate carboxykinase [ATP]	AT2G30130
556	1	IPI_arabidopsis	IPI00533962	47	54385	4	2	3	1	0.08	Tax_Id=3702 Gene_Symbol=AT4G38510 V-type proton ATPase subunit B2	AT4G38510
557	1	IPI_arabidopsis	IPI00517126	47	47885	4	3	3	2	0.19	Tax_Id=3702 Gene_Symbol=CRD1 Magnesium-protoporphyrin IX monomethyl ester [oxidative] cyclase, chloroplastic	AT3G56940
558	1	IPI_arabidopsis	IPI00529697	47	14852	8	5	4	3	1.3	Tax_Id=3702 Gene_Symbol=AT5G59850;RPS15A 40S ribosomal protein S15a-1	AT5G59850
559	1	IPI_arabidopsis	IPI00531141	46	71922	2	2	2	2	0.12	Tax_Id=3702 Gene_Symbol=VSR3 Vacuolar sorting receptor homolog	AT2G14740
560	1	IPI_arabidopsis	IPI00530988	46	63571	11	3	8	3	0.22	Tax_Id=3702 Gene_Symbol=EDA9 EDA9 (embryo sac development arrest 9); ATP binding	AT1G16830
561	1	IPI_arabidopsis	IPI00539458	46	59519	1	1	1	1	0.07	Tax_Id=3702 Gene_Symbol=CHC1 SWI/SNF complex component SNF12 homolog	AT5G14170
562	1	IPI_arabidopsis	IPI00533812	46	19689	1	1	1	1	0.24	Tax_Id=3702 Gene_Symbol=NRP1 nodulin-related	AT1G74560
563	1	IPI_arabidopsis	IPI00518390	46	45503	2	2	2	2	0.2	Tax_Id=3702 Gene_Symbol=NAD7 NADH dehydrogenase [ubiquinone] iron-sulfur protein 2	ATMG00510
564	1	IPI_arabidopsis	IPI00544876	46	42787	3	3	3	3	0.34	Tax_Id=3702 Gene_Symbol=SBPASE Sedoheptulose-1,7-bisphosphatase, chloroplastic	AT3G55800
565	1	IPI_arabidopsis	IPI00528132	46	53434	2	2	1	1	0.08	Tax_Id=3702 Gene_Symbol=AT5G52820 Notchless protein homolog	AT5G52820
566	1	IPI_arabidopsis	IPI00532062	46	56190	11	9	1	1	0.16	Tax_Id=3702 Gene_Symbol=AT1G20800 Putative F-box protein At1g20800	AT1G20800
567	1	IPI_arabidopsis	IPI00525612	46	68265	2	2	1	1	0.06	Tax_Id=3702 Gene_Symbol=AT1G50270 Pentatricopeptide repeat-containing protein At1g50270	AT1G50270
568	1	IPI_arabidopsis	IPI00548125	45	31633	3	3	2	2	0.3	Tax_Id=3702 Gene_Symbol=AT2G26840 Putative uncharacterized protein At2g26840	AT2G26840
569	1	IPI_arabidopsis	IPI00517052	45	86527	8	2	4	1	0.05	Tax_Id=3702 Gene_Symbol=AT1G10900 Phosphatidylinositol-4-phosphate 5-kinase 7	AT1G10900
570	1	IPI_arabidopsis	IPI00533594	45	43857	1	1	1	1	0.1	Tax_Id=3702 Gene_Symbol=AT3G07300 eukaryotic translation initiation factor 2B family protein / eIF-2B family protein	AT3G07300
571	1	IPI_arabidopsis	IPI00547341	45	35449	3	3	2	2	0.27	Tax_Id=3702 Gene_Symbol=PETA Apocytochrome f	ATCG00540
572	1	IPI_arabidopsis	IPI00527139	45	40174	1	1	1	1	0.11	Tax_Id=3702 Gene_Symbol=AT4G01610 cathepsin B-like cysteine protease, putative	AT4G01610
573	1	IPI_arabidopsis	IPI00518644	45	51484	5	2	3	1		Tax_Id=3702 Gene_Symbol=APS1 ATP sulfurylase 1, chloroplastic	AT3G22890
574	1	IPI_arabidopsis	IPI00517371	44	31975	2	2	1	1	0.14	Tax_Id=3702 Gene_Symbol=AT4G30690 translation initiation factor 3 (IF-3) family protein	AT4G30690
575	1	IPI_arabidopsis	IPI00516285	44	391735	22	2	4	2	0.02	Tax_Id=3702 Gene_Symbol=SYD SYD (SPLAYED); ATPase/ chromatin binding	AT2G28290
576	1	IPI_arabidopsis	IPI00546302	44	46244	2	2	2	2	0.2	Tax_Id=3702 Gene_Symbol=AT3G54400 aspartyl protease family protein	AT3G54400
577	1	IPI_arabidopsis	IPI00526875	44	21395	1	1	1	1	0.21	Tax_Id=3702 Gene_Symbol=AT1G09330 Protein ECHIDNA	AT1G09330
578	1	IPI_arabidopsis	IPI00536756	43	17518	1	1	1	1	0.27	Tax_Id=3702 Gene_Symbol=AT2G47710 universal stress protein (USP) family protein	AT2G47710
579	1	IPI_arabidopsis	IPI00520756	43	31147	1	1	1	1	0.14	Tax_Id=3702 Gene_Symbol=PP2A-3 PP2A-4; hydrolase/ protein serine/threonine phosphatase	AT2G42500
580	1	IPI_arabidopsis	IPI00519549	43	28160	4	3	3	2	0.35	Tax_Id=3702 Gene_Symbol=FER1 Ferritin-1, chloroplastic	AT5G01600
581	1	IPI_arabidopsis	IPI00530221	43	75201	6	3	2	1	0.06	Tax_Id=3702 Gene_Symbol=LACS4 Long chain acyl-CoA synthetase 4	AT4G23850
582	1	IPI_arabidopsis	IPI00532218	42	29173	3	1	2	1	0.15	Tax_Id=3702 Gene_Symbol=GLY2 Hydroxyacylglutathione hydrolase cytoplasmic	AT3G10850
583	1	IPI_arabidopsis	IPI00521587	42	48321	4	1	2	1	0.09	Tax_Id=3702 Gene_Symbol=AT5G28500 unknown protein	AT5G28500
584	1	IPI_arabidopsis	IPI00529873	42	26674	2	2	1	1	0.17	Tax_Id=3702 Gene_Symbol=EIF4E Eukaryotic translation initiation factor 4E-1	AT4G18040
585	1	IPI_arabidopsis	IPI00543224	42	34999	2	2	1	1	0.13	Tax_Id=3702 Gene_Symbol=AT1G33950 avirulence-responsive family protein / avirulence induced gene (AIG1) family protein	AT1G33950
586	1	IPI_arabidopsis	IPI00518160	42	22975	3	3	1	1	0.2	Tax_Id=3702 Gene_Symbol=AT1G64510 30S ribosomal protein S6 alpha, chloroplastic	AT1G64510
587	1	IPI_arabidopsis	IPI00532440	42	14958	3	3	2	2	0.74	Tax_Id=3702 Gene_Symbol=PSAE-1 Photosystem I reaction center subunit IV A, chloroplastic	AT4G28750
588	1	IPI_arabidopsis	IPI00541037	42	154732	3	1	3	1	0.03	Tax_Id=3702 Gene_Symbol=NRPC1 NRPC1; DNA binding / DNA-directed RNA polymerase/ ribonucleoside binding / zinc ion binding	AT5G60040
589	1	IPI_arabidopsis	IPI00519660	41	46352	1	1	1	1	0.09	Tax_Id=3702 Gene_Symbol=AAT Isoform 2 of Bifunctional aspartate aminotransferase and glutamate/aspartate-prephenate aminotransferase	AT2G22250
590	1	IPI_arabidopsis	IPI00536778	41	30806	6	1	3	1	0.15	Tax_Id=3702 Gene_Symbol=PIP1B Aquaporin PIP1-2	AT2G45960
591	1	IPI_arabidopsis	IPI00516448	41	100050	7	3	5	2	0.09	Tax_Id=3702 Gene_Symbol=AT4G11380 Beta-adaptin-like protein B	AT4G11380
592	1	IPI_arabidopsis	IPI00522812	41	115502	7	3	7	3	0.12	Tax_Id=3702 Gene_Symbol=WRR4 WRR4 (WHITE RUST RESISTANCE 4); ATP binding / nucleoside-triphosphatase/ nucleotide binding / transmembrane receptor	AT1G56510
593	1	IPI_arabidopsis	IPI00527590	41	57721	3	2	3	2	0.16	Tax_Id=3702 Gene_Symbol=GH9B13 Endoglucanase 17	AT4G02290
594	1	IPI_arabidopsis	IPI00539517	41	39815	4	1	2	1	0.11	Tax_Id=3702 Gene_Symbol=UNE5 Protein disulfide-isomerase like 2-1	AT2G47470
595	1	IPI_arabidopsis	IPI00542329	41	26164	3	2	1	1	0.17	Tax_Id=3702 Gene_Symbol=AT1G06960 small nuclear ribonucleoprotein U2B, putative / spliceosomal protein, putative	AT1G06960
596	1	IPI_arabidopsis	IPI00521088	41	43067	3	2	2	2	0.22	Tax_Id=3702 Gene_Symbol=AT4G19410 pectinacetylesterase, putative	AT4G19410
597	1	IPI_arabidopsis	IPI00545039	40	95499	5	1	4	1	0.05	Tax_Id=3702 Gene_Symbol=PHS2 Alpha-glucan phosphorylase, H isozyme	AT3G46970
598	1	IPI_arabidopsis	IPI00529785	40	45379	3	2	2	1	0.1	Tax_Id=3702 Gene_Symbol=APE2 APE2 (ACCLIMATION OF PHOTOSYNTHESIS TO ENVIRONMENT 2); antiporter/ triose-phosphate transmembrane transporter	AT5G46110
599	1	IPI_arabidopsis	IPI00516871	40	43355	6	2	3	2	0.21	Tax_Id=3702 Gene_Symbol=AT2G27680 aldo/keto reductase family protein	AT2G27680
600	1	IPI_arabidopsis	IPI00529969	40	86103	6	1	4	1	0.05	Tax_Id=3702 Gene_Symbol=MURE MURE; ATP binding / acid-amino acid ligase/ ligase	AT1G63680
601	1	IPI_arabidopsis	IPI00535514	40	54028	1	1	1	1	0.08	Tax_Id=3702 Gene_Symbol=AT5G57655 Xylose isomerase	AT5G57655
602	1	IPI_arabidopsis	IPI00533430	40	26380	3	2	2	1	0.17	Tax_Id=3702 Gene_Symbol=NCLPP7 ATP-dependent Clp protease proteolytic subunit 2, mitochondrial	AT5G23140
603	1	IPI_arabidopsis	IPI00527188	40	34966	7	2	4	2	0.27	Tax_Id=3702 Gene_Symbol=AT4G00270 F5I10.11 protein	AT4G00270
604	1	IPI_arabidopsis	IPI00541880	39	97120	10	2	2	1	0.04	Tax_Id=3702 Gene_Symbol=PTAC2 Pentatricopeptide repeat-containing protein At1g74850, chloroplastic	At1g74850
605	1	IPI_arabidopsis	IPI00547593	39	50351	26	14	1	1	0.09	Tax_Id=3702 Gene_Symbol=GSTU22 F3F9.13	AT1G78340
606	1	IPI_arabidopsis	IPI00516480	39	66802	1	1	1	1	0.07	Tax_Id=3702 Gene_Symbol=PDC2 PDC2 (pyruvate decarboxylase-2); carboxy-lyase/ catalytic/ magnesium ion binding / pyruvate decarboxylase/ thiamin pyrophosphate binding	AT5G54960
607	1	IPI_arabidopsis	IPI00545195	38	206851	6	1	4	1	0.02	Tax_Id=3702 Gene_Symbol=THO2 unknown protein	AT1G24706
608	1	IPI_arabidopsis	IPI00523575	38	38267	15	2	2	1	0.12	Tax_Id=3702 Gene_Symbol=AGL52 AGL52; transcription factor	AT4G11250
609	1	IPI_arabidopsis	IPI00522703	38	40497	11	3	5	2	0.23	Tax_Id=3702 Gene_Symbol=SAPX L-ascorbate peroxidase S, chloroplastic/mitochondrial	AT4G08390
610	1	IPI_arabidopsis	IPI00516411	38	60922	3	1	2	1	0.07	Tax_Id=3702 Gene_Symbol=AT4G26870 aspartyl-tRNA synthetase, putative / aspartate--tRNA ligase, putative	AT4G26870
611	1	IPI_arabidopsis	IPI00523330	38	41649	6	1	2	1	0.11	Tax_Id=3702 Gene_Symbol=PUR5 Phosphoribosylformylglycinamidine cyclo-ligase, chloroplastic	AT3G55010
612	1	IPI_arabidopsis	IPI00529337	38	38789	1	1	1	1	0.11	Tax_Id=3702 Gene_Symbol=HSK HSK (HOMOSERINE KINASE); homoserine kinase	AT4G35295
613	1	IPI_arabidopsis	IPI00521801	38	26864	2	1	1	1	0.17	Tax_Id=3702 Gene_Symbol=emb1624 Eukaryotic translation initiation factor 6-2	AT3G55620
614	1	IPI_arabidopsis	IPI00523322	38	59492	4	2	3	2	0.15	Tax_Id=3702 Gene_Symbol=- Putative uncharacterized protein T29H11_270
615	1	IPI_arabidopsis	IPI00527395	37	27434	3	2	3	2	0.36	Tax_Id=3702 Gene_Symbol=PAD1 Proteasome subunit alpha type-7-A	AT3G51260
616	1	IPI_arabidopsis	IPI00528631	37	39313	1	1	1	1	0.11	Tax_Id=3702 Gene_Symbol=- AT3g61820/F15G16_210	AT3g61820
617	1	IPI_arabidopsis	IPI00532806	37	54239	4	3	3	2	0.17	Tax_Id=3702 Gene_Symbol=mtLPD1 Dihydrolipoyl dehydrogenase 1, mitochondrial	AT1G48030
618	1	IPI_arabidopsis	IPI00530877	37	27143	4	2	2	1	0.17	Tax_Id=3702 Gene_Symbol=AT5G02240 Uncharacterized protein At5g02240	AT5G02240
619	1	IPI_arabidopsis	IPI00522423	37	36455	7	2	3	1	0.12	Tax_Id=3702 Gene_Symbol=AT1G09130 ATP-dependent Clp protease proteolytic subunit-related protein 3, chloroplastic	AT1G09130
620	1	IPI_arabidopsis	IPI00526917	37	38747	1	1	1	1	0.11	Tax_Id=3702 Gene_Symbol=TIF3H1 Eukaryotic translation initiation factor 3 subunit H	AT1G10840
621	1	IPI_arabidopsis	IPI00532943	37	17793	2	1	2	1	0.26	Tax_Id=3702 Gene_Symbol=PYL12 Abscisic acid receptor PYL12	AT5G45870
622	1	IPI_arabidopsis	IPI00519732	37	40497	2	1	2	1	0.11	Tax_Id=3702 Gene_Symbol=AT5G12940 leucine-rich repeat family protein	AT5G12940
623	1	IPI_arabidopsis	IPI00542636	37	35953	1	1	1	1	0.12	Tax_Id=3702 Gene_Symbol=MIND Putative septum site-determining protein minD homolog, chloroplastic	AT5G24020
624	1	IPI_arabidopsis	IPI00539511	37	66087	2	1	1	1	0.07	Tax_Id=3702 Gene_Symbol=AT3G07050 GTP-binding family protein	AT3G07050
625	1	IPI_arabidopsis	IPI00548235	37	76614	2	2	1	1	0.06	Tax_Id=3702 Gene_Symbol=AT5G55670 RNA recognition motif (RRM)-containing protein	AT5G55670
626	1	IPI_arabidopsis	IPI00519325	37	37873	1	1	1	1	0.12	Tax_Id=3702 Gene_Symbol=AT1G55760 BTB/POZ domain-containing protein At1g55760	AT1G55760
627	1	IPI_arabidopsis	IPI00537155	37	47117	5	3	4	2	0.2	Tax_Id=3702 Gene_Symbol=HEMB1 Delta-aminolevulinic acid dehydratase, chloroplastic	AT1G69740
628	1	IPI_arabidopsis	IPI00523326	37	38224	3	1	3	1	0.12	Tax_Id=3702 Gene_Symbol=AT4G28480 DNAJ heat shock family protein	AT4G28480
629	1	IPI_arabidopsis	IPI00548826	37	14459	3	3	2	2	0.77	Tax_Id=3702 Gene_Symbol=AT2G45180 protease inhibitor/seed storage/lipid transfer protein (LTP) family protein	AT2G45180
630	1	IPI_arabidopsis	IPI00525994	36	25453	8	3	4	2	0.39	Tax_Id=3702 Gene_Symbol=AT5G47190 50S ribosomal protein L19-2, chloroplastic	AT5G47190
631	1	IPI_arabidopsis	IPI00546677	36	28655	3	2	3	2	0.34	Tax_Id=3702 Gene_Symbol=AT1G77090 PsbP domain-containing protein 4, chloroplastic	AT1G77090
632	1	IPI_arabidopsis	IPI00519675	36	58708	8	5	2	2	0.15	Tax_Id=3702 Gene_Symbol=AT1G20220 T20H2.2 protein	AT1G20220
633	1	IPI_arabidopsis	IPI00518639	36	52003	4	2	4	2	0.18	Tax_Id=3702 Gene_Symbol=EIF3E EIF3E (EUKARYOTIC TRANSLATION INITIATION FACTOR 3E); translation initiation factor	AT3G57290
634	1	IPI_arabidopsis	IPI00516513	36	30321	3	2	2	1	0.15	Tax_Id=3702 Gene_Symbol=AT5G65840 unknown protein， Thioredoxin superfamily protein	AT5G65840
635	1	IPI_arabidopsis	IPI00520973	36	34374	5	2	3	2	0.28	Tax_Id=3702 Gene_Symbol=AT1G35420 dienelactone hydrolase family protein	AT1G35420
636	1	IPI_arabidopsis	IPI00546047	36	27548	2	1	2	1	0.16	Tax_Id=3702 Gene_Symbol=AT5G66860 unknown protein	AT5G66860
637	1	IPI_arabidopsis	IPI00527352	35	41416	5	2	3	1	0.11	Tax_Id=3702 Gene_Symbol=MOD1 MOD1 (MOSAIC DEATH 1); enoyl-[acyl-carrier-protein] reductase (NADH)/ enoyl-[acyl-carrier-protein] reductase/ oxidoreductase	AT2G05990
638	1	IPI_arabidopsis	IPI00524673	35	37099	6	3	2	1	0.12	Tax_Id=3702 Gene_Symbol=CID12 CID12; RNA binding	AT4G10610
639	1	IPI_arabidopsis	IPI00533712	35	59860	3	1	2	1	0.07	Tax_Id=3702 Gene_Symbol=AT1G24510 T-complex protein 1 subunit epsilon	AT1G24510
640	1	IPI_arabidopsis	IPI00524079	35	60244	2	1	2	1	0.07	Tax_Id=3702 Gene_Symbol=AT1G02150 Pentatricopeptide repeat-containing protein At1g02150	AT1G02150
641	1	IPI_arabidopsis	IPI00522141	35	109829	14	2	11	2	0.08	Tax_Id=3702 Gene_Symbol=VLN4 Villin-4	AT4G30160
642	1	IPI_arabidopsis	IPI00528678	35	70103	7	1	6	1	0.06	Tax_Id=3702 Gene_Symbol=DL1E Dynamin-related protein 1E	AT3G60190
643	1	IPI_arabidopsis	IPI00519564	34	53829	1	1	1	1	0.08	Tax_Id=3702 Gene_Symbol=AT3G02360 6-phosphogluconate dehydrogenase family protein	AT3G02360
644	1	IPI_arabidopsis	IPI00543619	34	33755	27	4	4	3	0.45	Tax_Id=3702 Gene_Symbol=AT1G24360 3-oxoacyl-[acyl-carrier-protein] reductase, chloroplastic	AT1G24360
645	1	IPI_arabidopsis	IPI00535483	34	18960	2	2	1	1	0.24	Tax_Id=3702 Gene_Symbol=AT1G05720 selenoprotein family protein	AT1G05720
646	1	IPI_arabidopsis	IPI00545954	34	88002	5	1	2	1	0.05	Tax_Id=3702 Gene_Symbol=AT3G06980 DEAD-box ATP-dependent RNA helicase 50	AT3G06980
647	1	IPI_arabidopsis	IPI00517438	34	52204	3	1	2	1	0.08	Tax_Id=3702 Gene_Symbol=AT1G74470 Geranylgeranyl diphosphate reductase, chloroplastic	AT1G74470
648	1	IPI_arabidopsis	IPI00527841	34	60074	2	1	2	1	0.07	Tax_Id=3702 Gene_Symbol=AT5G15270 KH domain-containing protein	AT5G15270
649	1	IPI_arabidopsis	IPI00532307	34	28470	4	1	3	1	0.16	Tax_Id=3702 Gene_Symbol=AT2G30620 Histone H1.2	AT2G30620
650	1	IPI_arabidopsis	IPI00520131	34	50415	2	1	2	1	0.09	Tax_Id=3702 Gene_Symbol=U1-70K Isoform Long of U1 small nuclear ribonucleoprotein 70 kDa	AT3G50670
651	1	IPI_arabidopsis	IPI00516693	34	24450	1	1	1	1	0.19	Tax_Id=3702 Gene_Symbol=AT5G01750 Isoform 1 of Protein LURP-one-related 15	AT5G01750
652	1	IPI_arabidopsis	IPI00548220	33	82522	16	2	4	1	0.05	Tax_Id=3702 Gene_Symbol=- Putative heat-shock protein
653	1	IPI_arabidopsis	IPI00518334	33	60589	4	2	4	2	0.15	Tax_Id=3702 Gene_Symbol=sks4 sks4 (SKU5 Similar 4); copper ion binding / oxidoreductase	AT4G22010
654	1	IPI_arabidopsis	IPI00521106	33	27645	3	1	3	1	0.16	Tax_Id=3702 Gene_Symbol=PAG1 Proteasome subunit alpha type-3	AT2G27020
655	1	IPI_arabidopsis	IPI00545226	33	78208	4	1	3	1	0.06	Tax_Id=3702 Gene_Symbol=AIM1 Peroxisomal fatty acid beta-oxidation multifunctional protein AIM1	AT4G29010
656	1	IPI_arabidopsis	IPI00521860	33	59460	2	1	1	1	0.07	Tax_Id=3702 Gene_Symbol=DiT1 DiT1 (dicarboxylate transporter 1); oxoglutarate:malate antiporter	AT5G12860
657	1	IPI_arabidopsis	IPI00538119	33	31498	1	1	1	1	0.14	Tax_Id=3702 Gene_Symbol=5-FCL 5-FCL (5-FORMYLTETRAHYDROFOLATE CYCLOLIGASE); 5-formyltetrahydrofolate cyclo-ligase	?AT5G13050
658	1	IPI_arabidopsis	IPI00549006	33	42878	7	1	3	1	0.1	Tax_Id=3702 Gene_Symbol=DET3 V-type proton ATPase subunit C	AT1G12840
659	1	IPI_arabidopsis	IPI00518611	33	170159	6	4	4	3	0.08	Tax_Id=3702 Gene_Symbol=AT3G56410 unknown protein	AT3G56410
660	1	IPI_arabidopsis	IPI00523187	33	27773	4	2	2	2	0.35	Tax_Id=3702 Gene_Symbol=LHCA4 Chlorophyll a-b binding protein 4, chloroplastic	AT3G47470
661	1	IPI_arabidopsis	IPI00521195	32	28383	9	1	4	1	0.16	Tax_Id=3702 Gene_Symbol=AT1G80750 60S ribosomal protein L7-1	AT1G80750
662	1	IPI_arabidopsis	IPI00547045	32	44374	2	1	2	1	0.1	Tax_Id=3702 Gene_Symbol=ESM1 GDSL esterase/lipase ESM1	AT3G14210
663	1	IPI_arabidopsis	IPI00530107	32	61037	4	1	3	1	0.07	Tax_Id=3702 Gene_Symbol=HDA15 Histone deacetylase 15	AT3G18520
664	1	IPI_arabidopsis	IPI00545799	32	51060	2	1	2	1	0.09	Tax_Id=3702 Gene_Symbol=FUS6 COP9 signalosome complex subunit 1	AT3G61140
665	1	IPI_arabidopsis	IPI00532482	32	30683	4	2	3	2	0.31	Tax_Id=3702 Gene_Symbol=PIP2A Aquaporin PIP2-1	AT3G53420
666	1	IPI_arabidopsis	IPI00545756	32	36800	3	1	2	1	0.12	Tax_Id=3702 Gene_Symbol=NAGK Acetylglutamate kinase, chloroplastic	AT3G57560
667	1	IPI_arabidopsis	IPI00519897	31	27574	4	1	2	1	0.16	Tax_Id=3702 Gene_Symbol=AT3G60370 FKBP-type peptidyl-prolyl cis-trans isomerase 6, chloroplastic	AT3G60370
668	1	IPI_arabidopsis	IPI00544075	31	23735	1	1	1	1	0.19	Tax_Id=3702 Gene_Symbol=RPS19 40S ribosomal protein S19, mitochondrial	AT5G47320
669	1	IPI_arabidopsis	IPI00538308	31	9530	3	1	1	1		Tax_Id=3702 Gene_Symbol=- T2K10.16 protein
670	1	IPI_arabidopsis	IPI00528049	31	30258	4	1	4	1	0.15	Tax_Id=3702 Gene_Symbol=AT4G33350 chloroplast inner membrane import protein Tic22, putative	AT4G33350
671	1	IPI_arabidopsis	IPI00532410	31	43014	5	2	3	1	0.1	Tax_Id=3702 Gene_Symbol=AT3G15000 Uncharacterized protein At3g15000, mitochondrial	AT3G15000
672	1	IPI_arabidopsis	IPI00535806	31	117759	32	5	5	2	0.07	Tax_Id=3702 Gene_Symbol=MRH2 Armadillo repeat-containing kinesin-like protein 1	AT3G54870
673	1	IPI_arabidopsis	IPI00519853	31	30540	5	1	2	1	0.15	Tax_Id=3702 Gene_Symbol=RPL4 50S ribosomal protein L4, chloroplastic	AT1G07320
674	1	IPI_arabidopsis	IPI00539142	31	45618	1	1	1	1	0.1	Tax_Id=3702 Gene_Symbol=AT4G31240 Probable nucleoredoxin 3	AT4G31240
675	1	IPI_arabidopsis	IPI00534136	30	57763	9	4	6	3	0.24	Tax_Id=3702 Gene_Symbol=AT5G20890 chaperonin, putative	AT5G20890
676	1	IPI_arabidopsis	IPI00524919	30	62394	1	1	1	1	0.07	Tax_Id=3702 Gene_Symbol=AT5G28850 calcium-binding EF hand family protein	AT5G28850
677	1	IPI_arabidopsis	IPI00539838	30	34003	5	2	2	1	0.13	Tax_Id=3702 Gene_Symbol=PSB29 Protein THYLAKOID FORMATION 1, chloroplastic	AT2G20890
678	1	IPI_arabidopsis	IPI00536188	30	58924	1	1	1	1	0.07	Tax_Id=3702 Gene_Symbol=GSH1 Glutamate--cysteine ligase, chloroplastic	AT4G23100
679	1	IPI_arabidopsis	IPI00541925	30	71794	2	1	1	1	0.06	Tax_Id=3702 Gene_Symbol=AT5G13030 unknown protein	AT5G13030
680	1	IPI_arabidopsis	IPI00520787	30	81740	2	1	2	1	0.05	Tax_Id=3702 Gene_Symbol=AT5G46580 Pentatricopeptide repeat-containing protein At5g46580, chloroplastic	AT5G46580
681	1	IPI_arabidopsis	IPI00518552	30	22090	2	1	1	1	0.21	Tax_Id=3702 Gene_Symbol=AT1G26750 unknown protein	AT1G26750
682	1	IPI_arabidopsis	IPI00546678	30	27750	5	2	2	1	0.16	Tax_Id=3702 Gene_Symbol=GSTT1 ATGSTT1 (GLUTATHIONE S-TRANSFERASE THETA 1); glutathione transferase	AT5G41210
683	1	IPI_arabidopsis	IPI00524294	30	65687	13	2	7	2	0.14	Tax_Id=3702 Gene_Symbol=ASN2 ASN2 (ASPARAGINE SYNTHETASE 2); asparagine synthase	AT5G65010
684	1	IPI_arabidopsis	IPI00535895	30	42952	1	1	1	1	0.1	Tax_Id=3702 Gene_Symbol=AT3G23700 S1 RNA-binding domain-containing protein	AT3G23700
685	1	IPI_arabidopsis	IPI00521970	30	243741	5	1	5	1	0.02	Tax_Id=3702 Gene_Symbol=GLT1 Glutamate synthase 1 [NADH], chloroplastic	AT5G53460
686	1	IPI_arabidopsis	IPI00534160	29	29068	2	2	2	2	0.33	Tax_Id=3702 Gene_Symbol=FER4 Ferritin-4, chloroplastic	AT2G40300
687	1	IPI_arabidopsis	IPI00524378	29	106141	8	2	2	2	0.08	Tax_Id=3702 Gene_Symbol=YAK1 protein kinase family protein	AT5G35980
688	1	IPI_arabidopsis	IPI00519008	29	17347	20	2	4	2	0.61	Tax_Id=3702 Gene_Symbol=rps7;RPS7.2;RPS7.1 30S ribosomal protein S7, chloroplastic	ATCG01240
689	1	IPI_arabidopsis	IPI00539097	29	87948	5	1	3	1	0.05	Tax_Id=3702 Gene_Symbol=AT1G29470 Probable methyltransferase PMT24	AT1G29470
690	1	IPI_arabidopsis	IPI00545696	29	43687	3	1	2	1	0.1	Tax_Id=3702 Gene_Symbol=NAP1;2 NAP1;2 (NUCLEOSOME ASSEMBLY PROTEIN 1;2); DNA binding	AT2G19480
691	1	IPI_arabidopsis	IPI00536129	29	66803	4	1	3	1	0.07	Tax_Id=3702 Gene_Symbol=GRH1 GRR1-like protein 1	AT4G03190
692	1	IPI_arabidopsis	IPI00540144	28	110845	3	1	2	1	0.04	Tax_Id=3702 Gene_Symbol=EMB2247 EMB2247 (embryo defective 2247); ATP binding / aminoacyl-tRNA ligase/ nucleotide binding / valine-tRNA ligase	AT5G16715
693	1	IPI_arabidopsis	IPI00517617	28	15522	2	1	2	1	0.31	Tax_Id=3702 Gene_Symbol=AT5G46430 60S ribosomal protein L32-2	AT5G46430
694	1	IPI_arabidopsis	IPI00526482	28	46803	7	3	5	3	0.31	Tax_Id=3702 Gene_Symbol=AT1G03230 extracellular dermal glycoprotein, putative / EDGP, putative	AT1G03230
695	1	IPI_arabidopsis	IPI00529336	28	38318	2	2	1	1	0.12	Tax_Id=3702 Gene_Symbol=AT2G43770 transducin family protein / WD-40 repeat family protein	AT2G43770
696	1	IPI_arabidopsis	IPI00537354	28	26785	3	3	2	2	0.37	Tax_Id=3702 Gene_Symbol=CPN20 20 kDa chaperonin, chloroplastic	AT5G20720
697	1	IPI_arabidopsis	IPI00528696	28	32895	4	3	2	2	0.29	Tax_Id=3702 Gene_Symbol=AT3G01340 protein transport protein SEC13 family protein / WD-40 repeat family protein	AT3G01340
698	1	IPI_arabidopsis	IPI00518480	28	76069	8	3	3	1	0.06	Tax_Id=3702 Gene_Symbol=AT1G07970 unknown protein	AT1G07970
699	1	IPI_arabidopsis	IPI00529095	28	59527	3	1	1	1		Tax_Id=3702 Gene_Symbol=CDPK6 Calcium-dependent protein kinase 3	AT4G23650
700	1	IPI_arabidopsis	IPI00539872	28	43504	1	1	1	1	0.1	Tax_Id=3702 Gene_Symbol=KAS III 3-oxoacyl-[acyl-carrier-protein] synthase III, chloroplastic	AT1G62640
701	1	IPI_arabidopsis	IPI00544857	27	103691	2	1	1	1	0.04	Tax_Id=3702 Gene_Symbol=NIA2 Nitrate reductase [NADH] 2	AT1G37130
702	1	IPI_arabidopsis	IPI00522664	27	29349	3	1	2	1	0.15	Tax_Id=3702 Gene_Symbol=AT4G02425 unknown protein	AT4G02425
703	1	IPI_arabidopsis	IPI00536086	27	14607	8	1	5	1	0.33	Tax_Id=3702 Gene_Symbol=AT2G34160 Uncharacterized protein At2g34160	AT2G34160
704	1	IPI_arabidopsis	IPI00534358	27	23776	2	1	2	1	0.19	Tax_Id=3702 Gene_Symbol=FSD1 Superoxide dismutase [Fe], chloroplastic	AT4G25100
705	1	IPI_arabidopsis	IPI00531785	27	22992	5	3	3	1	0.2	Tax_Id=3702 Gene_Symbol=MSRB1 Isoform 1 of Peptide methionine sulfoxide reductase B1, chloroplastic	AT1G53670
706	1	IPI_arabidopsis	IPI00531316	27	27143	5	1	3	1	0.17	Tax_Id=3702 Gene_Symbol=ADK1 Adenylate kinase 1	AT3G09820
707	1	IPI_arabidopsis	IPI00537023	27	58037	5	1	2	1	0.08	Tax_Id=3702 Gene_Symbol=APL1 Glucose-1-phosphate adenylyltransferase large subunit 1, chloroplastic	AT5G19220
708	1	IPI_arabidopsis	IPI00992269	27	43006	4	1	3	1	0.1	Tax_Id=3702 Gene_Symbol=AT2G21385 Unknown protein	AT2G21385
709	1	IPI_arabidopsis	IPI00535074	27	39841	2	2	1	1	0.11	Tax_Id=3702 Gene_Symbol=SPDS3 Spermine synthase	AT5G53120
710	1	IPI_arabidopsis	IPI00526410	27	27218	2	1	2	1	0.17	Tax_Id=3702 Gene_Symbol=BPA1 BPA1 (BINDINGPARTNEROFACD11 1); nucleic acid binding / nucleotide binding / oxidoreductase	AT5G16840
711	1	IPI_arabidopsis	IPI00546704	27	31258	1	1	1	1	0.14	Tax_Id=3702 Gene_Symbol=PIP2E Probable aquaporin PIP2-6	AT2G39010
712	1	IPI_arabidopsis	IPI00544271	27	22077	4	2	2	2	0.46	Tax_Id=3702 Gene_Symbol=AT5G54600 50S ribosomal protein L24, chloroplastic	AT5G54600
713	1	IPI_arabidopsis	IPI00547545	27	70735	19	1	2	1	0.06	Tax_Id=3702 Gene_Symbol=AT5G19670 exostosin family protein	AT5G19670
714	1	IPI_arabidopsis	IPI00521029	27	56017	9	1	2	1		Tax_Id=3702 Gene_Symbol=AT1G36050 unknown protein	AT1G36050
715	1	IPI_arabidopsis	IPI00527661	27	91343	3	2	2	1	0.05	Tax_Id=3702 Gene_Symbol=AT3G55020 Putative uncharacterized protein T15C9_20	AT3G55020
716	1	IPI_arabidopsis	IPI00541725	27	104174	21	1	8	1	0.04	Tax_Id=3702 Gene_Symbol=emb2726 emb2726 (embryo defective 2726); RNA binding / translation elongation factor	AT4G29060
717	1	IPI_arabidopsis	IPI00539247	27	56238	1	1	1	1	0.08	Tax_Id=3702 Gene_Symbol=FVE WD-40 repeat-containing protein MSI4	AT2G19520
718	1	IPI_arabidopsis	IPI00542371	27	28413	9	3	5	2	0.34	Tax_Id=3702 Gene_Symbol=AT1G21350 antioxidant/ oxidoreductase	AT1G21350
719	1	IPI_arabidopsis	IPI00543895	27	43970	1	1	1	1	0.1	Tax_Id=3702 Gene_Symbol=AT5G62270 unknown protein	AT5G62270
720	1	IPI_arabidopsis	IPI00547142	26	97769	5	3	1	1		Tax_Id=3702 Gene_Symbol=AT5G59670 Receptor-like protein kinase At5g59670	AT5G59670
721	1	IPI_arabidopsis	IPI00527838	26	31956	4	1	3	1	0.14	Tax_Id=3702 Gene_Symbol=EIF2 Eukaryotic translation initiation factor 3 subunit F	AT2G39990
722	1	IPI_arabidopsis	IPI00543486	26	124513	5	1	4	1	0.03	Tax_Id=3702 Gene_Symbol=AT1G09620 ATP binding / aminoacyl-tRNA ligase/ leucine-tRNA ligase/ nucleotide binding	AT1G09620
723	1	IPI_arabidopsis	IPI00534070	26	24091	1	1	1	1	0.19	Tax_Id=3702 Gene_Symbol=SDF2 Stromal cell-derived factor 2-like protein	AT2G25110
724	1	IPI_arabidopsis	IPI01020372	26	55440	5	1	2	1		Tax_Id=3702 Gene_Symbol=OFP4 F4H5.2 protein	AT1G06920
725	1	IPI_arabidopsis	IPI00517764	26	23394	2	1	2	1	0.2	Tax_Id=3702 Gene_Symbol=AT5G15750 Ribosomal protein-like	AT5G15750
726	1	IPI_arabidopsis	IPI00521820	26	81995	4	1	3	1	0.05	Tax_Id=3702 Gene_Symbol=TIF3B1 Eukaryotic translation initiation factor 3 subunit B	AT5G27640
727	1	IPI_arabidopsis	IPI00547640	26	141988	7	2	4	1	0.03	Tax_Id=3702 Gene_Symbol=AT5G64270 splicing factor, putative	AT5G64270
728	1	IPI_arabidopsis	IPI00518329	26	31921	5	2	4	2	0.3	Tax_Id=3702 Gene_Symbol=SFGH S-formylglutathione hydrolase	AT2G41530
729	1	IPI_arabidopsis	IPI00524601	26	40920	1	1	1	1	0.11	Tax_Id=3702 Gene_Symbol=AT1G02305 cathepsin B-like cysteine protease, putative	AT1G02305
730	1	IPI_arabidopsis	IPI00546513	26	189510	8	1	3	1	0.02	Tax_Id=3702 Gene_Symbol=NRPA1 NRPA1; DNA binding / DNA-directed RNA polymerase/ zinc ion binding	AT3G57660
731	1	IPI_arabidopsis	IPI00536813	26	227868	7	1	6	1	0.02	Tax_Id=3702 Gene_Symbol=PRT6 PRT6 (PROTEOLYSIS 6); ubiquitin-protein ligase	AT5G02310
732	1	IPI_arabidopsis	IPI00534820	25	17935	1	1	1	1	0.26	Tax_Id=3702 Gene_Symbol=AT3G17020 universal stress protein (USP) family protein	AT3G17020
733	1	IPI_arabidopsis	IPI00530248	25	33047	2	1	1	1	0.14	Tax_Id=3702 Gene_Symbol=AT4G16060 unknown protein	AT4G16060
734	1	IPI_arabidopsis	IPI00526067	25	185379	8	1	4	1	0.02	Tax_Id=3702 Gene_Symbol=GMI1 Emb|CAB66404.1	AT5G24280
735	1	IPI_arabidopsis	IPI00537712	25	62547	1	1	1	1	0.07	Tax_Id=3702 Gene_Symbol=PTAC12 Putative uncharacterized protein At2g34640	At2g34640
736	1	IPI_arabidopsis	IPI00520633	25	31299	1	1	1	1	0.14	Tax_Id=3702 Gene_Symbol=AT1G66260 RNA and export factor-binding protein, putative	AT1G66260
737	1	IPI_arabidopsis	IPI00531827	25	32996	2	2	1	1	0.14	Tax_Id=3702 Gene_Symbol=EXL2 EXL2	AT5G64260
738	1	IPI_arabidopsis	IPI00538620	25	31510	4	1	2	1	0.14	Tax_Id=3702 Gene_Symbol=AT3G55250 unknown protein	AT3G55250
739	1	IPI_arabidopsis	IPI00539653	25	69360	3	1	3	1	0.06	Tax_Id=3702 Gene_Symbol=AT5G61970 signal recognition particle-related / SRP-related	AT5G61970
740	1	IPI_arabidopsis	IPI00523400	25	38357	2	2	2	2	0.24	Tax_Id=3702 Gene_Symbol=ATB2 ATB2; oxidoreductase	AT1G60710
741	1	IPI_arabidopsis	IPI00541578	25	40182	2	1	2	1	0.11	Tax_Id=3702 Gene_Symbol=AT3G55590 Probable mannose-1-phosphate guanylyltransferase 2	AT3G55590
742	1	IPI_arabidopsis	IPI00548299	25	53236	2	2	1	1	0.08	Tax_Id=3702 Gene_Symbol=UGT75B1 UDP-glycosyltransferase 75B1	AT1G05560
743	1	IPI_arabidopsis	IPI00521545	25	29251	4	1	2	1	0.15	Tax_Id=3702 Gene_Symbol=CCoAOMT1 Probable caffeoyl-CoA O-methyltransferase At4g34050	AT4G34050
744	1	IPI_arabidopsis	IPI00536017	25	42083	2	1	2	1		Tax_Id=3702 Gene_Symbol=G4 Chlorophyll synthase, chloroplastic	AT3G51820
745	1	IPI_arabidopsis	IPI00543044	25	28256	2	1	2	1	0.16	Tax_Id=3702 Gene_Symbol=EXPA6 Expansin-A6	AT2G28950
746	1	IPI_arabidopsis	IPI00546874	25	51080	3	2	2	1	0.09	Tax_Id=3702 Gene_Symbol=APR2 5'-adenylylsulfate reductase 2, chloroplastic	AT1G62180
747	1	IPI_arabidopsis	IPI00537326	24	39394	2	1	1	1		Tax_Id=3702 Gene_Symbol=AT1G70590 F-box protein At1g70590	AT1G70590
748	1	IPI_arabidopsis	IPI00526463	24	124495	8	3	6	2	0.07	Tax_Id=3702 Gene_Symbol=CHR17 CHR17 (CHROMATIN REMODELING FACTOR17); ATP binding / DNA binding / DNA-dependent ATPase/ helicase/ hydrolase, acting on acid anhydrides, in phosphorus-containing anhydrides / nucleic acid binding / nucleosome binding	AT5G18620
749	1	IPI_arabidopsis	IPI00538321	24	38131	1	1	1	1	0.12	Tax_Id=3702 Gene_Symbol=APG1 APG1 (ALBINO OR PALE GREEN MUTANT 1); 2-methyl-6-phytyl-1,4-benzoquinone methyltransferase/ S-adenosylmethionine-dependent methyltransferase/ methyltransferase	AT3G63410
750	1	IPI_arabidopsis	IPI00540684	24	29164	1	1	1	1	0.15	Tax_Id=3702 Gene_Symbol=AT1G73620 thaumatin-like protein, putative / pathogenesis-related protein, putative	AT1G73620
751	1	IPI_arabidopsis	IPI00518863	24	31436	2	2	1	1		Tax_Id=3702 Gene_Symbol=AT5G44020 acid phosphatase class B family protein	AT5G44020
752	1	IPI_arabidopsis	IPI00535584	24	25957	3	1	2	1	0.17	Tax_Id=3702 Gene_Symbol=NCBP Eukaryotic translation initiation factor 4E type 3	AT5G18110
753	1	IPI_arabidopsis	IPI00542747	24	5085	1	1	1	1	1.16	Tax_Id=3702 Gene_Symbol=AT3G42628 phosphoenolpyruvate carboxylase-related / PEP carboxylase-related	AT3G42628
754	1	IPI_arabidopsis	IPI00528174	24	34076	3	2	2	2	0.28	Tax_Id=3702 Gene_Symbol=NFD3 NFD3 (NUCLEAR FUSION DEFECTIVE 3); structural constituent of ribosome	AT1G31817
755	1	IPI_arabidopsis	IPI00537664	24	63253	1	1	1	1	0.07	Tax_Id=3702 Gene_Symbol=AT3G57890 tubulin-specific chaperone C-related	AT3G57890
756	1	IPI_arabidopsis	IPI00531442	24	17211	6	3	4	2	0.62	Tax_Id=3702 Gene_Symbol=SAP18 Histone deacetylase complex subunit SAP18	AT2G45640
757	1	IPI_arabidopsis	IPI00530283	24	45576	1	1	1	1	0.1	Tax_Id=3702 Gene_Symbol=MVA1 Isoform 2 of Hydroxymethylglutaryl-CoA synthase	AT4G11820
758	1	IPI_arabidopsis	IPI00519171	24	45273	1	1	1	1	0.1	Tax_Id=3702 Gene_Symbol=AT1G77810 Isoform 1 of Beta-1,3-galactosyltransferase 7	AT1G77810
759	1	IPI_arabidopsis	IPI00536800	23	53318	2	1	2	1	0.08	Tax_Id=3702 Gene_Symbol=HDR Chloroplast 1-hydroxy-2-methyl-butenyl 4-diphosphate reductase	AT4G34350
760	1	IPI_arabidopsis	IPI00532866	23	53727	1	1	1	1	0.08	Tax_Id=3702 Gene_Symbol=UGT72E1 UDP-glycosyltransferase 72E1	AT3G50740
761	1	IPI_arabidopsis	IPI00529487	23	104734	6	2	5	2	0.08	Tax_Id=3702 Gene_Symbol=HA2 ATPase 2, plasma membrane-type	AT4G30190
762	1	IPI_arabidopsis	IPI00541484	23	115443	3	1	3	1	0.04	Tax_Id=3702 Gene_Symbol=ARA1 L-arabinokinase	AT4G16130
763	1	IPI_arabidopsis	IPI00532786	23	40417	1	1	1	1	0.11	Tax_Id=3702 Gene_Symbol=AT1G29670 GDSL esterase/lipase At1g29670	AT1G29670
764	1	IPI_arabidopsis	IPI00523939	23	20450	1	1	1	1	0.23	Tax_Id=3702 Gene_Symbol=AT3G44380 unknown protein	AT3G44380
765	1	IPI_arabidopsis	IPI00523155	23	92376	6	1	4	1	0.05	Tax_Id=3702 Gene_Symbol=PIP5K9 Phosphatidylinositol-4-phosphate 5-kinase 9	AT3G09920
766	1	IPI_arabidopsis	IPI00516980	22	53072	3	1	2	1	0.08	Tax_Id=3702 Gene_Symbol=BCE2 BCE2; acetyltransferase/ alpha-ketoacid dehydrogenase/ dihydrolipoamide branched chain acyltransferase	AT3G06850
767	1	IPI_arabidopsis	IPI00521238	22	40587	1	1	1	1	0.11	Tax_Id=3702 Gene_Symbol=AT5G47500 Probable pectinesterase 68	AT5G47500
768	1	IPI_arabidopsis	IPI00547522	22	67487	1	1	1	1	0.06	Tax_Id=3702 Gene_Symbol=LPR2 Spore coat protein-like protein	AT1G71040
769	1	IPI_arabidopsis	IPI00540623	22	42309	3	1	2	1	0.1	Tax_Id=3702 Gene_Symbol=- F14M2.18 protein	AT1G33680
770	1	IPI_arabidopsis	IPI00548394	22	28735	4	1	2	1	0.16	Tax_Id=3702 Gene_Symbol=RTNLB3 Reticulon-like protein B3	AT1G64090
771	1	IPI_arabidopsis	IPI00546655	22	61531	9	2	1	1	0.07	Tax_Id=3702 Gene_Symbol=HMG2 3-hydroxy-3-methylglutaryl-coenzyme A reductase 2	AT2G17370
772	1	IPI_arabidopsis	IPI00532989	22	80465	4	1	2	1	0.05	Tax_Id=3702 Gene_Symbol=AT5G42310 Pentatricopeptide repeat-containing protein At5g42310, mitochondrial	AT5G42310
773	1	IPI_arabidopsis	IPI00520400	22	71108	4	1	3	1	0.06	Tax_Id=3702 Gene_Symbol=EXO70B1 ATEXO70B1 (exocyst subunit EXO70 family protein B1); protein binding	?AT5G58430
774	1	IPI_arabidopsis	IPI00516444	22	32815	1	1	1	1	0.14	Tax_Id=3702 Gene_Symbol=IPP2 Isopentenyl-diphosphate Delta-isomerase II, chloroplastic	AT3G02780
775	1	IPI_arabidopsis	IPI00540863	22	160419	3	2	1	1	0.03	Tax_Id=3702 Gene_Symbol=- Polyprotein
776	1	IPI_arabidopsis	IPI00522742	22	119781	5	1	4	1	0.04	Tax_Id=3702 Gene_Symbol=MMT Methionine S-methyltransferase	AT5G49810
777	1	IPI_arabidopsis	IPI00525063	22	32018	2	2	1	1	0.14	Tax_Id=3702 Gene_Symbol=AT1G15140 oxidoreductase NAD-binding domain-containing protein	AT1G15140
778	1	IPI_arabidopsis	IPI00525989	22	139151	15	1	5	1	0.03	Tax_Id=3702 Gene_Symbol=AT5G45510 Isoform 1 of Probable disease resistance protein At5g45510	At5g45510
779	1	IPI_arabidopsis	IPI00538176	22	39990	1	1	1	1	0.11	Tax_Id=3702 Gene_Symbol=AT1G71695 Peroxidase 12
780	1	IPI_arabidopsis	IPI00527555	22	24905	2	1	2	1	0.18	Tax_Id=3702 Gene_Symbol=AT1G25155;AT1G24909;AT1G25083 anthranilate synthase beta subunit, putative	AT1G25155;AT1G24909;AT1G25083
781	1	IPI_arabidopsis	IPI00529735	22	56783	6	1	3	1	0.08	Tax_Id=3702 Gene_Symbol=TH1 Probable thiamin biosynthetic enzyme	AT1G22940
782	1	IPI_arabidopsis	IPI00520863	22	46359	3	2	3	2	0.2	Tax_Id=3702 Gene_Symbol=AT2G19490 DNA repair protein recA homolog 3, mitochondrial	AT2G19490
783	1	IPI_arabidopsis	IPI00520581	22	127094	2	1	2	1	0.03	Tax_Id=3702 Gene_Symbol=PI-4KBETA1 Phosphatidylinositol 4-kinase beta 1	AT5G64070
784	1	IPI_arabidopsis	IPI00517461	22	25826	1	1	1	1	0.18	Tax_Id=3702 Gene_Symbol=EIF3K Eukaryotic translation initiation factor 3 subunit K	AT4G33250
785	1	IPI_arabidopsis	IPI00528074	22	117818	19	3	6	1	0.04	Tax_Id=3702 Gene_Symbol=SPS1F ATSPS1F (sucrose phosphate synthase 1F); sucrose-phosphate synthase/ transferase, transferring glycosyl groups	AT5G20280
786	1	IPI_arabidopsis	IPI00519434	21	30228	53	5	5	1	0.15	Tax_Id=3702 Gene_Symbol=AT5G57950 Putative uncharacterized protein， Select seq ref|NP_568872.1| 26S proteasome non-ATPase regulatory subunit 9	AT5G57950
787	1	IPI_arabidopsis	IPI00523767	21	22614	1	1	1	1	0.2	Tax_Id=3702 Gene_Symbol=LSP1 Isoform 1 of Eukaryotic translation initiation factor 4E-2	AT5G35620
788	1	IPI_arabidopsis	IPI00533588	21	54032	3	1	2	1	0.08	Tax_Id=3702 Gene_Symbol=AT5G24060 unknown protein	AT5G24060
789	1	IPI_arabidopsis	IPI00522985	21	117201	5	1	4	1	0.04	Tax_Id=3702 Gene_Symbol=AGO1 Isoform 1 of Protein argonaute 1	AT1G48410
790	1	IPI_arabidopsis	IPI00519041	21	64425	4	1	2	1	0.07	Tax_Id=3702 Gene_Symbol=AT3G02650 Pentatricopeptide repeat-containing protein At3g02650, mitochondrial	AT3G02650
791	1	IPI_arabidopsis	IPI00518890	21	48053	4	1	2	1	0.09	Tax_Id=3702 Gene_Symbol=AT2G35840 Probable sucrose-phosphatase 2	AT2G35840
792	1	IPI_arabidopsis	IPI00546490	21	15056	3	1	2	1	0.32	Tax_Id=3702 Gene_Symbol=- Putative uncharacterized protein At2g03400	At2g03400
793	1	IPI_arabidopsis	IPI00547308	21	20343	3	1	1	1	0.23	Tax_Id=3702 Gene_Symbol=ARF3 Isoform 1 of ADP-ribosylation factor 3	AT2G24765
794	1	IPI_arabidopsis	IPI00532138	21	41531	7	1	4	1	0.11	Tax_Id=3702 Gene_Symbol=HEMC Porphobilinogen deaminase, chloroplastic	AT5G08280
795	1	IPI_arabidopsis	IPI00542017	21	38394	4	1	3	1	0.12	Tax_Id=3702 Gene_Symbol=AER NADP-dependent alkenal double bond reductase P1	AT5G16970
796	1	IPI_arabidopsis	IPI00548728	21	45360	2	1	2	1	0.1	Tax_Id=3702 Gene_Symbol=AT4G06634 Isoform 1 of Uncharacterized zinc finger protein At4g06634	AT4G06634
797	1	IPI_arabidopsis	IPI00529037	21	50709	2	1	2	1	0.09	Tax_Id=3702 Gene_Symbol=AT3G42050 V-type proton ATPase subunit H	AT3G42050
798	1	IPI_arabidopsis	IPI00516217	21	15943	2	1	2	1	0.3	Tax_Id=3702 Gene_Symbol=AT2G19730 60S ribosomal protein L28-1	AT2G19730
799	1	IPI_arabidopsis	IPI00535269	21	11913	2	1	1	1	0.41	Tax_Id=3702 Gene_Symbol=AT5G57290 60S acidic ribosomal protein P3-2	AT5G57290
800	1	IPI_arabidopsis	IPI00547806	20	52564	3	2	2	2	0.17	Tax_Id=3702 Gene_Symbol=SCPL27 Serine carboxypeptidase-like 27	AT3G07990
801	1	IPI_arabidopsis	IPI00521824	20	28153	1	1	1	1	0.16	Tax_Id=3702 Gene_Symbol=EXPA17 Putative expansin-A17	AT4G01630
802	1	IPI_arabidopsis	IPI00530804	20	120154	3	1	3	1	0.04	Tax_Id=3702 Gene_Symbol=EDD1 Isoform 1 of Glycyl-tRNA synthetase 2, chloroplastic/mitochondrial	AT3G48110
803	1	IPI_arabidopsis	IPI00540510	20	44176	5	2	2	1	0.21	Tax_Id=3702 Gene_Symbol=AT2G43860 Probable polygalacturonase At2g43860	AT2G43860
804	1	IPI_arabidopsis	IPI00546445	20	45071	2	1	2	1	0.1	Tax_Id=3702 Gene_Symbol=ATP-PRT2 ATATP-PRT2 (ATP PHOSPHORIBOSYL TRANSFERASE 2); ATP phosphoribosyltransferase	AT1G09795
805	1	IPI_arabidopsis	IPI00547452	20	63986	14	2	4	2	0.14	Tax_Id=3702 Gene_Symbol=CDT1A CDT1-like protein a, chloroplastic	AT2G31270
806	1	IPI_arabidopsis	IPI00529517	20	74330	5	1	3	1	0.06	Tax_Id=3702 Gene_Symbol=AT4G19191 Pentatricopeptide repeat-containing protein At4g19191, mitochondrial	AT4G19191
807	1	IPI_arabidopsis	IPI00534797	20	36190	3	1	2	1	0.12	Tax_Id=3702 Gene_Symbol=AT5G58490 cinnamoyl-CoA reductase family	AT5G58490
808	1	IPI_arabidopsis	IPI00530895	20	63014	2	1	1	1		Tax_Id=3702 Gene_Symbol=MAP65-5 65-kDa microtubule-associated protein 5	AT2G38720
809	1	IPI_arabidopsis	IPI00547023	20	101035	6	1	2	1	0.04	Tax_Id=3702 Gene_Symbol=MSL4 MSL4	AT1G53470
810	1	IPI_arabidopsis	IPI00540679	20	24380	1	1	1	1	0.19	Tax_Id=3702 Gene_Symbol=AT3G22845 emp24/gp25L/p24 protein-related	AT3G22845
811	1	IPI_arabidopsis	IPI00543325	20	25259	5	1	3	1	0.18	Tax_Id=3702 Gene_Symbol=UPP Isoform 2 of Uracil phosphoribosyltransferase, chloroplastic	AT3G53900
812	1	IPI_arabidopsis	IPI00527777	20	51163	1	1	1	1	0.09	Tax_Id=3702 Gene_Symbol=AT3G12700 aspartyl protease family protein	AT3G12700
813	1	IPI_arabidopsis	IPI00529601	20	44164	2	1	2	1	0.1	Tax_Id=3702 Gene_Symbol=AT4G19006 26S proteasome regulatory subunit, putative	AT4G19006
814	1	IPI_arabidopsis	IPI00543566	20	36010	2	1	2	1	0.12	Tax_Id=3702 Gene_Symbol=mMDH1 Malate dehydrogenase 1, mitochondrial	AT1G53240
815	1	IPI_arabidopsis	IPI00539340	20	29130	2	1	2	1	0.15	Tax_Id=3702 Gene_Symbol=AT5G14240 unknown protein	AT5G14240
816	1	IPI_arabidopsis	IPI00529975	20	56172	1	1	1	1	0.08	Tax_Id=3702 Gene_Symbol=PSBB Photosystem II CP47 chlorophyll apoprotein	ATCG00680
817	1	IPI_arabidopsis	IPI00523049	20	66028	9	1	4	1	0.07	Tax_Id=3702 Gene_Symbol=AT5G59390 XH/XS domain-containing protein	AT5G59390
818	1	IPI_arabidopsis	IPI00522535	20	103283	41	1	4	1	0.04	Tax_Id=3702 Gene_Symbol=EIF3C Eukaryotic translation initiation factor 3 subunit C	AT3G56150
819	1	IPI_arabidopsis	IPI00528726	20	23397	2	1	2	1	0.2	Tax_Id=3702 Gene_Symbol=RABG3d Ras-related protein RABG3d	AT1G52280
820	1	IPI_arabidopsis	IPI00528866	19	124871	29	1	5	1	0.03	Tax_Id=3702 Gene_Symbol=AT4G24860 AAA-type ATPase family protein	AT4G24860
821	1	IPI_arabidopsis	IPI00536516	19	29784	1	1	1	1	0.15	Tax_Id=3702 Gene_Symbol=AT1G52670 biotin/lipoyl attachment domain-containing protein	AT1G52670
822	1	IPI_arabidopsis	IPI00545982	19	68715	4	3	2	2	0.13	Tax_Id=3702 Gene_Symbol=AT2G39950 unknown protein	AT2G39950
823	1	IPI_arabidopsis	IPI00540201	19	69202	2	2	2	2	0.13	Tax_Id=3702 Gene_Symbol=RLI2 ABC transporter E family member 2	AT4G19210
824	1	IPI_arabidopsis	IPI00542474	19	23506	2	1	2	1	0.19	Tax_Id=3702 Gene_Symbol=DHAR2 Glutathione S-transferase DHAR2	AT1G75270
825	1	IPI_arabidopsis	IPI00522285	19	31318	2	1	1	1	0.14	Tax_Id=3702 Gene_Symbol=AT1G36390 co-chaperone grpE family protein	AT1G36390
826	1	IPI_arabidopsis	IPI00546467	19	74282	10	1	3	1	0.06	Tax_Id=3702 Gene_Symbol=VAR2 ATP-dependent zinc metalloprotease FTSH 2, chloroplastic	AT1G17220
827	1	IPI_arabidopsis	IPI00532582	19	23781	2	1	2	1	0.19	Tax_Id=3702 Gene_Symbol=PSBQA Isoform 2 of Oxygen-evolving enhancer protein 3-1, chloroplastic	AT4G21280
828	1	IPI_arabidopsis	IPI00518580	19	36898	1	1	1	1	0.12	Tax_Id=3702 Gene_Symbol=TCH3 Calmodulin-like protein 12	AT2G41100
829	1	IPI_arabidopsis	IPI00520838	19	11402	4	1	2	1	0.43	Tax_Id=3702 Gene_Symbol=AT1G07660;AT3G45930;AT1G07820;AT5G59690;AT5G59970;AT3G46320;AT3G53730;HIS4 Histone H4	AT1G07660;AT3G45930;AT1G07820;AT5G59690;AT5G59970;AT3G46320;AT3G53730
830	1	IPI_arabidopsis	IPI00527792	19	54174	1	1	1	1	0.08	Tax_Id=3702 Gene_Symbol=CAK1AT Cyclin-dependent kinase F-1	AT4G28980
831	1	IPI_arabidopsis	IPI00549042	19	27825	3	1	3	1	0.16	Tax_Id=3702 Gene_Symbol=AT1G61150 unknown protein	AT1G61150
832	1	IPI_arabidopsis	IPI00532015	19	30107	1	1	1	1	0.15	Tax_Id=3702 Gene_Symbol=AT5G05990 mitochondrial glycoprotein family protein / MAM33 family protein	AT5G05990
833	1	IPI_arabidopsis	IPI00541630	19	33166	38	4	1	1	0.13	Tax_Id=3702 Gene_Symbol=AT3G54550 unknown protein	AT3G54550
834	1	IPI_arabidopsis	IPI00548978	19	23834	3	1	3	1	0.19	Tax_Id=3702 Gene_Symbol=ATPRX Q Peroxiredoxin Q, chloroplastic	AT3G26060
835	1	IPI_arabidopsis	IPI00530969	19	54068	3	1	3	1	0.08	Tax_Id=3702 Gene_Symbol=AT2G31810 acetolactate synthase small subunit, putative	AT2G31810
836	1	IPI_arabidopsis	IPI00538961	19	41116	2	1	2	1	0.11	Tax_Id=3702 Gene_Symbol=RGP1 UDP-arabinopyranose mutase 1	AT3G02230
837	1	IPI_arabidopsis	IPI00528844	19	53038	19	1	2	1	0.08	Tax_Id=3702 Gene_Symbol=AT1G01390 UDP-glycosyltransferase 72B2	AT1G01390
838	1	IPI_arabidopsis	IPI00517482	19	57283	1	1	1	1	0.08	Tax_Id=3702 Gene_Symbol=AT3G15180 proteasome-related	AT3G15180
839	1	IPI_arabidopsis	IPI00656589	19	93396	2	1	1	1		Tax_Id=3702 Gene_Symbol=- Putative uncharacterized protein F4D11.40	AT4G32760
840	1	IPI_arabidopsis	IPI00543831	19	130654	2	1	2	1	0.03	Tax_Id=3702 Gene_Symbol=TRS120 unknown protein	AT5G11040
841	1	IPI_arabidopsis	IPI00530025	19	52530	33	1	1	1	0.08	Tax_Id=3702 Gene_Symbol=AT3G16200 unknown protein	AT3G16200
842	1	IPI_arabidopsis	IPI00541637	19	95661	5	2	1	1	0.05	Tax_Id=3702 Gene_Symbol=AT1G55040 zinc finger (Ran-binding) family protein	AT1G55040
843	1	IPI_arabidopsis	IPI00544394	18	173996	3	1	3	1	0.02	Tax_Id=3702 Gene_Symbol=EMB2765 EMB2765	AT2G38770
844	1	IPI_arabidopsis	IPI00547429	18	53020	3	1	2	1	0.08	Tax_Id=3702 Gene_Symbol=NAP6 Protein ABCI7, chloroplastic	AT1G32500
845	1	IPI_arabidopsis	IPI00544396	18	29762	4	1	2	1	0.15	Tax_Id=3702 Gene_Symbol=PBE1 Proteasome subunit beta type-5-A	AT1G13060
846	1	IPI_arabidopsis	IPI00522621	18	69896	3	1	3	1	0.06	Tax_Id=3702 Gene_Symbol=NAD-ME1 malate oxidoreductase, putative	AT2G13560
847	1	IPI_arabidopsis	IPI00533633	18	86345	5	1	2	1	0.05	Tax_Id=3702 Gene_Symbol=SCO1 SCO1 (SNOWY COTYLEDON 1); ATP binding / translation elongation factor/ translation factor, nucleic acid binding	AT1G62750
848	1	IPI_arabidopsis	IPI00522739	18	18094	2	1	2	1	0.26	Tax_Id=3702 Gene_Symbol=AT5G16450 Regulator of ribonuclease-like protein 2	AT5G16450
849	1	IPI_arabidopsis	IPI00533973	18	23912	13	1	2	1	0.19	Tax_Id=3702 Gene_Symbol=AT3G43580 beta-galactosidase	AT3G43580
850	1	IPI_arabidopsis	IPI00544398	18	43638	1	1	1	1	0.1	Tax_Id=3702 Gene_Symbol=FLA10 Fasciclin-like arabinogalactan protein 10	AT3G60900
851	1	IPI_arabidopsis	IPI00542881	18	47482	1	1	1	1	0.09	Tax_Id=3702 Gene_Symbol=AT5G63560 transferase family protein	AT5G63560
852	1	IPI_arabidopsis	IPI00544700	18	27727	1	1	1	1	0.16	Tax_Id=3702 Gene_Symbol=VAMP727 Vesicle-associated membrane protein 727	AT3G54300
853	1	IPI_arabidopsis	IPI00534664	18	41517	4	1	3	1	0.11	Tax_Id=3702 Gene_Symbol=AT4G39520 GTP-binding protein, putative	AT4G39520
854	1	IPI_arabidopsis	IPI00539668	18	22084	2	2	1	1	0.21	Tax_Id=3702 Gene_Symbol=PBD2 Proteasome subunit beta type-2-B	AT4G14800
855	1	IPI_arabidopsis	IPI00531169	18	17304	1	1	1	1	0.27	Tax_Id=3702 Gene_Symbol=AT2G07696;RPS7 Ribosomal protein S7, mitochondrial	AT2G07696
856	1	IPI_arabidopsis	IPI00548533	18	153934	2	1	2	1	0.03	Tax_Id=3702 Gene_Symbol=GUN5 Magnesium-chelatase subunit chlH	AT5G13630
857	1	IPI_arabidopsis	IPI00524788	18	17215	3	1	3	1	0.27	Tax_Id=3702 Gene_Symbol=AT1G04480;emb2171;AT2G33370 F19P19.5 protein	AT1G04480
858	1	IPI_arabidopsis	IPI00535742	18	22450	3	1	2	1	0.2	Tax_Id=3702 Gene_Symbol=AT5G62350 invertase/pectin methylesterase inhibitor family protein / DC 1.2 homolog	AT5G62350
859	1	IPI_arabidopsis	IPI00522652	18	38643	3	1	3	1	0.11	Tax_Id=3702 Gene_Symbol=SMT1 Cycloartenol-C-24-methyltransferase	AT5G13710
860	1	IPI_arabidopsis	IPI00534510	18	286993	14	1	8	1	0.01	Tax_Id=3702 Gene_Symbol=ILA binding	AT1G64790
861	1	IPI_arabidopsis	IPI00545604	18	57697	2	2	1	1	0.08	Tax_Id=3702 Gene_Symbol=CYP83A1 Cytochrome P450 83A1	AT4G13770
862	1	IPI_arabidopsis	IPI00537506	18	18779	2	2	1	1	0.25	Tax_Id=3702 Gene_Symbol=GRX4 Monothiol glutaredoxin-S15, mitochondrial	AT3G15660
863	1	IPI_arabidopsis	IPI00525209	18	98955	11	1	7	1	0.04	Tax_Id=3702 Gene_Symbol=AT5G52280 protein transport protein-related	AT5G52280
864	1	IPI_arabidopsis	IPI00539486	17	30306	21	4	2	1	0.15	Tax_Id=3702 Gene_Symbol=ORF275 Uncharacterized mitochondrial protein AtMg00670	AtMg00670
865	1	IPI_arabidopsis	IPI00528596	17	85312	1	1	1	1	0.05	Tax_Id=3702 Gene_Symbol=AT4G26630 unknown protein	AT4G26630
866	1	IPI_arabidopsis	IPI00516979	17	25717	1	1	1	1	0.18	Tax_Id=3702 Gene_Symbol=AT1G79210 Proteasome subunit alpha type-2-B	AT1G79210
867	1	IPI_arabidopsis	IPI00528012	17	27978	1	1	1	1	0.16	Tax_Id=3702 Gene_Symbol=AT2G26340 unknown protein	AT2G26340
868	1	IPI_arabidopsis	IPI00527708	17	29098	4	1	2	1	0.15	Tax_Id=3702 Gene_Symbol=AT3G58730 V-type proton ATPase subunit D	AT3G58730
869	1	IPI_arabidopsis	IPI00536085	17	148890	5	2	4	2	0.06	Tax_Id=3702 Gene_Symbol=AT5G24710 unknown protein	AT5G24710
870	1	IPI_arabidopsis	IPI00521258	17	124526	2	1	1	1	0.03	Tax_Id=3702 Gene_Symbol=EMB2780 DNA polymerase delta catalytic subunit	AT5G63960
871	1	IPI_arabidopsis	IPI00544433	17	77024	2	1	1	1		Tax_Id=3702 Gene_Symbol=NAT12 Isoform 1 of Nucleobase-ascorbate transporter 12	AT2G27810
872	1	IPI_arabidopsis	IPI00545777	17	70579	1	1	1	1	0.06	Tax_Id=3702 Gene_Symbol=AT2G19380 RNA recognition motif (RRM)-containing protein	AT2G19380
873	1	IPI_arabidopsis	IPI00519674	17	42476	4	1	3	1	0.1	Tax_Id=3702 Gene_Symbol=AT3G07030 nucleic acid binding	AT3G07030
874	1	IPI_arabidopsis	IPI00540338	17	116764	5	1	1	1	0.04	Tax_Id=3702 Gene_Symbol=EMB2279 Pentatricopeptide repeat-containing protein At1g30610, chloroplastic	AT1G30610
875	1	IPI_arabidopsis	IPI00521846	17	40892	1	1	1	1	0.11	Tax_Id=3702 Gene_Symbol=AT5G53580 aldo/keto reductase family protein	AT5G53580
876	1	IPI_arabidopsis	IPI00533792	17	52902	1	1	1	1	0.08	Tax_Id=3702 Gene_Symbol=AT5G62030 Gb|AAF50025.1	AT5G62030
877	1	IPI_arabidopsis	IPI00526762	17	47152	3	1	2	1	0.09	Tax_Id=3702 Gene_Symbol=PKT4 3-ketoacyl-CoA thiolase 1, peroxisomal	AT1G04710
878	1	IPI_arabidopsis	IPI00544787	17	30539	4	2	3	1	0.15	Tax_Id=3702 Gene_Symbol=AT1G64980 unknown protein	AT1G64980
879	1	IPI_arabidopsis	IPI00531985	17	113220	1	1	1	1	0.04	Tax_Id=3702 Gene_Symbol=AT1G09730 Probable ubiquitin-like-specific protease 2B	AT1G09730
880	1	IPI_arabidopsis	IPI00542991	17	96049	5	1	4	1	0.05	Tax_Id=3702 Gene_Symbol=CDC5 Cell division cycle 5-like protein	AT1G09770
881	1	IPI_arabidopsis	IPI00534151	17	38593	3	2	3	2	0.24	Tax_Id=3702 Gene_Symbol=UXS5 UXS5; UDP-glucuronate decarboxylase/ catalytic	AT3G46440
882	1	IPI_arabidopsis	IPI00540167	17	35509	1	1	1	1	0.13	Tax_Id=3702 Gene_Symbol=AT2G37990 Ribosome biogenesis regulatory protein homolog	AT2G37990
883	1	IPI_arabidopsis	IPI00542855	16	64172	21	2	2	1	0.07	Tax_Id=3702 Gene_Symbol=ATSUV3 ATSUV3; ATP-dependent RNA helicase	AT4G14790
884	1	IPI_arabidopsis	IPI00535303	16	12193	5	1	2	1	0.4	Tax_Id=3702 Gene_Symbol=- 2-Oxoglutarate malate carrier protein (Fragment)
885	1	IPI_arabidopsis	IPI00536237	16	17170	2	1	2	1	0.27	Tax_Id=3702 Gene_Symbol=AT1G47830 AP-2 complex subunit sigma	AT1G47830
886	1	IPI_arabidopsis	IPI00530839	16	406216	11	2	3	1	0.01	Tax_Id=3702 Gene_Symbol=UPL2 E3 ubiquitin-protein ligase UPL2	AT1G70320
887	1	IPI_arabidopsis	IPI00523017	16	33580	1	1	1	1	0.13	Tax_Id=3702 Gene_Symbol=RBP45B RNA-binding protein 45 (RBP45), putative	AT1G11650
888	1	IPI_arabidopsis	IPI00540685	16	112565	2	1	1	1	0.04	Tax_Id=3702 Gene_Symbol=TIC110 TIC110	AT1G06950
889	1	IPI_arabidopsis	IPI00522819	16	25724	1	1	1	1	0.18	Tax_Id=3702 Gene_Symbol=PEX11E Peroxisomal membrane protein 11E	AT3G61070
890	1	IPI_arabidopsis	IPI00537043	16	105705	28	3	1	1		Tax_Id=3702 Gene_Symbol=AT4G23940 FtsH protease, putative	AT4G23940
891	1	IPI_arabidopsis	IPI00516481	16	53686	6	1	2	1	0.08	Tax_Id=3702 Gene_Symbol=AT1G64190 6-phosphogluconate dehydrogenase family protein	AT1G64190
892	1	IPI_arabidopsis	IPI00540788	16	27362	1	1	1	1		Tax_Id=3702 Gene_Symbol=AT2G36300 integral membrane Yip1 family protein	AT2G36300
893	1	IPI_arabidopsis	IPI00535976	16	103616	7	1	6	1	0.04	Tax_Id=3702 Gene_Symbol=CLPC1 Chaperone protein ClpC1, chloroplastic	At5g50920
894	1	IPI_arabidopsis	IPI00520582	16	36556	2	1	2	1	0.12	Tax_Id=3702 Gene_Symbol=- Putative Na+ dependent ileal bile acid transporter
895	1	IPI_arabidopsis	IPI00543500	16	69218	6	1	4	1	0.06	Tax_Id=3702 Gene_Symbol=AT3G03570 unknown protein	AT3G03570
896	1	IPI_arabidopsis	IPI00531555	16	47955	1	1	1	1	0.09	Tax_Id=3702 Gene_Symbol=AT5G13420 transaldolase, putative	AT5G13420
897	1	IPI_arabidopsis	IPI00545327	16	54032	2	1	2	1	0.08	Tax_Id=3702 Gene_Symbol=FLN1 pfkB-type carbohydrate kinase family protein	AT3G54090
898	1	IPI_arabidopsis	IPI00528409	16	123329	13	1	4	1	0.03	Tax_Id=3702 Gene_Symbol=AT5G46070 GTP binding / GTPase	AT5G46070
899	1	IPI_arabidopsis	IPI00539527	16	44133	5	1	3	1	0.1	Tax_Id=3702 Gene_Symbol=HCF136 Photosystem II stability/assembly factor HCF136, chloroplastic	AT5G23120
900	1	IPI_arabidopsis	IPI00518308	16	12182	2	1	2	1	0.4	Tax_Id=3702 Gene_Symbol=AT5G02450 60S ribosomal protein L36-3	AT5G02450
901	1	IPI_arabidopsis	IPI00544026	16	33190	3	1	2	1	0.13	Tax_Id=3702 Gene_Symbol=ALPHA-SNAP2 Alpha-soluble NSF attachment protein 2	AT3G56190
902	1	IPI_arabidopsis	IPI00524714	16	40979	2	1	1	1	0.11	Tax_Id=3702 Gene_Symbol=CPSUFE SufE-like protein, chloroplastic	AT4G26500
903	1	IPI_arabidopsis	IPI00532527	16	65326	2	1	1	1	0.07	Tax_Id=3702 Gene_Symbol=KAPP Protein phosphatase 2C 70	AT5G19280
904	1	IPI_arabidopsis	IPI00518558	15	92931	9	1	4	1	0.05	Tax_Id=3702 Gene_Symbol=SBE2.2 SBE2.2 (starch branching enzyme 2.2); 1,4-alpha-glucan branching enzyme	AT5G03650
905	1	IPI_arabidopsis	IPI00547971	15	29464	1	1	1	1	0.15	Tax_Id=3702 Gene_Symbol=VDAC1 Mitochondrial outer membrane protein porin 1	AT3G01280
906	1	IPI_arabidopsis	IPI00545907	15	31798	3	1	2	1	0.14	Tax_Id=3702 Gene_Symbol=AT3G12290 tetrahydrofolate dehydrogenase/cyclohydrolase, putative	AT3G12290
907	1	IPI_arabidopsis	IPI00534108	15	47744	4	1	2	1	0.09	Tax_Id=3702 Gene_Symbol=EMB1144 Chorismate synthase, chloroplastic	AT1G48850
908	1	IPI_arabidopsis	IPI00538245	15	91365	3	1	2	1	0.05	Tax_Id=3702 Gene_Symbol=AT3G62240 zinc finger (C2H2 type) family protein	AT3G62240
909	1	IPI_arabidopsis	IPI00991852	15	53337	2	1	2	1	0.08	Tax_Id=3702 Gene_Symbol=RING1B RING 1B	AT1G03770
910	1	IPI_arabidopsis	IPI00548661	15	45427	2	1	2	1	0.1	Tax_Id=3702 Gene_Symbol=AMI1 AMI1 (AMIDASE 1); amidase/ hydrolase, acting on carbon-nitrogen (but not peptide) bonds / indoleacetamide hydrolase	AT1G08980
911	1	IPI_arabidopsis	IPI00518012	15	27025	4	1	2	1	0.17	Tax_Id=3702 Gene_Symbol=CAC1 CAC1 (CHLOROPLASTIC ACETYLCOENZYME A CARBOXYLASE 1); acetyl-CoA carboxylase/ biotin binding	AT5G16390
912	1	IPI_arabidopsis	IPI00535687	15	29806	4	2	2	1		Tax_Id=3702 Gene_Symbol=AT2G22440 unknown protein	AT2G22440
913	1	IPI_arabidopsis	IPI00526133	15	26102	3	1	2	1	0.17	Tax_Id=3702 Gene_Symbol=PAE1 Proteasome subunit alpha type-5-A	AT1G53850
914	1	IPI_arabidopsis	IPI00541371	15	19797	5	1	2	1	0.23	Tax_Id=3702 Gene_Symbol=ATE1 ATE1; nucleic acid binding / nucleotide binding	AT1G13690
915	1	IPI_arabidopsis	IPI00530297	14	57354	8	2	3	1	0.08	Tax_Id=3702 Gene_Symbol=PIF3 Transcription factor PIF3	AT1G09530
916	1	IPI_arabidopsis	IPI00528276	14	25653	1	1	1	1	0.18	Tax_Id=3702 Gene_Symbol=ATPD ATPD (ATP SYNTHASE DELTA-SUBUNIT GENE); hydrogen ion transporting ATP synthase, rotational mechanism / proton-transporting ATPase, rotational mechanism	AT4G09650
917	1	IPI_arabidopsis	IPI00522046	14	55346	4	1	2	1	0.08	Tax_Id=3702 Gene_Symbol=AT2G26470 unknown protein	AT2G26470
918	1	IPI_arabidopsis	IPI00536097	14	17603	1	1	1	1	0.27	Tax_Id=3702 Gene_Symbol=DUT1 Deoxyuridine 5'-triphosphate nucleotidohydrolase	AT3G46940
919	1	IPI_arabidopsis	IPI00518326	14	133888	6	1	3	1	0.03	Tax_Id=3702 Gene_Symbol=AT3G62360 carbohydrate binding	AT3G62360
920	1	IPI_arabidopsis	IPI00528733	14	13038	2	1	1	1	0.37	Tax_Id=3702 Gene_Symbol=AT5G09960 unknown protein	AT5G09960
921	1	IPI_arabidopsis	IPI00531817	14	141442	33	1	6	1	0.03	Tax_Id=3702 Gene_Symbol=SMC3 Structural maintenance of chromosomes protein 4	At5g48600
922	1	IPI_arabidopsis	IPI00532236	14	54436	1	1	1	1	0.08	Tax_Id=3702 Gene_Symbol=PPOX PPOX; protoporphyrinogen oxidase	AT4G01690
923	1	IPI_arabidopsis	IPI00547013	14	77865	9	1	1	1	0.06	Tax_Id=3702 Gene_Symbol=AT1G67510 leucine-rich repeat family protein	AT1G67510
924	1	IPI_arabidopsis	IPI00521974	14	60877	1	1	1	1	0.07	Tax_Id=3702 Gene_Symbol=BGLU18 Beta-glucosidase 18	AT1G52400
925	1	IPI_arabidopsis	IPI00524292	14	16236	2	1	1	1		Tax_Id=3702 Gene_Symbol=ENODL19 plastocyanin-like domain-containing protein	AT4G12880
926	1	IPI_arabidopsis	IPI00532241	14	23142	3	1	1	1	0.2	Tax_Id=3702 Gene_Symbol=AT2G45250 Putative uncharacterized protein At2g45250	AT2G45250
927	1	IPI_arabidopsis	IPI00516569	14	50914	1	1	1	1	0.09	Tax_Id=3702 Gene_Symbol=AT3G07320 glycosyl hydrolase family 17 protein	AT3G07320
928	1	IPI_arabidopsis	IPI00524898	14	126729	4	1	3	1	0.03	Tax_Id=3702 Gene_Symbol=AT3G14120 unknown protein	AT3G14120
929	1	IPI_arabidopsis	IPI00522163	14	55852	2	1	2	1	0.08	Tax_Id=3702 Gene_Symbol=PDIL1-1 Protein disulfide isomerase-like 1-1	AT1G21750
930	1	IPI_arabidopsis	IPI00530511	14	91228	4	1	2	1		Tax_Id=3702 Gene_Symbol=AT1G61430 G-type lectin S-receptor-like serine/threonine-protein kinase At1g61430	AT1G61430
931	1	IPI_arabidopsis	IPI00535841	14	48564	1	1	1	1	0.09	Tax_Id=3702 Gene_Symbol=MSI1 WD-40 repeat-containing protein MSI1	AT5G58230
932	1	IPI_arabidopsis	IPI00544181	14	38723	1	1	1	1	0.11	Tax_Id=3702 Gene_Symbol=SAG12 SAG12 (SENESCENCE-ASSOCIATED GENE 12); cysteine-type peptidase	AT5G45890
933	1	IPI_arabidopsis	IPI00537790	14	47428	2	1	2	1	0.09	Tax_Id=3702 Gene_Symbol=CARA CARA (CARBAMOYL PHOSPHATE SYNTHETASE A); carbamoyl-phosphate synthase (glutamine-hydrolyzing)/ carbamoyl-phosphate synthase/ catalytic	AT3G27740
934	1	IPI_arabidopsis	IPI00529170	14	24856	3	1	2	1	0.18	Tax_Id=3702 Gene_Symbol=PBF1 Proteasome subunit beta type-1	AT3G60820
935	1	IPI_arabidopsis	IPI00547243	14	25021	2	1	1	1	0.18	Tax_Id=3702 Gene_Symbol=AT3G63540 Thylakoid lumenal 19 kDa protein, chloroplastic	AT3G63540
936	1	IPI_arabidopsis	IPI00520084	13	34286	1	1	1	1	0.13	Tax_Id=3702 Gene_Symbol=AT4G38225 unknown protein	AT4G38225
937	1	IPI_arabidopsis	IPI00524992	13	34188	2	1	1	1	0.13	Tax_Id=3702 Gene_Symbol=SK1 Isoform 1 of Shikimate kinase, chloroplastic	AT2G21940
938	1	IPI_arabidopsis	IPI00537687	13	26469	1	1	1	1	0.17	Tax_Id=3702 Gene_Symbol=AT4G27700 Putative uncharacterized protein AT4g27700	AT4G27700
939	1	IPI_arabidopsis	IPI00536091	13	58689	5	1	3	1	0.07	Tax_Id=3702 Gene_Symbol=AT1G22410 2-dehydro-3-deoxyphosphoheptonate aldolase, putative / 3-deoxy-D-arabino-heptulosonate 7-phosphate synthase, putative / DAHP synthetase, putative	AT1G22410
940	1	IPI_arabidopsis	IPI00545493	13	54088	17	1	6	1	0.08	Tax_Id=3702 Gene_Symbol=PFK3 6-phosphofructokinase 3	AT4G26270
941	1	IPI_arabidopsis	IPI00523359	13	58367	4	1	2	1	0.07	Tax_Id=3702 Gene_Symbol=MTO2 Threonine synthase 1, chloroplastic	AT4G29840
942	1	IPI_arabidopsis	IPI00537801	13	44282	1	1	1	1	0.1	Tax_Id=3702 Gene_Symbol=AT4G15640 unknown protein	AT4G15640
943	1	IPI_arabidopsis	IPI00541412	13	30512	1	1	1	1	0.15	Tax_Id=3702 Gene_Symbol=FSD3 FSD3 (FE SUPEROXIDE DISMUTASE 3); superoxide dismutase	AT5G23310
944	1	IPI_arabidopsis	IPI00522856	13	115140	27	1	3	1		Tax_Id=3702 Gene_Symbol=AT1G74160 Putative uncharacterized protein F9E11.1	AT1G74160
