# Supplementary material for: Degradation of the ABA co-receptor ABI1 by PUB12/13 U-box E3 ligases
Source: Nat Commun. 2015 Oct 20;6:8630. doi: 10.1038/ncomms9630 (PMC4667695; doi:10.1038/ncomms9630)
Supplement: Supplementary Data 2 — The genes induced by ABA treatment for 1 h in the wild type (Col), and their relative expression levels in pub12 pub13 and abi1-1 (Col) [file ncomms9630-s3.xlsx]

## Sheet: ABA-1h
Supplementary Data 2. The genes induced by ABA treatment for 1 h in the wild type (Col), and their relative expression levels in pub12 pub13 and abi1-1 (Col)
Gene induced by ABA in Col	Col			pub12pub13			abi1-1			relative expression level		relative expression level for heatmap		Annotation
	RPKM-0h	RPKM-1h	log2(fold_change)	RPKM-0h	RPKM-1h	log2(fold_change)	RPKM-0h	RPKM-1h	log2(fold_change)	pub12pub13 vs col[pub12pub13_log2(fold_change)-Col_log2(fold_change)]	abi1-1 vs col[abi1-11_log2(fold_change)-Col_log2(fold_change)]	pub12pub13 vs col[(pub12pub13_log2(fold_change)-Col_log2(fold_change))*5]	abi1-1 vs col[(abi1-11_log2(fold_change)-Col_log2(fold_change))*5]
AT4G34260	33.1585	67.4699	1.02486	34.633	69.2416	0.99949	33.6927	70.1323	1.05764	-0.02537	0.03278	-0.12685	0.1639	1,2-alpha-L-fucosidases
AT1G60190	2.57854	52.8179	4.3564	16.391	67.1096	2.03362	22.5723	15.2662	-0.564213	-2.32278	-4.92061	-10	-10	ARM repeat superfamily protein
AT2G33380	3.70662	172.991	5.54445	13.2916	99.1884	2.89965	17.3907	19.2174	0.144093	-2.6448	-5.40036	-10	-10	Caleosin-related family protein
AT5G52300	3.31995	37.0952	3.482	10.8158	21.8054	1.01155	5.60338	9.252	0.723469	-2.47045	-2.75853	-10	-10	CAP160 protein, RD29B
AT4G28520	1.10812	3.71353	1.74468	7.69771	3.01506	-1.35224	0.273851	0.165372	-0.727676	-3.09692	-2.47236	-10	-10	cruciferin 3
AT3G63060	0.792574	12.5314	3.98285	4.15177	14.0461	1.75837	6.63957	2.4439	-1.44191	-2.22448	-5.42476	-10	-10	EID1-like 3, an F-box protein
AT5G01760	0.21502	3.9084	4.18403	0.791105	2.9277	1.88783	1.07943	3.48895	1.69253	-2.2962	-2.4915	-10	-10	ENTH/VHS/GAT family protein
AT1G56600	0.807203	32.4641	5.32977	5.46307	40.2014	2.87946	6.84785	8.48264	0.308861	-2.45031	-5.02091	-10	-10	galactinol synthase 2
AT5G36790	0.617204	7.10043	3.52409	5.55873	2.61907	-1.0857	5.71313	1.70103	-1.74787	-4.60979	-5.27196	-10	-10	Haloacid dehalogenase-like hydrolase (HAD) superfamily protein
AT5G59220	4.55872	106.073	4.54029	23.1478	114.671	2.30855	23.459	34.2235	0.544851	-2.23174	-3.99544	-10	-10	highly ABA-induced PP2C gene 1, HAI1
AT1G07430	0.85193	16.4882	4.27455	5.4379	13.1067	1.26918	4.58858	4.95614	0.111169	-3.00537	-4.16338	-10	-10	highly ABA-induced PP2C gene 2, HAI2
AT1G52890	2.47904	102.535	5.3702	7.80062	78.4841	3.33074	15.6023	23.456	0.588191	-2.03946	-4.78201	-10	-10	NAC domain containing protein 19
AT3G28007	0.622583	5.60017	3.16913	2.22989	2.79085	0.323729	1.01411	1.36575	0.429474	-2.8454	-2.73966	-10	-10	Nodulin MtN3 family protein
AT5G40800	0.600509	3.57924	2.5754	1.48382	1.92529	0.375762	0.659945	0.934297	0.501536	-2.19964	-2.07386	-10	-10	Unknown protein
AT4G33467	15.808	108.712	2.78178	41.6667	63.7528	0.613593	52.3046	28.7751	-0.862117	-2.16819	-3.6439	-10	-10	unknown protein
AT4G28140	0.789979	11.9314	3.91681	3.76971	14.4157	1.93512	9.06792	13.5096	0.57514	-1.98169	-3.34167	-9.90845	-10	Integrase-type DNA-binding superfamily protein,a member of the DREB subfamily A-6 of ERF/AP2 transcription factor family
AT1G71520	1.05074	10.2418	3.285	2.47457	6.54553	1.40333	4.6912	11.3753	1.27787	-1.88167	-2.00713	-9.40835	-10	Integrase-type DNA-binding superfamily protein
AT2G27380	2.55574	5.24175	1.03631	1.22919	0.718322	-0.775007	0.583776	0.112878	-2.37065	-1.81132	-3.40696	-9.05659	-10	extensin proline-rich 1
AT4G33905	0.675283	31.682	5.55203	1.68773	23.2184	3.78212	1.13175	6.54114	2.53099	-1.76991	-3.02104	-8.84955	-10	Peroxisomal membrane 22 kDa (Mpv17/PMP22) family protein
AT2G47770	2.69372	39.9492	3.89049	6.20783	28.4628	2.19692	10.3158	7.22388	-0.514012	-1.69357	-4.4045	-8.46785	-10	TSPO(outer membrane tryptophan-rich sensory protein)-related
AT5G63350	2.57365	27.5365	3.41946	6.6679	22.3515	1.74507	5.60006	11.1115	0.988539	-1.67439	-2.43092	-8.37195	-10	unknown protein
AT2G47780	9.23983	59.6432	2.69042	23.064	46.8223	1.02155	24.0873	8.87306	-1.44077	-1.66887	-4.13119	-8.34435	-10	Rubber elongation factor protein (REF)
AT5G50360	0.59388	11.1585	4.23183	2.08659	12.4617	2.57828	1.11885	3.03827	1.44124	-1.65355	-2.79059	-8.26775	-10	unknown protein
AT5G24080	0.278066	8.72517	4.97168	0.609709	6.30149	3.3695	0.144082	0.899469	2.64218	-1.60218	-2.3295	-8.0109	-10	Protein kinase superfamily protein
AT4G21930	0.908331	3.51498	1.95222	1.85646	2.50774	0.433836	2.79439	1.11611	-1.32405	-1.51838	-3.27627	-7.59192	-10	Protein of unknown function, DUF584
AT3G03341	5.59723	30.6115	2.45129	13.0701	25.4443	0.961073	10.0657	4.70886	-1.096	-1.49022	-3.54729	-7.45109	-10	unknown protein
AT5G03210	2.78652	32.4286	3.54073	9.53258	40.1833	2.07566	15.4406	14.5589	-0.0848313	-1.46507	-3.62556	-7.32535	-10	unknown protein
AT3G05640	7.67585	50.877	2.72862	18.2127	45.8659	1.33248	16.9302	21.2477	0.32771	-1.39614	-2.40091	-6.9807	-10	Protein phosphatase 2C family protein
AT2G46680	25.0122	162.975	2.70394	48.6759	122.253	1.32859	51.2857	65.5358	0.353727	-1.37535	-2.35021	-6.87675	-10	homeobox 7
AT1G05100	0.678333	57.4816	6.40496	1.22065	40.9929	5.06966	2.28117	16.2231	2.8302	-1.3353	-3.57476	-6.6765	-10	mitogen-activated protein kinase kinase kinase 18
AT1G16850	4.26154	155.439	5.18883	8.53934	124.218	3.86261	10.3645	72.197	2.80028	-1.32622	-2.38855	-6.6311	-10	unknown protein
AT3G50760	1.37148	15.9935	3.54368	3.54347	16.6349	2.23098	5.72259	10.8306	0.920376	-1.3127	-2.6233	-6.5635	-10	galacturonosyltransferase-like 2
AT1G64380	5.91832	80.4355	3.76457	14.4252	78.9596	2.45252	30.375	41.5125	0.450661	-1.31205	-3.31391	-6.56025	-10	Integrase-type DNA-binding superfamily protein
AT3G27250	2.69464	12.9886	2.26908	5.64595	11.1249	0.978497	3.56041	2.64491	-0.428828	-1.29058	-2.69791	-6.45292	-10	unknown protein
AT2G37770	0.755967	7.96349	3.397	2.08719	9.25491	2.14866	3.56069	2.08998	-0.768666	-1.24834	-4.16567	-6.2417	-10	NAD(P)-linked oxidoreductase superfamily protein
AT4G21440	0.497603	18.6255	5.22614	1.02022	16.3015	3.99805	0.687169	3.80748	2.4701	-1.22809	-2.75604	-6.14045	-10	MYB-like 102
AT1G52690	4.36132	168.223	5.26947	7.14329	119.301	4.06187	4.45344	36.4338	3.03229	-1.2076	-2.23718	-6.038	-10	Late embryogenesis abundant protein (LEA) family protein
AT3G16330	2.22373	17.2082	2.95204	4.65521	15.8805	1.77034	5.77103	8.66383	0.586177	-1.1817	-2.36586	-5.9085	-10	unknown protein
AT3G56275	2.9148	25.3056	3.11798	7.67675	30.1011	1.97125	6.64051	4.28931	-0.630546	-1.14673	-3.74853	-5.73365	-10	unknown protein
AT5G39050	28.7443	129.841	2.17539	37.3559	76.6449	1.03685	68.9013	76.673	0.154186	-1.13854	-2.0212	-5.6927	-10	HXXXD-type acyl-transferase family protein
AT4G11890	0.868607	5.59322	2.6869	2.63723	7.81439	1.56711	2.27449	1.79953	-0.337918	-1.11979	-3.02482	-5.59895	-10	Protein kinase superfamily protein
AT2G40850	0.497614	1.57125	1.65881	1.23907	1.81038	0.547042	1.42275	1.01377	-0.488947	-1.11177	-2.14776	-5.55884	-10	phosphoinositide 4-kinase gamma 1
AT1G69260	10.0424	116.349	3.53428	21.7149	118.038	2.44249	26.1263	34.079	0.383377	-1.09179	-3.1509	-5.45895	-10	ABI five binding protein
AT3G53160	0.544654	2.02041	1.89124	1.04391	1.89586	0.86086	1.19914	0.903732	-0.40803	-1.03038	-2.29927	-5.1519	-10	UDP-glucosyl transferase 73C7
AT1G48100	3.22454	10.6551	1.72437	5.45076	8.98666	0.721327	6.79654	5.05573	-0.426881	-1.00304	-2.15125	-5.01521	-10	Pectin lyase-like superfamily protein
AT2G28400	11.0824	54.4836	2.29755	19.1217	47.4605	1.31152	38.1269	27.4933	-0.471731	-0.98603	-2.76928	-4.93015	-10	Protein of unknown function, DUF584
AT1G47510	0.320809	2.65175	3.04716	0.617836	2.60534	2.07618	0.862283	1.04182	0.272877	-0.97098	-2.77428	-4.8549	-10	inositol polyphosphate 5-phosphatase 11
AT4G26080	66.6494	235.466	1.82085	109.112	197.495	0.856002	170.603	95.9655	-0.830057	-0.964848	-2.65091	-4.82424	-10	Protein phosphatase 2C family protein, ABI1
AT5G57050	6.75681	40.1345	2.57043	13.5379	41.6009	1.61961	15.5073	12.8611	-0.269939	-0.95082	-2.84037	-4.7541	-10	Protein phosphatase 2C family protein, ABI2
AT1G77450	18.2274	204.926	3.49093	29.0381	172.586	2.5713	61.9353	94.6254	0.611467	-0.91963	-2.87946	-4.59815	-10	NAC domain containing protein 32
AT4G34000	34.2064	69.3123	1.01885	60.3779	65.4404	0.116159	73.7152	31.9861	-1.20452	-0.902691	-2.22337	-4.51346	-10	abscisic acid responsive elements-binding factor 3
AT2G40170	1.30205	9.71366	2.89923	1.33726	5.34835	1.99981	1.11524	2.05731	0.883409	-0.89942	-2.01582	-4.4971	-10	Stress induced protein
AT1G17940	5.53119	25.7062	2.21646	8.44262	21.5429	1.35145	7.23383	7.76588	0.10239	-0.86501	-2.11407	-4.32505	-10	Endosomal targeting BRO1-like domain-containing protein
AT2G46270	11.081	81.5564	2.87971	21.9971	89.1041	2.01818	28.6025	41.6958	0.54376	-0.86153	-2.33595	-4.30765	-10	G-box binding factor 3
AT1G72770	13.2284	73.2747	2.46967	24.3023	74.6472	1.619	28.4523	28.6048	0.00771677	-0.85067	-2.46195	-4.25335	-10	homology to ABI1, HAB1
AT1G49450	3.0371	39.2157	3.69067	4.3316	31.241	2.85047	3.80899	11.2705	1.56508	-0.8402	-2.12559	-4.201	-10	Transducin/WD40 repeat-like superfamily protein
AT3G24420	2.61554	34.3385	3.71465	3.45079	26.0746	2.91764	9.45645	17.4731	0.885761	-0.79701	-2.82889	-3.98505	-10	alpha/beta-Hydrolases superfamily protein
AT3G48510	1.54498	18.9836	3.61909	2.98554	21.9909	2.88084	3.51736	10.1202	1.52468	-0.73825	-2.09441	-3.69125	-10	unknown protein
AT1G61255	2.11247	11.5115	2.44608	3.47239	11.3938	1.71425	9.86922	3.15215	-1.6466	-0.73183	-4.09268	-3.65915	-10	unknown protein
AT1G73390	13.851	58.5503	2.07969	22.313	57.1627	1.35719	22.4709	19.2999	-0.219462	-0.7225	-2.29915	-3.6125	-10	Endosomal targeting BRO1-like domain-containing protein
AT1G20070	4.40507	31.7551	2.84975	9.75443	43.131	2.1446	18.3151	19.7668	0.110046	-0.70515	-2.7397	-3.52575	-10	unknown protein
AT3G56260	1.75583	12.5587	2.83847	3.3427	14.7625	2.14285	6.7059	4.35236	-0.623632	-0.69562	-3.4621	-3.4781	-10	unknown protein
AT5G01600	57.1697	188.504	1.72127	161.498	328.954	1.02637	307.883	180.643	-0.76924	-0.6949	-2.49051	-3.4745	-10	ferretin 1
AT3G11410	30.1493	177.18	2.55502	61.0611	224.459	1.87813	92.8863	75.5017	-0.298957	-0.67689	-2.85398	-3.38445	-10	protein phosphatase 2CA
AT1G80110	3.89786	26.644	2.77306	4.81904	21.4557	2.15454	6.04574	8.4528	0.483511	-0.61852	-2.28955	-3.0926	-10	phloem protein 2-B11
AT2G31940	1.69346	11.2177	2.72773	2.33681	10.1499	2.11885	3.0711	4.36139	0.506034	-0.60888	-2.2217	-3.0444	-10	unknown protein
AT3G22830	1.19713	83.6168	6.12614	2.17708	100.262	5.52524	3.14475	38.9474	3.63051	-0.6009	-2.49563	-3.0045	-10	heat shock transcription factor A6B
AT3G62990	0.745859	8.29001	3.4744	0.424271	3.38414	2.99573	1.09336	1.84333	0.753554	-0.47867	-2.72085	-2.39335	-10	unknown protein
AT5G44568	3.03396	13.7694	2.18219	5.45561	17.8263	1.7082	14.807	13.2706	-0.158045	-0.47399	-2.34023	-2.36995	-10	unknown protein
AT4G24415	1.46826	42.1513	4.8434	2.29753	48.4089	4.39712	3.20305	21.3437	2.73629	-0.44628	-2.10711	-2.2314	-10	MIR824a; miRNA
AT4G05100	5.7908	95.8879	4.04951	8.92834	109.514	3.61658	8.37952	33.1919	1.98589	-0.43293	-2.06362	-2.16465	-10	myb domain protein 74
AT4G25670	43.1318	144.885	1.74808	61.9875	158.078	1.35059	102.649	82.4677	-0.315813	-0.39749	-2.06389	-1.98745	-10	unknown protein
AT3G24520	12.7347	32.075	1.33269	21.6021	41.7697	0.951283	31.584	15.5891	-1.01866	-0.381407	-2.35135	-1.90703	-10	heat shock transcription factor C1
AT1G58420	2.34209	20.309	3.11625	3.01271	20.2386	2.74798	5.61248	10.6798	0.928173	-0.36827	-2.18808	-1.84135	-10	Uncharacterised conserved protein UCP031279
AT4G15490	7.52359	17.8354	1.24525	8.35792	15.4038	0.882073	15.324	7.78742	-0.976575	-0.363177	-2.22182	-1.81588	-10	UDP-Glycosyltransferase superfamily protein
AT3G59880	2.35386	11.2727	2.25972	3.17525	11.9642	1.91378	6.55358	7.42709	0.180513	-0.34594	-2.07921	-1.7297	-10	unknown protein
AT1G56170	7.72595	23.6177	1.61209	11.1658	26.9228	1.26974	12.4658	9.28339	-0.425256	-0.34235	-2.03735	-1.71175	-10	nuclear factor Y, subunit C2
AT4G09500	2.96822	5.13533	0.79086	4.47933	6.13853	0.45461	6.89605	1.75218	-1.97662	-0.33625	-2.76748	-1.68125	-10	UDP-Glycosyltransferase superfamily protein
AT1G11210	18.4826	76.9122	2.05705	29.4372	97.0948	1.72175	34.6481	34.3322	-0.0132147	-0.3353	-2.07026	-1.6765	-10	Protein of unknown function (DUF761)
AT5G47640	72.2511	100.084	0.470123	112.508	123.901	0.139151	180.109	55.3799	-1.70144	-0.330972	-2.17156	-1.65486	-10	nuclear factor Y, subunit B2
AT5G41900	3.06411	24.1045	2.97576	4.64503	29.4733	2.66565	9.66653	9.77215	0.0156779	-0.31011	-2.96008	-1.55055	-10	alpha/beta-Hydrolases superfamily protein
AT2G25625	9.75278	19.9807	1.03472	12.5418	20.7343	0.725275	17.5774	7.98609	-1.13816	-0.309445	-2.17288	-1.54723	-10	unknown protein
AT5G19875	11.578	66.758	2.52756	15.1702	70.8594	2.22372	20.4679	28.8593	0.495668	-0.30384	-2.03189	-1.5192	-10	unknown protein
AT1G78070	15.182	48.192	1.66643	32.6028	94.6212	1.53717	53.1109	28.4277	-0.901711	-0.12926	-2.56814	-0.6463	-10	Transducin/WD40 repeat-like superfamily protein
AT1G67856	1.36536	8.45141	2.62991	3.27866	19.0674	2.53993	2.42823	2.2955	-0.0810968	-0.08998	-2.71101	-0.4499	-10	RING/U-box superfamily protein
AT5G62430	4.95954	11.8328	1.25451	5.90871	13.9603	1.24042	6.41791	3.46112	-0.890864	-0.01409	-2.14537	-0.07045	-10	cycling DOF factor 1
AT1G17420	6.06183	129.675	4.419	5.72408	124.894	4.44752	8.67465	45.2841	2.38413	0.02852	-2.03487	0.1426	-10	lipoxygenase 3
AT5G52320	0.57021	2.70589	2.24654	0.857744	4.27934	2.31877	1.86181	2.19986	0.240701	0.07223	-2.00584	0.36115	-10	cytochrome P450, family 96, subfamily A, polypeptide 4
AT2G41312	4.89074	14.9788	1.61479	3.81373	13.0364	1.77327	6.37545	4.72562	-0.432023	0.15848	-2.04681	0.7924	-10	other RNA
AT1G09950	0.857813	30.1584	5.13575	1.85559	87.9946	5.56747	3.48161	18.4157	2.40311	0.43172	-2.73264	2.1586	-10	RESPONSE TO ABA AND SALT 1
AT5G17760	10.6904	54.1088	2.33954	12.2338	48.0106	1.97248	17.9092	22.7586	0.345707	-0.36706	-1.99383	-1.8353	-9.96917	P-loop containing nucleoside triphosphate hydrolases superfamily protein
AT1G13740	8.16341	24.4354	1.58173	14.9795	32.0753	1.09847	19.3786	14.6331	-0.405225	-0.48326	-1.98696	-2.4163	-9.93478	ABI five binding protein 2
AT5G15190	6.26506	64.9162	3.37318	10.9349	71.7744	2.71453	12.2939	32.1925	1.38878	-0.65865	-1.9844	-3.29325	-9.922	unknown protein
AT2G36770	1.50055	3.50011	1.22191	2.66474	2.02558	-0.395659	3.441	2.03452	-0.758136	-1.61757	-1.98005	-8.08784	-9.90023	UDP-Glycosyltransferase superfamily protein
AT3G29575	20.7578	106.722	2.36213	33.0797	83.7899	1.34083	42.8749	56.0407	0.386342	-1.0213	-1.97579	-5.1065	-9.87894	ABI five binding protein 3
AT3G05650	0.459113	3.84085	3.0645	0.84931	7.36634	3.11659	1.12522	2.4479	1.12134	0.05209	-1.94316	0.26045	-9.7158	receptor like protein 32
AT4G25470	6.32993	12.4862	0.980074	6.71145	27.0573	2.01132	13.3908	6.89932	-0.956717	1.03125	-1.93679	5.15623	-9.68395	C-repeat/DRE binding factor 2
AT5G47330	1.94684	39.9276	4.35818	2.32633	19.1995	3.04494	2.5411	13.7021	2.43087	-1.31324	-1.92731	-6.5662	-9.63655	alpha/beta-Hydrolases superfamily protein
AT5G47060	12.8854	22.3299	0.793236	17.4912	28.6767	0.713248	20.3816	9.30148	-1.13174	-0.079988	-1.92498	-0.39994	-9.62488	Protein of unknown function (DUF581)
AT4G15248	1.18348	6.80008	2.52252	0.798583	6.78536	3.08691	1.54955	2.34727	0.599132	0.56439	-1.92339	2.82195	-9.61694	B-box type zinc finger family protein
AT5G65140	2.07758	11.6	2.48115	3.0901	17.9066	2.53477	4.39403	6.50628	0.566289	0.05362	-1.91486	0.2681	-9.5743	Haloacid dehalogenase-like hydrolase (HAD) superfamily protein
AT1G10370	8.93758	318.949	5.1573	10.6157	146.702	3.78861	11.2617	106.61	3.24284	-1.36869	-1.91446	-6.84345	-9.5723	Glutathione S-transferase family protein
AT2G46370	29.0252	101.338	1.8038	31.2039	78.2613	1.32657	40.0111	37.4046	-0.0971828	-0.47723	-1.90098	-2.38615	-9.50491	Auxin-responsive GH3 family protein
AT1G65490	28.2377	57.2674	1.02009	26.844	96.4332	1.84493	26.049	14.6397	-0.83134	0.82484	-1.85143	4.1242	-9.25715	unknown protein
AT4G28490	4.00057	5.70557	0.512165	5.90402	8.39734	0.508235	10.1448	4.01652	-1.33673	-0.00393	-1.84889	-0.01965	-9.24447	Leucine-rich receptor-like protein kinase family protein
AT3G46670	7.92316	19.7729	1.31938	7.84153	14.4643	0.883293	7.3174	5.07023	-0.529281	-0.436087	-1.84866	-2.18044	-9.2433	UDP-glucosyl transferase 76E11
AT2G22430	123.482	257.761	1.06174	182.965	271.839	0.57118	311.542	181.504	-0.779427	-0.49056	-1.84117	-2.4528	-9.20584	homeobox protein 6
AT1G66920	1.59024	3.05978	0.944186	1.22002	2.11735	0.795356	2.31186	1.24568	-0.892119	-0.14883	-1.8363	-0.74415	-9.18152	Protein kinase superfamily protein
AT5G37440	1.21836	4.41232	1.8566	1.52534	4.72562	1.63137	2.00576	2.04826	0.0302516	-0.22523	-1.82635	-1.12615	-9.13174	Chaperone DnaJ-domain superfamily protein
AT5G61820	77.5646	230.211	1.56949	84.5214	201.653	1.25449	133.341	111.872	-0.253278	-0.315	-1.82277	-1.575	-9.11384	unknown protein
AT1G19970	5.73339	19.3278	1.75321	7.11399	20.8335	1.55017	8.47362	8.12962	-0.0597907	-0.20304	-1.813	-1.0152	-9.065	ER lumen protein retaining receptor family protein
AT4G05010	7.75904	38.9171	2.32645	15.5907	48.4546	1.63595	20.9677	30.0124	0.51739	-0.6905	-1.80906	-3.4525	-9.0453	F-box family protein
AT1G73480	15.9357	86.8123	2.44564	22.8271	71.214	1.64142	19.1038	29.7119	0.63718	-0.80422	-1.80846	-4.0211	-9.0423	alpha/beta-Hydrolases superfamily protein
AT4G36740	1.25394	3.79023	1.59581	2.24562	4.5041	1.00413	1.70379	1.47719	-0.205887	-0.59168	-1.8017	-2.9584	-9.00849	homeobox protein 40
AT4G27410	25.2426	214.542	3.08733	31.2235	199.259	2.67394	41.1105	100.481	1.28935	-0.41339	-1.79798	-2.06695	-8.9899	NAC (No Apical Meristem) domain transcriptional regulator superfamily protein
AT4G22710	0.302223	2.94015	3.28221	0.643248	3.01827	2.23028	1.32709	3.72019	1.48711	-1.05193	-1.7951	-5.25965	-8.9755	cytochrome P450, family 706, subfamily A, polypeptide 2
AT4G17550	10.8901	100.701	3.20899	13.8608	94.9795	2.7766	14.4377	39.1207	1.43809	-0.43239	-1.7709	-2.16195	-8.8545	Major facilitator superfamily protein
AT4G02360	2.30555	6.66303	1.53107	3.23968	6.80505	1.07075	3.89135	3.2994	-0.238069	-0.46032	-1.76914	-2.3016	-8.84569	Protein of unknown function, DUF538
AT3G17130	2.18903	18.2358	3.05841	2.21189	13.6536	2.62592	2.49219	6.10684	1.29301	-0.43249	-1.7654	-2.16245	-8.827	Plant invertase/pectin methylesterase inhibitor superfamily protein
AT5G62470	20.7067	80.7838	1.96397	20.0601	69.7985	1.79887	28.7309	33.1312	0.205592	-0.1651	-1.75838	-0.8255	-8.79189	myb domain protein 96
AT5G17460	10.0288	176.347	4.1362	15.6793	138.926	3.14738	16.1931	84.225	2.37887	-0.98882	-1.75733	-4.9441	-8.78665	unknown protein
AT1G52830	0.539516	3.32675	2.62437	0.927573	3.88272	2.06554	0.585139	1.08517	0.891069	-0.55883	-1.7333	-2.79415	-8.66651	indole-3-acetic acid 6
AT4G01985	0.42751	6.5684	3.94151	0.415875	3.97175	3.25555	0.564906	2.61057	2.20828	-0.68596	-1.73323	-3.4298	-8.66615	unknown protein
AT4G30470	16.9849	121.187	2.83491	22.1171	156.919	2.82678	28.6869	61.7424	1.10587	-0.00813	-1.72904	-0.04065	-8.6452	NAD(P)-binding Rossmann-fold superfamily protein
AT2G41870	9.46025	38.4644	2.02357	19.7047	33.9817	0.786221	23.0027	28.2203	0.294928	-1.23735	-1.72864	-6.18675	-8.64321	Remorin family protein
AT4G39360	0.61467	5.24376	3.09272	1.68917	4.20657	1.31633	2.11804	5.47392	1.36985	-1.77639	-1.72287	-8.88195	-8.61435	unknown protein
AT1G45249	16.4539	31.0339	0.915413	22.1911	34.321	0.629112	29.24	16.7474	-0.804002	-0.286301	-1.71942	-1.43151	-8.59708	abscisic acid responsive elements-binding factor 2
AT1G07720	17.8261	110.627	2.63363	21.3654	121.036	2.50208	30.7559	58.0363	0.916092	-0.13155	-1.71754	-0.65775	-8.58769	3-ketoacyl-CoA synthase 3
AT3G62740	0.678325	3.32288	2.29239	1.11938	1.97195	0.81693	1.67319	2.49589	0.576954	-1.47546	-1.71544	-7.3773	-8.57718	beta glucosidase 7
AT1G69480	1.40324	6.76445	2.26922	1.15643	5.89287	2.3493	0.88995	1.31689	0.565338	0.08008	-1.70388	0.4004	-8.51941	EXS (ERD1/XPR1/SYG1) family protein
AT4G10960	2.70937	12.4873	2.20443	2.97784	16.2638	2.44933	3.76082	5.35495	0.509826	0.2449	-1.6946	1.2245	-8.47302	UDP-D-glucose/UDP-D-galactose 4-epimerase 5
AT3G25760	14.7425	172.536	3.54885	20.2488	94.5217	2.22281	27.894	101.324	1.86095	-1.32604	-1.6879	-6.6302	-8.4395	allene oxide cyclase 1
AT4G15210	0.151952	1.4653	3.2695	0.0928556	0.816205	3.13587	0.113159	0.339205	1.5838	-0.13363	-1.6857	-0.66815	-8.4285	beta-amylase 5
AT5G26340	12.2854	52.8681	2.10546	16.9405	36.285	1.0989	21.4437	28.7122	0.421114	-1.00656	-1.68435	-5.0328	-8.42173	Major facilitator superfamily protein
AT2G35290	0.861486	102.956	6.90098	1.25667	128.481	6.6758	2.45657	91.8718	5.2249	-0.22518	-1.67608	-1.1259	-8.3804	unknown protein
AT1G21250	0.74819	1.71188	1.1941	2.34304	7.15734	1.61104	1.37897	0.989615	-0.478654	0.41694	-1.67275	2.0847	-8.36377	cell wall-associated kinase
AT2G30140	11.0591	22.52	1.02598	11.7002	17.3974	0.572343	22.1194	14.2251	-0.636878	-0.453637	-1.66286	-2.26818	-8.31429	UDP-Glycosyltransferase superfamily protein
AT1G20450	137.915	2442.3	4.14639	244.749	2288.34	3.22493	272.248	1531.52	2.49198	-0.92146	-1.65441	-4.6073	-8.27205	Dehydrin family protein
AT4G22530	6.5448	13.3904	1.03278	8.81642	10.3238	0.227715	15.6546	10.211	-0.616461	-0.805065	-1.64924	-4.02533	-8.2462	S-adenosyl-L-methionine-dependent methyltransferases superfamily protein
AT4G12000	7.36252	51.5557	2.80786	10.8458	65.2541	2.58893	12.8614	28.7946	1.16276	-0.21893	-1.6451	-1.09465	-8.2255	SNARE associated Golgi protein family
AT5G61940	0.420473	1.28282	1.60924	0.779304	0.901136	0.209558	0.842595	0.834302	-0.0142694	-1.39968	-1.62351	-6.99841	-8.11755	Ubiquitin carboxyl-terminal hydrolase-related protein
AT3G04300	1.3952	7.21778	2.37108	1.38308	1.65446	0.258476	3.20135	5.37627	0.747927	-2.1126	-1.62315	-10	-8.11576	RmlC-like cupins superfamily protein
AT5G15850	6.79377	36.2188	2.41445	7.96027	45.4463	2.51327	12.6236	21.9374	0.797277	0.09882	-1.61717	0.4941	-8.08587	CONSTANS-like 1
AT3G48520	1.15627	108.776	6.55574	1.41375	100.479	6.15122	1.55157	47.5849	4.93871	-0.40452	-1.61703	-2.0226	-8.08515	cytochrome P450, family 94, subfamily B, polypeptide 3
AT5G52310	91.0171	2040.15	4.48639	181.312	1561.23	3.10613	163.131	1192.67	2.87009	-1.38026	-1.6163	-6.9013	-8.0815	low-temperature-responsive protein 78 (LTI78) / desiccation-responsive protein 29A (RD29A)
AT2G24600	12.7063	43.3633	1.77093	13.6986	85.8012	2.64697	32.2919	36.4151	0.173366	0.87604	-1.59756	4.3802	-7.98782	Ankyrin repeat family protein
AT2G42540	13.2082	430.415	5.02622	32.8322	262.865	3.00114	8.8389	95.5093	3.4337	-2.02508	-1.59252	-10	-7.9626	cold-regulated 15a
AT3G61890	13.5837	123.58	3.18549	24.4041	82.5071	1.75739	27.5032	83.2947	1.59862	-1.4281	-1.58687	-7.1405	-7.93435	homeobox 12
AT1G22350	1.6742	3.36721	1.00808	2.41255	5.44749	1.17503	2.12511	1.42366	-0.57793	0.16695	-1.58601	0.83475	-7.93005	unknown protein
AT3G21150	0.631307	5.1751	3.03517	1.05876	5.30028	2.32369	0.941597	2.58718	1.4582	-0.71148	-1.57697	-3.5574	-7.88485	B-box 32
AT5G47530	2.22933	8.17633	1.87484	1.79308	5.14251	1.52003	1.29555	1.60789	0.311599	-0.35481	-1.56324	-1.77405	-7.81621	Auxin-responsive family protein
AT3G09910	2.42828	14.1602	2.54384	4.42807	14.096	1.67054	3.19889	6.34652	0.988393	-0.8733	-1.55545	-4.3665	-7.77724	RAB GTPase homolog C2B
AT1G30320	12.4025	27.8256	1.16578	14.6395	20.5039	0.486033	20.388	15.7268	-0.374493	-0.679747	-1.54027	-3.39874	-7.70137	Remorin family protein
AT3G55500	20.4002	99.625	2.28792	28.1601	106.946	1.92516	19.6624	33.161	0.754044	-0.36276	-1.53388	-1.8138	-7.66938	expansin A16
AT2G36640	0.741403	4.69123	2.66164	0.507477	4.9207	3.27745	0.277274	0.606648	1.12955	0.61581	-1.53209	3.07905	-7.66045	embryonic cell protein 63
AT5G01670	5.52119	37.9038	2.77929	6.95888	41.5362	2.57744	8.19699	19.4779	1.24868	-0.20185	-1.53061	-1.00925	-7.65305	NAD(P)-linked oxidoreductase superfamily protein
AT2G34930	9.52149	149.277	3.97066	8.05462	155.371	4.26975	13.5382	73.9279	2.44908	0.29909	-1.52158	1.49545	-7.6079	disease resistance family protein / LRR family protein
AT2G41190	4.99186	27.6411	2.46917	8.92251	17.3406	0.958636	5.80282	11.2063	0.949489	-1.51053	-1.51968	-7.55267	-7.59841	Transmembrane amino acid transporter family protein
AT1G12420	4.04062	20.5139	2.34395	5.00332	26.9924	2.43159	4.35911	7.72364	0.825248	0.08764	-1.5187	0.4382	-7.59351	ACT domain repeat 8
AT3G25400	8.89342	32.2531	1.85863	12.8143	63.4469	2.30779	16.7201	21.1682	0.340315	0.44916	-1.51832	2.2458	-7.59158	unknown protein
AT5G01740	18.5495	84.8618	2.19373	24.5652	75.7396	1.62443	43.1835	69.1284	0.678797	-0.5693	-1.51493	-2.8465	-7.57467	Nuclear transport factor 2 (NTF2) family protein
AT2G28140	2.68163	20.0014	2.89892	3.06732	6.98065	1.18638	3.06527	8.03057	1.38949	-1.71254	-1.50943	-8.5627	-7.54715	Protein of unknown function (DUF1635)
AT4G36700	0.50334	1.58384	1.65382	0.384811	1.43751	1.90135	0.268381	0.296951	0.145939	0.24753	-1.50788	1.23765	-7.53941	RmlC-like cupins superfamily protein
AT4G35720	5.7232	30.3778	2.40812	8.04037	30.7671	1.93605	9.41222	17.5871	0.901914	-0.47207	-1.50621	-2.36035	-7.53103	Arabidopsis protein of unknown function (DUF241)
AT4G33550	39.6444	57.1022	0.526429	53.1732	45.282	-0.231761	27.5539	14.0526	-0.971424	-0.75819	-1.49785	-3.79095	-7.48927	Bifunctional inhibitor/lipid-transfer protein/seed storage 2S albumin superfamily protein
AT1G52827	55.3606	190.992	1.78658	64.2687	197.296	1.61818	87.4325	107.298	0.295382	-0.1684	-1.4912	-0.842	-7.45599	cadmium tolerance 1
AT1G48320	14.5774	31.6191	1.11707	17.5616	34.2568	0.96397	19.7364	15.2877	-0.368486	-0.1531	-1.48556	-0.7655	-7.42778	Thioesterase superfamily protein
AT5G24780	1.44883	7.00452	2.27339	1.43101	5.52818	1.94977	2.65651	4.58649	0.787858	-0.32362	-1.48553	-1.6181	-7.42766	vegetative storage protein 1
AT1G19490	1.91481	3.83155	1.00072	2.66583	5.47272	1.03767	2.56626	1.83406	-0.484626	0.03695	-1.48535	0.18475	-7.42673	Basic-leucine zipper (bZIP) transcription factor family protein
AT5G65990	21.9413	35.997	0.714229	24.749	31.3438	0.340813	27.2526	16.0267	-0.765917	-0.373416	-1.48015	-1.86708	-7.40073	Transmembrane amino acid transporter family protein
AT3G05660	0.40347	2.99052	2.88987	0.755929	4.2044	2.47558	0.769699	2.04611	1.41052	-0.41429	-1.47935	-2.07145	-7.39675	receptor like protein 33
AT1G75450	0.722301	2.58186	1.83774	0.900921	3.57344	1.98784	1.22894	1.57957	0.362125	0.1501	-1.47561	0.7505	-7.37807	cytokinin oxidase 5
AT5G43620	1.41946	8.26141	2.54105	1.41723	19.3536	3.77146	3.34649	7.05574	1.07615	1.23041	-1.4649	6.15205	-7.3245	Pre-mRNA cleavage complex II
AT5G59320	7.05957	16.2342	1.20139	14.0856	20.5323	0.543672	10.649	8.8779	-0.262429	-0.657718	-1.46382	-3.28859	-7.31909	lipid transfer protein 3
AT1G01720	48.0388	132.113	1.4595	62.5013	144.974	1.21383	140.554	140.598	0.000460216	-0.24567	-1.45904	-1.22835	-7.2952	NAC (No Apical Meristem) domain transcriptional regulator superfamily protein
AT4G14365	2.82249	38.8088	3.78134	3.07612	72.9482	4.56769	7.39905	37.0442	2.32384	0.78635	-1.4575	3.93175	-7.2875	XB3 ortholog 4 in Arabidopsis thaliana
AT3G60220	6.09566	9.72148	0.673395	7.86336	8.28213	0.0748547	8.13309	4.76607	-0.771002	-0.59854	-1.4444	-2.9927	-7.22199	TOXICOS EN LEVADURA 4
AT3G43110	2.07818	7.59177	1.86912	2.01435	5.06537	1.33036	2.75207	3.69451	0.424864	-0.53876	-1.44426	-2.6938	-7.22128	unknown protein
AT1G77680	7.89684	35.0912	2.15176	12.198	41.9731	1.78283	17.1246	27.9967	0.709186	-0.36893	-1.44257	-1.84465	-7.21287	Ribonuclease II/R family protein
AT1G72210	0.983927	11.8588	3.59127	2.10816	14.1746	2.74925	1.98049	8.8545	2.16056	-0.84202	-1.43071	-4.2101	-7.15355	basic helix-loop-helix (bHLH) DNA-binding superfamily protein
AT1G10560	2.3541	12.9699	2.46192	4.02576	9.96579	1.30772	5.67336	11.6549	1.03866	-1.1542	-1.42326	-5.771	-7.1163	plant U-box 18
AT2G34850	0.558259	5.79763	3.37646	0.862239	10.3745	3.5888	0.410178	1.58952	1.95427	0.21234	-1.42219	1.0617	-7.11095	NAD(P)-binding Rossmann-fold superfamily protein
AT3G51750	3.49528	32.3702	3.21119	3.07921	27.306	3.14859	3.43892	11.8864	1.78928	-0.0626	-1.42191	-0.313	-7.10955	unknown protein
AT1G68552	3.78803	7.79811	1.04168	7.83723	10.5823	0.433236	9.00552	6.93412	-0.377098	-0.608444	-1.41878	-3.04222	-7.09389	conserved peptide upstream open reading frame 53
AT5G25610	142.561	216.888	0.605367	140.536	231.242	0.718462	237.899	135.502	-0.812033	0.113095	-1.4174	0.565475	-7.087	BURP domain-containing protein
AT4G39670	2.88596	32.0469	3.47306	3.13916	33.0053	3.39425	5.98643	25.0091	2.06269	-0.07881	-1.41037	-0.39405	-7.05185	Glycolipid transfer protein (GLTP) family protein
AT4G24960	35.8727	933.26	4.70132	60.0974	770.366	3.68017	67.8536	664.329	3.2914	-1.02115	-1.40992	-5.10575	-7.0496	HVA22 homologue D
AT4G23220	2.21212	18.9039	3.09519	2.9812	24.5625	3.0425	4.29491	13.8837	1.69269	-0.05269	-1.4025	-0.26345	-7.0125	cysteine-rich RLK (RECEPTOR-like protein kinase) 14
AT4G09820	0.278909	1.44652	2.37472	0.446059	0.853227	0.935695	0.24374	0.478424	0.972946	-1.43902	-1.40177	-7.19512	-7.00887	basic helix-loop-helix (bHLH) DNA-binding superfamily protein
AT1G58590	4.39691	15.6899	1.83527	7.99814	18.4382	1.20496	9.06542	12.3599	0.44722	-0.63031	-1.38805	-3.15155	-6.94025	other RNA
AT5G41750	0.505492	4.95906	3.29431	0.923505	11.0398	3.57945	1.44685	5.42739	1.90734	0.28514	-1.38697	1.4257	-6.93485	Disease resistance protein (TIR-NBS-LRR class) family
AT5G04340	10.1745	128.096	3.65419	11.7519	70.6361	2.58751	15.3901	74.6981	2.27907	-1.06668	-1.37512	-5.3334	-6.8756	zinc finger of Arabidopsis thaliana 6
AT1G19020	33.7726	154.945	2.19783	46.886	217.457	2.2135	112.551	200.025	0.829609	0.01567	-1.36822	0.07835	-6.84111	unknown protein
AT5G10300	3.15766	38.7987	3.61908	4.64589	26.2347	2.49745	3.89464	18.5714	2.25352	-1.12163	-1.36556	-5.60815	-6.8278	methyl esterase 5
AT2G22500	27.0305	304.574	3.49413	32.2859	452.45	3.80879	40.6266	177.873	2.13035	0.31466	-1.36378	1.5733	-6.8189	uncoupling protein 5
AT2G01150	17.2368	29.6735	0.783681	22.8532	35.5055	0.635644	40.9511	27.5904	-0.569735	-0.148037	-1.35342	-0.740185	-6.76708	RING-H2 finger protein 2B
AT5G20190	52.7204	189.066	1.84246	77.2908	241.013	1.64074	101.255	142.279	0.490724	-0.20172	-1.35174	-1.0086	-6.75868	Tetratricopeptide repeat (TPR)-like superfamily protein
AT2G47485	14.3023	83.886	2.55218	15.2024	58.6893	1.9488	19.6012	45.1261	1.20302	-0.60338	-1.34916	-3.0169	-6.7458	unknown protein
AT3G49160	1.55709	5.31417	1.771	3.92568	10.0545	1.35682	3.6546	4.8977	0.42239	-0.41418	-1.34861	-2.0709	-6.74305	pyruvate kinase family protein
AT5G08130	23.08	66.4347	1.52529	35.8469	69.1254	0.947369	46.9794	53.1715	0.178623	-0.577921	-1.34667	-2.8896	-6.73334	basic helix-loop-helix (bHLH) DNA-binding superfamily protein
AT3G24310	0.453604	4.65502	3.35928	0.530079	5.71628	3.4308	0.165696	0.670391	2.01647	0.07152	-1.34281	0.3576	-6.71405	myb domain protein 305
AT3G45140	57.8881	207.386	1.84098	69.5752	105.044	0.594353	49.0018	69.2715	0.499429	-1.24663	-1.34155	-6.23314	-6.70775	lipoxygenase 2
AT1G60470	1.23236	6.26868	2.34674	1.69096	4.72549	1.48262	2.91377	5.87815	1.01247	-0.86412	-1.33427	-4.3206	-6.67135	galactinol synthase 4
AT3G55090	1.84731	8.67412	2.23129	1.44046	5.53906	1.94311	1.29903	2.43711	0.907731	-0.28818	-1.32356	-1.4409	-6.61779	ABC-2 type transporter family protein
AT5G43403	2.03614	4.97524	1.28893	1.95434	5.20446	1.41307	2.64109	2.57955	-0.0340182	0.12414	-1.32295	0.6207	-6.61474	other RNA
AT3G62260	7.5864	22.3205	1.55688	6.97527	38.4282	2.46184	10.632	12.5609	0.240529	0.90496	-1.31635	4.5248	-6.58176	Protein phosphatase 2C family protein
AT5G05410	9.29848	41.824	2.16926	9.93323	51.3396	2.36974	20.53	37.1422	0.855321	0.20048	-1.31394	1.0024	-6.56969	DRE-binding protein 2A
AT5G24770	2.0606	14.8223	2.84664	2.71128	10.4728	1.94961	1.2536	3.63815	1.53712	-0.89703	-1.30952	-4.48515	-6.5476	vegetative storage protein 2
AT2G37260	1.15745	3.68684	1.67143	2.39379	3.31769	0.470885	1.97846	2.54431	0.362896	-1.20054	-1.30853	-6.00272	-6.54267	WRKY family transcription factor family protein
AT1G77360	1.23321	3.09888	1.32933	1.56429	2.5339	0.695846	2.41725	2.45595	0.0229104	-0.633484	-1.30642	-3.16742	-6.5321	Tetratricopeptide repeat (TPR)-like superfamily protein
AT3G06020	1.01019	6.68865	2.72709	1.82561	6.24006	1.77318	1.56718	4.19915	1.42192	-0.95391	-1.30517	-4.76955	-6.52585	Protein of unknown function (DUF3049)
AT1G05340	11.9362	145.866	3.61123	15.0169	121.743	3.01918	19.7016	97.573	2.30817	-0.59205	-1.30306	-2.96025	-6.5153	unknown protein
AT4G23050	10.505	36.9509	1.81454	11.67	33.6404	1.52739	13.1152	18.7128	0.512788	-0.28715	-1.30175	-1.43575	-6.50876	PAS domain-containing protein tyrosine kinase family protein
AT2G42360	1.29277	5.71359	2.14393	1.97182	4.03444	1.03284	2.9039	5.2126	0.844013	-1.11109	-1.29992	-5.55545	-6.49959	RING/U-box superfamily protein
AT5G04250	4.51452	36.382	3.01058	5.10042	26.0797	2.35424	5.12038	16.8545	1.71881	-0.65634	-1.29177	-3.2817	-6.45885	Cysteine proteinases superfamily protein
AT3G21780	2.69974	7.073	1.3895	2.74838	6.18981	1.17131	4.03192	4.32211	0.100269	-0.21819	-1.28923	-1.09095	-6.44616	UDP-glucosyl transferase 71B6
AT5G59480	23.1238	176.25	2.93018	25.647	149.179	2.54019	26.3683	82.8762	1.65215	-0.38999	-1.27803	-1.94995	-6.39015	Haloacid dehalogenase-like hydrolase (HAD) superfamily protein
AT2G31865	1.12541	6.19397	2.46042	1.44707	9.39034	2.69804	2.21422	5.03306	1.18464	0.23762	-1.27578	1.1881	-6.3789	poly(ADP-ribose) glycohydrolase 2
AT2G24540	5.57826	16.7018	1.58211	4.21644	16.0665	1.92996	5.67556	7.02666	0.308076	0.34785	-1.27403	1.73925	-6.37017	Galactose oxidase/kelch repeat superfamily protein
AT1G25250	1.36847	6.34133	2.21222	1.597	7.37973	2.20821	1.95525	3.76142	0.943922	-0.00401	-1.2683	-0.02005	-6.34149	indeterminate(ID)-domain 16
AT1G21410	10.0172	14.4709	0.530667	11.4551	12.3916	0.113366	10.8653	6.52795	-0.735024	-0.417301	-1.26569	-2.08651	-6.32845	F-box/RNI-like superfamily protein
AT4G13990	2.28945	6.10684	1.41542	3.08968	5.88061	0.928509	3.387	3.75771	0.149848	-0.486911	-1.26557	-2.43455	-6.32786	Exostosin family protein
AT1G21520	4.71331	11.4191	1.27664	7.92289	13.8809	0.808998	7.37826	7.44873	0.0137139	-0.467642	-1.26293	-2.33821	-6.31463	unknown protein
AT3G56090	60.4902	181.128	1.58224	79.1129	273.588	1.79002	98.3367	122.966	0.322461	0.20778	-1.25978	1.0389	-6.29889	ferritin 3
AT2G39350	4.84699	49.7232	3.35876	6.81657	31.2027	2.19455	6.44835	27.6671	2.10117	-1.16421	-1.25759	-5.82105	-6.28795	ABC-2 type transporter family protein
AT4G13110	3.41072	25.5667	2.90612	5.18109	23.708	2.19405	7.48517	23.4678	1.64858	-0.71207	-1.25754	-3.56035	-6.2877	BSD domain-containing protein
AT2G13790	7.2198	37.1378	2.36286	8.85389	53.4173	2.59292	16.4518	35.3955	1.10532	0.23006	-1.25754	1.1503	-6.2877	somatic embryogenesis receptor-like kinase 4
AT5G17860	6.51013	41.9572	2.68816	8.65462	31.5125	1.86438	11.2627	30.3759	1.43137	-0.82378	-1.25679	-4.1189	-6.28395	calcium exchanger 7
AT5G60790	71.4722	119.811	0.74531	89.4372	139.403	0.640316	107.724	75.6503	-0.509923	-0.104994	-1.25523	-0.52497	-6.27617	ABC transporter family protein
AT1G52880	3.22368	8.87289	1.4607	3.83286	8.74401	1.18987	6.34298	7.31649	0.205992	-0.27083	-1.25471	-1.35415	-6.27354	NAC (No Apical Meristem) domain transcriptional regulator superfamily protein
AT2G36750	0.50744	2.19719	2.11435	0.653019	1.24578	0.931851	0.79524	1.44375	0.860356	-1.1825	-1.25399	-5.91249	-6.26997	UDP-glucosyl transferase 73C1
AT4G30960	150.124	312.535	1.05786	189.409	273.18	0.52835	224.27	196.302	-0.192162	-0.52951	-1.25002	-2.64755	-6.25011	SOS3-interacting protein 3
AT5G15840	1.02755	4.28398	2.05974	1.96935	4.28153	1.12041	2.5351	4.46872	0.81782	-0.93933	-1.24192	-4.69665	-6.2096	B-box type zinc finger protein with CCT domain
AT1G68470	0.871549	2.34045	1.42513	1.79221	3.86922	1.1103	1.75572	2.00096	0.188629	-0.31483	-1.2365	-1.57415	-6.18251	Exostosin family protein
AT5G65300	12.621	48.464	1.94109	12.8462	74.4668	2.53525	28.3471	46.4189	0.711509	0.59416	-1.22958	2.9708	-6.1479	unknown protein
AT3G25780	5.68877	283.843	5.64083	7.63901	252.89	5.04898	9.74719	207.586	4.41258	-0.59185	-1.22825	-2.95925	-6.14125	allene oxide cyclase 3
AT3G46450	16.0655	36.3571	1.17827	18.3428	42.5602	1.21429	21.4686	20.747	-0.0493244	0.03602	-1.22759	0.1801	-6.13797	SEC14 cytosolic factor family protein / phosphoglyceride transfer family protein
AT1G28010	3.88314	7.50581	0.950784	3.73059	7.69426	1.04438	6.8489	5.65352	-0.276724	0.093596	-1.22751	0.46798	-6.13754	P-glycoprotein 14
AT4G21570	60.3652	544.723	3.17373	67.8943	500.657	2.88246	77.97	300.586	1.94679	-0.29127	-1.22694	-1.45635	-6.1347	Protein of unknown function (DUF300)
AT1G04570	0.289574	6.11001	4.39917	0.324426	7.36735	4.50519	0.203952	1.83852	3.17225	0.10602	-1.22692	0.5301	-6.1346	Major facilitator superfamily protein
AT1G52000	7.54284	18.0425	1.25822	10.2459	8.81304	-0.217335	5.47669	5.60595	0.0336545	-1.47555	-1.22457	-7.37777	-6.12283	Mannose-binding lectin superfamily protein
AT1G02400	15.9583	119.433	2.90383	16.6607	116.278	2.80306	28.9247	92.6697	1.67979	-0.10077	-1.22404	-0.50385	-6.1202	gibberellin 2-oxidase 6
AT1G76620	2.19851	6.75734	1.61993	2.12699	9.38525	2.14158	2.11857	2.79282	0.398629	0.52165	-1.2213	2.60825	-6.10651	Protein of unknown function, DUF547
AT2G29450	101.685	570.299	2.48761	104.239	368.231	1.82072	123.607	297.444	1.26686	-0.66689	-1.22075	-3.33445	-6.10375	glutathione S-transferase tau 5
AT3G05630	1.01807	2.13964	1.07153	0.848917	1.81563	1.09677	1.55346	1.40337	-0.146591	0.02524	-1.21812	0.1262	-6.09061	phospholipase D P2
AT5G64310	131.409	548.395	2.06115	170.364	866.075	2.34588	241.853	434.179	0.844157	0.28473	-1.21699	1.42365	-6.08497	arabinogalactan protein 1
AT2G41170	8.0484	15.8359	0.976427	8.0102	20.3288	1.34361	11.4804	9.7576	-0.234576	0.367183	-1.211	1.83591	-6.05502	F-box family protein
AT1G02930	28.4467	123.972	2.12368	39.8845	119.924	1.58822	60.3407	113.676	0.913718	-0.53546	-1.20996	-2.6773	-6.04981	glutathione S-transferase 6
AT2G36590	0.989649	16.8498	4.08967	0.556469	12.2704	4.46273	0.987554	7.27037	2.8801	0.37306	-1.20957	1.8653	-6.04785	proline transporter 3
AT1G22640	37.4844	59.8199	0.674337	32.2884	34.4109	0.0918515	31.5593	21.8411	-0.531017	-0.582485	-1.20535	-2.91243	-6.02677	myb domain protein 3
AT5G25220	20.7311	36.7511	0.82599	26.3328	40.2604	0.612497	27.0705	20.8693	-0.375338	-0.213493	-1.20133	-1.06747	-6.00664	KNOTTED1-like homeobox gene 3
AT5G49280	14.0989	132.373	3.23095	23.7253	165.745	2.80446	19.7734	80.7479	2.02986	-0.42649	-1.20109	-2.13245	-6.00545	hydroxyproline-rich glycoprotein family protein
AT2G47140	4.31456	7.63124	0.822705	5.06836	5.5663	0.1352	4.80363	3.6974	-0.377612	-0.687505	-1.20032	-3.43752	-6.00159	NAD(P)-binding Rossmann-fold superfamily protein
AT1G73920	36.7402	59.4215	0.693625	49.0579	46.5	-0.0772546	59.8661	42.1361	-0.506681	-0.77088	-1.20031	-3.8544	-6.00153	alpha/beta-Hydrolases superfamily protein
AT2G06050	26.0029	262.201	3.33393	31.1961	255.2	3.03219	44.7845	197.839	2.14325	-0.30174	-1.19068	-1.5087	-5.9534	oxophytodienoate-reductase 3
AT1G19670	11.5163	19.342	0.748059	10.7978	17.0532	0.6593	10.4097	7.66871	-0.44087	-0.088759	-1.18893	-0.443795	-5.94464	chlorophyllase 1
AT4G39830	0.753958	4.47456	2.56919	0.972064	5.84778	2.58877	1.8533	4.82792	1.3813	0.01958	-1.18789	0.0979	-5.93945	Cupredoxin superfamily protein
AT1G78080	89.0323	134.14	0.591336	111.274	144.163	0.373582	178.149	117.837	-0.596298	-0.217754	-1.18763	-1.08877	-5.93817	related to AP2 4
AT4G20880	14.6772	25.9373	0.821452	17.9623	32.0671	0.836123	23.4365	18.1888	-0.365704	0.014671	-1.18716	0.073355	-5.93578	ethylene-responsive nuclear protein / ethylene-regulated nuclear protein (ERT2)
AT1G66350	4.74763	7.32552	0.625722	5.4766	12.4698	1.18709	7.29714	4.94906	-0.560176	0.561368	-1.1859	2.80684	-5.92949	RGA-like 1
AT1G74440	0.69902	7.23212	3.37101	2.01969	16.068	2.99198	1.44368	6.58107	2.18857	-0.37903	-1.18244	-1.89515	-5.9122	Protein of unknown function (DUF962)
AT4G30090	0.614666	4.01356	2.70701	1.30094	6.13502	2.23752	1.57817	4.55191	1.52822	-0.46949	-1.17879	-2.34745	-5.89395	embryo defective 1353
AT2G23680	2.09862	8.47324	2.01347	3.73084	13.7916	1.88622	7.57518	13.5339	0.837227	-0.12725	-1.17624	-0.63625	-5.88121	Cold acclimation protein WCOR413 family
AT1G01560	1.01275	8.31896	3.03813	0.953523	19.841	4.37908	1.88253	6.85865	1.86525	1.34095	-1.17288	6.70475	-5.8644	MAP kinase 11
AT3G62090	4.03963	6.78409	0.747931	5.24904	4.83729	-0.117853	5.09868	3.80285	-0.423043	-0.865784	-1.17097	-4.32892	-5.85487	phytochrome interacting factor 3-like 2
AT1G05710	5.08633	9.15824	0.848446	9.15288	11.9634	0.386337	8.05925	6.44526	-0.322406	-0.462109	-1.17085	-2.31055	-5.85426	basic helix-loop-helix (bHLH) DNA-binding superfamily protein
AT3G55840	1.64174	79.5482	5.59853	3.34953	82.2478	4.61795	3.0356	65.392	4.42906	-0.98058	-1.16947	-4.9029	-5.84735	Hs1pro-1 protein
AT4G21940	1.00485	4.89117	2.2832	1.16099	8.08307	2.79955	1.18904	2.57782	1.11635	0.51635	-1.16685	2.58175	-5.83425	calcium-dependent protein kinase 15
AT2G17120	19.7335	63.5218	1.6866	22.509	63.7174	1.50118	27.6864	39.7438	0.521554	-0.18542	-1.16505	-0.9271	-5.82523	lysm domain GPI-anchored protein 2 precursor
AT1G51140	15.1975	38.8782	1.35513	18.5504	25.5699	0.462999	15.4762	17.6612	0.190529	-0.892131	-1.1646	-4.46066	-5.82301	basic helix-loop-helix (bHLH) DNA-binding superfamily protein
AT1G14540	2.13544	11.0441	2.37068	2.70859	10.3344	1.93184	2.99967	6.94358	1.21088	-0.43884	-1.1598	-2.1942	-5.799	Peroxidase superfamily protein
AT5G20480	0.816065	5.99763	2.87764	0.795261	4.69722	2.56231	1.48311	4.88781	1.72056	-0.31533	-1.15708	-1.57665	-5.7854	EF-TU receptor
AT4G11350	0.656896	5.17759	2.97854	0.472801	6.24859	3.72423	0.75304	2.66399	1.82279	0.74569	-1.15575	3.72845	-5.77875	Protein of unknown function (DUF604)
AT5G01520	9.93435	29.4648	1.5685	15.7849	23.9105	0.599103	13.5223	18.0169	0.414004	-0.969397	-1.1545	-4.84699	-5.77248	RING/U-box superfamily protein
AT4G01026	18.226	66.5277	1.86796	24.9208	52.7102	1.08073	32.6466	53.5502	0.713958	-0.78723	-1.154	-3.93615	-5.77001	PYR1-like 7
AT1G21790	9.09775	111.908	3.62066	12.0105	59.9489	2.31944	12.2282	67.7451	2.4699	-1.30122	-1.15076	-6.5061	-5.7538	TRAM, LAG1 and CLN8 (TLC) lipid-sensing domain containing protein
AT5G57610	6.52111	17.1037	1.39112	7.04413	17.9349	1.34828	6.09383	7.22853	0.246352	-0.04284	-1.14477	-0.2142	-5.72384	Protein kinase superfamily protein with octicosapeptide/Phox/Bem1p domain
AT5G55120	19.7705	45.0977	1.1897	19.9974	46.9191	1.23036	23.2557	24.016	0.0464075	0.04066	-1.14329	0.2033	-5.71646	galactose-1-phosphate guanylyltransferase (GDP)s;GDP-D-glucose phosphorylases;quercetin 4'-O-glucosyltransferases
AT4G15120	3.4594	11.5985	1.74534	3.52667	10.0457	1.5102	4.03559	6.14149	0.605809	-0.23514	-1.13953	-1.1757	-5.69765	VQ motif-containing protein
AT5G06530	8.14004	37.4749	2.20282	7.60373	46.0715	2.5991	6.78205	14.1775	1.06381	0.39628	-1.13901	1.9814	-5.69505	ABC-2 type transporter family protein
AT5G66620	0.908217	7.54456	3.05433	1.09901	9.31378	3.08317	1.97812	7.46313	1.91565	0.02884	-1.13868	0.1442	-5.6934	DA1-related protein 6
AT1G78210	14.9099	36.1491	1.27769	17.3683	38.4251	1.14559	21.255	23.4538	0.142016	-0.1321	-1.13567	-0.6605	-5.67837	alpha/beta-Hydrolases superfamily protein
AT2G29460	1.70152	11.6558	2.77615	2.27751	5.96474	1.389	1.74502	5.46661	1.64741	-1.38715	-1.12874	-6.93575	-5.6437	glutathione S-transferase tau 4
AT1G20310	0.379443	3.84471	3.34092	0.325841	5.71658	4.13291	0.559691	2.59694	2.21411	0.79199	-1.12681	3.95995	-5.63405	unknown protein
AT4G19700	9.34858	22.6402	1.27607	9.83388	20.0449	1.0274	12.6371	14.0295	0.150797	-0.24867	-1.12527	-1.24335	-5.62636	SBP (S-ribonuclease binding protein) family protein
AT3G50900	17.7551	35.2401	0.988984	19.2239	24.8541	0.370584	33.6525	30.6529	-0.134692	-0.6184	-1.12368	-3.092	-5.61838	unknown protein
AT5G12930	4.13276	9.5372	1.20646	6.02395	11.3272	0.911006	7.63699	8.10331	0.0855082	-0.295454	-1.12095	-1.47727	-5.60476	unknown protein
AT5G17850	6.38378	52.7033	3.04541	7.18208	59.6977	3.0552	8.67731	33.1745	1.93476	0.00979	-1.11065	0.04895	-5.55325	Sodium/calcium exchanger family protein
AT4G27560	5.96468	111.534	4.2249	7.53281	92.8942	3.62433	4.87952	42.3617	3.11795	-0.60057	-1.10695	-3.00285	-5.53475	UDP-Glycosyltransferase superfamily protein
AT5G11650	15.0864	55.183	1.87097	13.9188	80.1839	2.52628	25.4427	43.397	0.770345	0.65531	-1.10062	3.27655	-5.50312	alpha/beta-Hydrolases superfamily protein
AT2G46940	2.02731	11.8585	2.54829	2.44516	9.47753	1.95458	3.82707	10.4581	1.45031	-0.59371	-1.09798	-2.96855	-5.4899	unknown protein
AT1G02850	12.9997	19.4406	0.580597	14.801	27.0498	0.869927	24.364	17.0533	-0.514704	0.28933	-1.0953	1.44665	-5.47651	beta glucosidase 11
AT5G23460	6.9704	16.4141	1.23562	8.18635	12.5248	0.613491	9.15386	10.0928	0.140872	-0.622129	-1.09475	-3.11064	-5.47374	unknown protein
AT3G11420	13.3898	82.3841	2.62124	19.6559	92.4517	2.23374	21.8405	62.9939	1.5282	-0.3875	-1.09304	-1.9375	-5.4652	Protein of unknown function (DUF604)
AT1G53110	3.94933	7.93028	1.00576	4.40719	8.93667	1.01988	6.45629	6.08118	-0.0863538	0.01412	-1.09211	0.0706	-5.46057	unknown protein
AT4G18280	15.8788	207.935	3.71095	14.4631	224.747	3.95785	25.0055	153.759	2.62036	0.2469	-1.09059	1.2345	-5.45295	glycine-rich cell wall protein-related
AT2G36270	3.43495	9.45993	1.46154	3.96764	11.6806	1.55776	4.30496	5.58315	0.37508	0.09622	-1.08646	0.4811	-5.4323	Basic-leucine zipper (bZIP) transcription factor family protein
AT3G27010	6.38563	11.0959	0.797123	9.88893	9.96628	0.0112408	10.8047	8.86045	-0.286201	-0.785882	-1.08332	-3.92941	-5.41662	TEOSINTE BRANCHED 1, cycloidea, PCF (TCP)-domain family protein 20
AT5G40540	5.55694	53.8929	3.27773	6.64493	66.6511	3.3263	9.40218	43.1369	2.19785	0.04857	-1.07988	0.24285	-5.3994	Protein kinase superfamily protein
AT3G60420	4.03101	17.8962	2.15044	5.59545	36.1063	2.68992	6.4584	13.5662	1.07077	0.53948	-1.07967	2.6974	-5.39835	Phosphoglycerate mutase family protein
AT3G62590	1.22382	5.87235	2.26254	1.46105	4.97091	1.7665	1.52996	3.47797	1.18475	-0.49604	-1.07779	-2.4802	-5.38895	alpha/beta-Hydrolases superfamily protein
AT1G19640	0.460898	2.47739	2.4263	0.375246	1.06496	1.50489	0.221503	0.564155	1.34877	-0.92141	-1.07753	-4.60705	-5.38765	jasmonic acid carboxyl methyltransferase
AT1G02390	0.487383	5.92335	3.60328	1.47058	7.8506	2.41642	0.642016	3.69916	2.52652	-1.18686	-1.07676	-5.9343	-5.3838	glycerol-3-phosphate acyltransferase 2
AT5G19240	96.8102	199.287	1.04161	80.6219	366.29	2.18374	167.63	163.729	-0.0339716	1.14213	-1.07558	5.71065	-5.37791	Glycoprotein membrane precursor GPI-anchored
AT3G05830	6.35343	13.0136	1.03441	7.09689	14.1231	0.9928	9.57861	9.32919	-0.0380641	-0.04161	-1.07247	-0.20805	-5.36237	unknown protein
AT4G00970	1.03507	4.78059	2.20746	1.32306	5.85767	2.14645	2.52907	5.55667	1.13561	-0.06101	-1.07185	-0.30505	-5.35925	cysteine-rich RLK (RECEPTOR-like protein kinase) 41
AT1G01120	35.9398	259.796	2.85372	36.0369	241.686	2.74558	60.0742	206.668	1.7825	-0.10814	-1.07122	-0.5407	-5.3561	3-ketoacyl-CoA synthase 1
AT1G08230	9.03083	14.6657	0.699516	10.4222	16.1634	0.633069	14.7286	11.3937	-0.370393	-0.066447	-1.06991	-0.332235	-5.34954	Transmembrane amino acid transporter family protein
AT1G04220	13.794	44.0404	1.67479	10.5364	39.1043	1.89195	10.1402	15.4374	0.606334	0.21716	-1.06846	1.0858	-5.34228	3-ketoacyl-CoA synthase 2
AT1G19180	30.9698	275.543	3.15335	34.8865	302.639	3.11686	53.7979	228.441	2.0862	-0.03649	-1.06715	-0.18245	-5.33575	jasmonate-zim-domain protein 1
AT1G08500	9.694	35.2021	1.8605	10.4335	44.6829	2.0985	11.2615	19.584	0.798267	0.238	-1.06223	1.19	-5.31116	early nodulin-like protein 18
AT5G06760	6.98245	252.659	5.17731	6.61031	210.071	4.99001	4.65404	80.6517	4.11515	-0.1873	-1.06216	-0.9365	-5.3108	Late Embryogenesis Abundant 4-5
AT1G61340	6.82441	34.9258	2.35552	10.4281	76.3322	2.87182	17.3435	42.6248	1.2973	0.5163	-1.05822	2.5815	-5.2911	F-box family protein
AT3G46110	2.59382	5.46489	1.07511	2.77038	6.25784	1.17558	5.91252	5.99413	0.0197782	0.10047	-1.05533	0.50235	-5.27666	Domain of unknown function (DUF966)
AT1G69870	36.8488	263.371	2.83741	37.6846	174.601	2.21202	41.3286	142.826	1.78904	-0.62539	-1.04837	-3.12695	-5.24185	nitrate transporter 1.7
AT3G47380	5.56618	9.67008	0.796842	5.55882	5.69523	0.0349766	7.47837	6.28643	-0.250482	-0.761865	-1.04732	-3.80933	-5.23662	Plant invertase/pectin methylesterase inhibitor superfamily protein
AT4G30830	0.320726	2.28787	2.83459	0.307563	2.88718	3.23071	0.370462	1.27912	1.78776	0.39612	-1.04683	1.9806	-5.23415	Protein of unknown function, DUF593
AT1G32560	3.16765	16.3745	2.36996	1.65264	8.9913	2.44376	1.0973	2.74818	1.32452	0.0738	-1.04544	0.369	-5.2272	Late embryogenesis abundant protein, group 1 protein
AT4G37430	2.54782	5.32823	1.06439	2.8626	4.64081	0.697053	2.86103	2.90126	0.0201415	-0.367337	-1.04425	-1.83668	-5.22124	cytochrome P450, family 91, subfamily A, polypeptide 2
AT4G27940	5.68988	23.6041	2.05256	5.44258	23.8645	2.13251	6.32602	12.7262	1.00843	0.07995	-1.04413	0.39975	-5.22065	manganese tracking factor for mitochondrial SOD2
AT2G43620	7.41194	36.1809	2.2873	11.851	38.2782	1.69151	4.98444	11.8206	1.2458	-0.59579	-1.0415	-2.97895	-5.2075	Chitinase family protein
AT5G66610	1.22402	3.64137	1.57285	2.52892	4.23628	0.744275	2.68681	3.88415	0.531704	-0.828575	-1.04115	-4.14288	-5.20573	DA1-related protein 7
AT4G30350	15.646	53.9043	1.7846	15.3643	62.2739	2.01904	23.8266	39.9753	0.746535	0.23444	-1.03807	1.1722	-5.19032	Double Clp-N motif-containing P-loop nucleoside triphosphate hydrolases superfamily protein
AT4G35550	8.9324	19.443	1.12213	10.4796	18.7422	0.838712	12.2114	12.972	0.0871712	-0.283418	-1.03496	-1.41709	-5.17479	WUSCHEL related homeobox 13
AT4G20830	73.5201	266.763	1.85935	78.8027	334.908	2.08745	133.535	236.582	0.825118	0.2281	-1.03423	1.1405	-5.17116	FAD-binding Berberine family protein
AT4G22920	9.01141	27.8659	1.62868	9.33178	23.3579	1.32369	10.0775	15.2161	0.594462	-0.30499	-1.03422	-1.52495	-5.17109	non-yellowing 1
AT2G22930	0.562553	2.63599	2.22828	0.420293	2.13592	2.34539	0.631098	1.44514	1.19528	0.11711	-1.033	0.58555	-5.165	UDP-Glycosyltransferase superfamily protein
AT2G16720	11.8377	26.7411	1.17567	12.7136	21.4951	0.757633	11.554	12.7626	0.143537	-0.418037	-1.03213	-2.09018	-5.16066	myb domain protein 7
AT3G16530	11.3056	21.2442	0.910026	19.4796	37.3017	0.937277	68.4312	62.9765	-0.119841	0.027251	-1.02987	0.136255	-5.14934	Legume lectin family protein
AT2G46150	2.6646	5.64676	1.08351	3.91069	5.68898	0.540746	4.22403	4.38823	0.0550194	-0.542764	-1.02849	-2.71382	-5.14245	Late embryogenesis abundant (LEA) hydroxyproline-rich glycoprotein family
AT2G32510	2.85602	38.8111	3.76439	3.0327	23.9078	2.9788	2.85557	19.0251	2.73605	-0.78559	-1.02834	-3.92795	-5.1417	mitogen-activated protein kinase kinase kinase 17
AT5G55090	1.29145	15.1851	3.55559	1.12586	10.434	3.21219	1.29048	7.44271	2.52792	-0.3434	-1.02767	-1.717	-5.13835	mitogen-activated protein kinase kinase kinase 15
AT5G57900	23.1709	49.0616	1.08228	28.516	38.2483	0.423624	30.9653	32.1602	0.0546237	-0.658656	-1.02766	-3.29328	-5.13828	SKP1 interacting partner 1
AT4G08870	10.1702	18.2126	0.840598	12.4803	14.092	0.175231	9.20924	8.13782	-0.178439	-0.665367	-1.01904	-3.32683	-5.09518	Arginase/deacetylase superfamily protein
AT5G45630	5.88505	34.4821	2.55072	5.04364	31.9996	2.66552	5.4453	15.7745	1.53451	0.1148	-1.01621	0.574	-5.08105	Protein of unknown function, DUF584
AT4G23260	2.53832	4.46578	0.815041	2.5061	6.40292	1.35329	2.55663	2.22576	-0.19994	0.538249	-1.01498	2.69125	-5.07491	cysteine-rich RLK (RECEPTOR-like protein kinase) 18
AT1G79160	31.2986	58.9695	0.913872	35.4025	59.2754	0.743582	56.3204	52.5789	-0.099174	-0.17029	-1.01305	-0.85145	-5.06523	unknown protein
AT5G06090	1.48252	4.51138	1.60551	0.709503	3.45156	2.28237	0.752464	1.13569	0.593874	0.67686	-1.01164	3.3843	-5.05818	glycerol-3-phosphate acyltransferase 7
AT5G06990	0.60212	3.36477	2.48239	0.791821	3.14806	1.99122	0.60279	1.68009	1.47881	-0.49117	-1.00358	-2.45585	-5.0179	Protein of unknown function, DUF617
AT2G41070	2.25615	5.37119	1.25138	3.72488	6.01821	0.692142	3.97824	4.73083	0.249961	-0.559238	-1.00142	-2.79619	-5.00709	Basic-leucine zipper (bZIP) transcription factor family protein
AT5G45950	25.2028	47.6884	0.920055	17.6352	41.4934	1.23442	12.9638	12.2673	-0.0796716	0.314365	-0.999727	1.57183	-4.99863	GDSL-like Lipase/Acylhydrolase superfamily protein
AT1G01360	13.8263	44.8977	1.69923	14.9638	45.1308	1.59264	23.7772	38.6776	0.701917	-0.10659	-0.997313	-0.53295	-4.98656	regulatory component of ABA receptor 1
AT1G22403	4.06657	10.2394	1.33225	5.85089	11.4409	0.967471	8.04316	10.1456	0.335024	-0.364779	-0.997226	-1.82389	-4.98613	unknown protein
AT5G53990	1.14907	5.14526	2.16277	1.18409	3.4309	1.53481	0.977187	2.19225	1.1657	-0.62796	-0.99707	-3.1398	-4.98535	UDP-Glycosyltransferase superfamily protein
AT4G38210	5.15723	8.18216	0.665885	6.76469	8.36296	0.305991	7.68275	6.10844	-0.330819	-0.359894	-0.996704	-1.79947	-4.98352	expansin A20
AT5G12940	26.251	45.4682	0.792486	26.037	55.9718	1.10414	39.7569	34.5221	-0.203688	0.311654	-0.996174	1.55827	-4.98087	Leucine-rich repeat (LRR) family protein
AT4G01070	23.3443	40.2697	0.786625	23.2707	49.4592	1.08772	20.6847	17.8993	-0.208662	0.301095	-0.995287	1.50548	-4.97644	UDP-Glycosyltransferase superfamily protein
AT3G47600	8.00731	15.2764	0.931919	11.8767	18.2094	0.616553	12.1395	11.6232	-0.0627035	-0.315366	-0.994623	-1.57683	-4.97311	myb domain protein 94
AT1G79270	14.2743	37.3035	1.38589	15.6035	48.0147	1.62161	12.3239	16.1666	0.391559	0.23572	-0.994331	1.1786	-4.97166	evolutionarily conserved C-terminal region 8
AT4G27840	7.5089	13.029	0.795057	9.19492	10.149	0.14243	10.9193	9.5114	-0.199153	-0.652627	-0.99421	-3.26314	-4.97105	SNARE-like superfamily protein
AT4G27520	312.062	1174.04	1.91158	346.292	1183.14	1.77255	393.768	744.518	0.918959	-0.13903	-0.992621	-0.69515	-4.96311	early nodulin-like protein 2
AT5G12840	11.5458	26.1936	1.18185	16.2768	28.8281	0.824661	17.4425	19.9129	0.191092	-0.357189	-0.990758	-1.78595	-4.95379	nuclear factor Y, subunit A1
AT5G46410	12.9165	22.2177	0.782496	16.3681	31.5621	0.947305	16.3494	14.2018	-0.203164	0.164809	-0.98566	0.824045	-4.9283	SCP1-like small phosphatase 4
AT2G25620	7.63761	14.0451	0.878875	9.67032	17.8248	0.882252	10.4004	9.66884	-0.105227	0.003377	-0.984102	0.016885	-4.92051	DNA-binding protein phosphatase 1
AT1G69252	65.7113	108.586	0.72462	66.159	121.691	0.879215	76.2416	64.0163	-0.252138	0.154595	-0.976758	0.772975	-4.88379	unknown protein
AT4G36010	6.70793	79.1174	3.56006	9.60466	103.727	3.43291	10.9657	65.727	2.58348	-0.12715	-0.97658	-0.63575	-4.8829	Pathogenesis-related thaumatin superfamily protein
AT2G42530	64.9998	201.976	1.63567	89.2361	178.861	1.00314	39.3524	62.3875	0.664805	-0.63253	-0.970865	-3.16265	-4.85433	cold regulated 15b
AT4G36648	43.835	89.5944	1.03133	59.892	91.0948	0.605006	70.2465	73.2707	0.0608102	-0.426324	-0.97052	-2.13162	-4.8526	other RNA
AT5G04370	2.03295	4.36955	1.10391	2.86593	5.10467	0.832814	1.98549	2.18614	0.138886	-0.271096	-0.965024	-1.35548	-4.82512	S-adenosyl-L-methionine-dependent methyltransferases superfamily protein
AT2G45310	4.48789	8.85064	0.979746	6.02684	9.06918	0.58957	6.1637	6.22694	0.0147278	-0.390176	-0.965018	-1.95088	-4.82509	UDP-D-glucuronate 4-epimerase 4
AT5G49520	2.80462	37.5625	3.74341	2.89086	49.6759	4.10297	4.30391	29.5471	2.7793	0.35956	-0.96411	1.7978	-4.82055	WRKY DNA-binding protein 48
AT2G45920	5.44488	9.31491	0.774641	7.15248	14.4991	1.01945	8.75838	7.70026	-0.185757	0.244809	-0.960398	1.22404	-4.80199	U-box domain-containing protein
AT1G69600	9.39784	31.0796	1.72557	10.704	17.533	0.711923	9.50829	16.1796	0.766916	-1.01365	-0.958654	-5.06824	-4.79327	zinc finger homeodomain 1
AT1G63720	5.75834	21.5541	1.90424	5.74849	16.4253	1.51467	7.46335	14.3748	0.945642	-0.38957	-0.958598	-1.94785	-4.79299	unknown protein
AT5G58160	3.95356	19.2318	2.28227	5.03599	20.0816	1.99552	5.19666	13.0102	1.32398	-0.28675	-0.95829	-1.43375	-4.79145	actin binding
AT1G71960	10.2717	30.3242	1.5618	14.6382	34.5976	1.24094	10.5822	16.1031	0.605701	-0.32086	-0.956099	-1.6043	-4.7805	ATP-binding casette family G25
AT1G08250	6.07679	11.6421	0.93797	5.94171	8.86853	0.577817	6.55346	6.47875	-0.0165398	-0.360153	-0.95451	-1.80076	-4.77255	arogenate dehydratase 6
AT5G63790	87.8987	194.422	1.14528	97.8777	218.233	1.15682	157.447	179.885	0.19221	0.01154	-0.95307	0.0577	-4.76535	NAC domain containing protein 102
AT5G43840	1.69108	4.43251	1.39018	1.73603	1.84264	0.085984	1.09975	1.49569	0.44363	-1.3042	-0.94655	-6.52098	-4.73275	heat shock transcription factor A6A
AT1G54040	2.52494	10.7095	2.08457	4.15679	9.79681	1.23684	2.04549	4.50333	1.13854	-0.84773	-0.94603	-4.23865	-4.73015	epithiospecifier protein
AT1G51760	15.9174	66.8136	2.06954	16.7605	51.974	1.63272	19.1852	41.8033	1.12362	-0.43682	-0.94592	-2.1841	-4.7296	peptidase M20/M25/M40 family protein
AT1G09530	28.6273	46.7455	0.707433	30.3263	36.4409	0.264989	38.8185	32.9335	-0.237188	-0.442444	-0.944621	-2.21222	-4.7231	phytochrome interacting factor 3
AT1G30260	11.0927	22.2856	1.0065	11.7678	23.3826	0.990585	9.51208	9.93442	0.0626743	-0.015915	-0.943826	-0.079575	-4.71913	unknown protein
AT3G11020	2.39502	6.13321	1.35661	3.17231	5.39532	0.766176	3.50368	4.67647	0.416549	-0.590434	-0.940061	-2.95217	-4.70031	DRE/CRT-binding protein 2B
AT1G50260	5.90004	11.167	0.920452	6.56872	12.1423	0.886353	7.12815	7.03446	-0.0190876	-0.034099	-0.93954	-0.170495	-4.6977	N-terminal-transmembrane-C2 domain type 5.1
AT3G18950	1.86425	4.47482	1.26324	1.23652	3.23061	1.38552	1.81478	2.27404	0.325464	0.12228	-0.937776	0.6114	-4.68888	Transducin/WD40 repeat-like superfamily protein
AT1G01240	17.8752	26.4613	0.565928	23.6472	20.3251	-0.218406	24.9889	19.3142	-0.371625	-0.784334	-0.937553	-3.92167	-4.68776	unknown protein
AT4G34710	171.562	1000.01	2.54322	167.834	1039.75	2.63113	225.925	687.591	1.6057	0.08791	-0.93752	0.43955	-4.6876	arginine decarboxylase 2
AT4G05050	416.905	1649.79	1.9845	435.004	1559.65	1.84212	549.884	1136.83	1.04782	-0.14238	-0.93668	-0.7119	-4.6834	ubiquitin 11
AT2G34720	16.7046	25.0058	0.582018	17.3946	26.2698	0.594766	20.7775	16.2493	-0.35464	0.012748	-0.936658	0.06374	-4.68329	nuclear factor Y, subunit A4
AT1G09350	0.371998	8.19671	4.46168	0.459074	4.65897	3.34321	0.596406	6.88071	3.52819	-1.11847	-0.93349	-5.59235	-4.66745	galactinol synthase 3
AT1G32870	4.38539	13.4239	1.61402	4.61227	13.7781	1.57883	3.78134	6.06258	0.681034	-0.03519	-0.932986	-0.17595	-4.66493	NAC domain protein 13
AT3G06500	17.5329	64.8638	1.88735	20.9082	78.787	1.91389	31.3977	60.8644	0.954941	0.02654	-0.932409	0.1327	-4.66204	Plant neutral invertase family protein
AT5G36925	5.87918	25.4066	2.11151	5.24492	35.0785	2.74159	14.5184	32.9778	1.18361	0.63008	-0.9279	3.1504	-4.6395	unknown protein
AT1G56580	186.647	358.072	0.93994	193.146	375.149	0.957768	208.834	210.689	0.0127596	0.017828	-0.92718	0.08914	-4.6359	Protein of unknown function, DUF538
AT3G08720	10.2893	41.7616	2.02103	10.5174	62.6501	2.57454	16.5824	35.4318	1.09539	0.55351	-0.92564	2.76755	-4.6282	serine/threonine protein kinase 2
AT3G15356	47.6913	93.0741	0.964653	61.1887	113.368	0.889673	139.399	143.309	0.0399047	-0.07498	-0.924748	-0.3749	-4.62374	Legume lectin family protein
AT1G51090	3.92342	238.23	5.9241	6.76093	224.689	5.05456	3.80685	121.84	5.00025	-0.86954	-0.92385	-4.3477	-4.61925	Heavy metal transport/detoxification superfamily protein
AT1G01470	108.77	1330.18	3.61227	149.959	1254.62	3.06461	145.581	939.678	2.69034	-0.54766	-0.92193	-2.7383	-4.60965	Late embryogenesis abundant protein
AT2G30130	0.979903	10.7649	3.45756	1.27987	12.7304	3.31421	1.8986	11.0557	2.54178	-0.14335	-0.91578	-0.71675	-4.5789	Lateral organ boundaries (LOB) domain family protein
AT2G22080	74.3551	128.474	0.788977	92.7721	128.673	0.471946	116.697	106.979	-0.125442	-0.317031	-0.914419	-1.58516	-4.5721	unknown protein
AT2G32930	4.08956	12.9533	1.6633	5.05777	16.5443	1.70976	5.83572	9.81599	0.750223	0.04646	-0.913077	0.2323	-4.56539	zinc finger nuclease 2
AT4G34420	1.27026	2.77342	1.12655	1.05738	2.67807	1.3407	1.38707	1.60831	0.213506	0.21415	-0.913044	1.07075	-4.56522	P-loop containing nucleoside triphosphate hydrolases superfamily protein
AT3G44735	21.5866	181.135	3.06886	23.9822	239.057	3.31732	18.655	83.2153	2.15729	0.24846	-0.91157	1.2423	-4.55785	PHYTOSULFOKINE 3 PRECURSOR
AT5G49480	38.3999	63.4198	0.72383	37.4595	102.843	1.45705	59.3253	52.1594	-0.185722	0.73322	-0.909552	3.6661	-4.54776	Ca2+-binding protein 1
AT1G22510	16.342	36.2109	1.14784	17.1239	55.3968	1.6938	23.5672	28.0214	0.249746	0.54596	-0.898094	2.7298	-4.49047	RING/U-box protein with domain of unknown function (DUF 1232)
AT4G23920	7.83797	22.1736	1.50029	8.24338	24.7283	1.58485	8.16146	12.4188	0.605621	0.08456	-0.894669	0.4228	-4.47335	UDP-D-glucose/UDP-D-galactose 4-epimerase 2
AT1G18100	2.88717	7.84973	1.44299	2.12911	6.29656	1.56431	1.92127	2.81818	0.552698	0.12132	-0.890292	0.6066	-4.45146	PEBP (phosphatidylethanolamine-binding protein) family protein
AT1G14730	10.2254	33.8946	1.72889	12.7524	26.3789	1.04861	9.53424	17.0548	0.838988	-0.68028	-0.889902	-3.4014	-4.44951	Cytochrome b561/ferric reductase transmembrane protein family
AT1G29290	1.3719	11.8151	3.10637	1.23873	12.3729	3.32025	2.70239	12.5785	2.21866	0.21388	-0.88771	1.0694	-4.43855	unknown protein
AT5G54240	0.608671	3.89258	2.67699	1.31698	5.24908	1.99483	1.03249	3.57069	1.79007	-0.68216	-0.88692	-3.4108	-4.4346	Protein of unknown function (DUF1223)
AT1G76070	4.27661	40.2896	3.23587	6.56655	30.0316	2.19328	5.85884	29.8797	2.35048	-1.04259	-0.88539	-5.21295	-4.42695	unknown protein
AT4G23200	0.208552	5.02984	4.59203	0.664501	4.18639	2.65536	0.43157	5.63684	3.70722	-1.93667	-0.88481	-9.68335	-4.42405	cysteine-rich RLK (RECEPTOR-like protein kinase) 12
AT3G60520	18.883	33.3707	0.821497	17.8137	38.7508	1.12124	31.757	30.396	-0.0631952	0.299743	-0.884692	1.49871	-4.42346	unknown protein
AT3G55820	1.08821	3.232	1.57048	1.36509	3.32114	1.28269	1.89865	3.05601	0.686677	-0.28779	-0.883803	-1.43895	-4.41902	Fasciclin-like arabinogalactan family protein
AT4G01010	1.10338	4.26611	1.951	1.4294	8.40414	2.55569	2.96982	6.22375	1.06741	0.60469	-0.88359	3.02345	-4.41795	cyclic nucleotide-gated channel 13
AT5G62130	6.65938	9.79409	0.556523	6.9256	12.0631	0.800586	6.56166	5.23535	-0.325775	0.244063	-0.882298	1.22032	-4.41149	Per1-like family protein
AT1G07870	8.2863	22.0902	1.4146	9.05544	36.4336	2.00841	9.85958	14.2681	0.533196	0.59381	-0.881404	2.96905	-4.40702	Protein kinase superfamily protein
AT3G02990	3.12308	5.28424	0.758727	3.80047	4.80498	0.338353	4.76239	4.3815	-0.12026	-0.420374	-0.878987	-2.10187	-4.39494	heat shock transcription factor A1E
AT3G19580	11.3906	49.1636	2.10975	9.80472	44.9427	2.19654	9.26019	21.7363	1.231	0.08679	-0.87875	0.43395	-4.39375	zinc-finger protein 2
AT4G30530	72.5601	227.643	1.64952	77.3572	190.588	1.30085	106.418	181.639	0.771327	-0.34867	-0.878193	-1.74335	-4.39097	Class I glutamine amidotransferase-like superfamily protein
AT4G35110	4.2833	30.3857	2.8266	5.10619	32.6338	2.67605	4.70523	18.1937	1.9511	-0.15055	-0.8755	-0.75275	-4.3775	Arabidopsis phospholipase-like protein (PEARLI 4) family
AT1G27130	58.4968	89.5953	0.615065	64.1671	95.8018	0.578218	98.0354	81.93	-0.258912	-0.036847	-0.873977	-0.184235	-4.36989	glutathione S-transferase tau 13
AT5G07920	7.21286	43.1625	2.58114	7.44174	57.5525	2.95117	7.44965	24.3328	1.70766	0.37003	-0.87348	1.85015	-4.3674	diacylglycerol kinase1
AT1G27461	0.458738	2.14861	2.22766	0.226252	0.571635	1.33716	0.106905	0.273503	1.35522	-0.8905	-0.87244	-4.4525	-4.3622	unknown protein
AT5G15960	16.3901	207.643	3.66321	21.2247	142.898	2.75117	13.3008	92.0926	2.79157	-0.91204	-0.87164	-4.5602	-4.3582	stress-responsive protein (KIN1) / stress-induced protein (KIN1)
AT5G53120	16.5098	38.4652	1.22023	20.5099	36.5655	0.834162	15.5952	19.8614	0.348871	-0.386068	-0.871359	-1.93034	-4.35679	spermidine synthase 3
AT3G53960	5.27844	10.4704	0.988139	7.4242	8.10789	0.12709	6.45012	6.99843	0.117704	-0.861049	-0.870435	-4.30524	-4.35217	Major facilitator superfamily protein
AT5G37540	11.7095	78.7548	2.74969	12.9752	87.2342	2.74913	11.2334	41.3505	1.88011	-0.00056	-0.86958	-0.0028	-4.3479	Eukaryotic aspartyl protease family protein
AT5G02950	1.56242	3.33161	1.09244	1.95381	3.55949	0.865381	1.96582	2.29584	0.223892	-0.227059	-0.868548	-1.1353	-4.34274	Tudor/PWWP/MBT superfamily protein
AT2G41330	2.04478	9.22981	2.17436	3.17024	11.5185	1.86128	2.66483	6.6074	1.31004	-0.31308	-0.86432	-1.5654	-4.3216	Glutaredoxin family protein
AT5G23950	1.57051	7.78107	2.30874	1.36895	3.93178	1.52211	1.0624	2.89653	1.447	-0.78663	-0.86174	-3.93315	-4.3087	Calcium-dependent lipid-binding (CaLB domain) family protein
AT5G43380	2.14479	6.46393	1.59157	1.8139	12.3024	2.76177	3.44215	5.71036	0.730273	1.1702	-0.861297	5.851	-4.30649	type one serine/threonine protein phosphatase 6
AT2G37870	18.8266	31.6176	0.747954	16.3061	24.747	0.60184	10.3215	9.54652	-0.112605	-0.146114	-0.860559	-0.73057	-4.30279	Bifunctional inhibitor/lipid-transfer protein/seed storage 2S albumin superfamily protein
AT3G04030	1.97567	4.24825	1.10453	2.66996	5.54938	1.05551	2.71105	3.21655	0.246659	-0.04902	-0.857871	-0.2451	-4.28936	Homeodomain-like superfamily protein
AT2G40300	25.4539	36.1116	0.504579	41.1328	55.2459	0.425578	44.8485	35.1305	-0.352337	-0.079001	-0.856916	-0.395005	-4.28458	ferritin 4
AT3G15790	12.8303	25.4032	0.985462	15.9723	23.3973	0.550766	14.9989	16.4091	0.129641	-0.434696	-0.855821	-2.17348	-4.2791	methyl-CPG-binding domain 11
AT5G67300	43.0534	241.83	2.48979	57.3133	320.829	2.48486	49.7398	154.379	1.63401	-0.00493	-0.85578	-0.02465	-4.2789	myb domain protein r1
AT5G64260	201.266	1124.74	2.48242	233.783	1124.98	2.26666	227.284	701.98	1.62693	-0.21576	-0.85549	-1.0788	-4.27745	EXORDIUM like 2
AT5G65630	48.0657	133.759	1.47656	64.4333	182.267	1.50018	86.6758	133.741	0.625746	0.02362	-0.850814	0.1181	-4.25407	global transcription factor group E7
AT1G53560	34.8072	86.627	1.31543	32.989	77.5565	1.23326	42.7717	59.0731	0.465847	-0.08217	-0.849583	-0.41085	-4.24792	Ribosomal protein L18ae family
AT5G03080	23.1802	89.7569	1.95313	26.6236	70.3025	1.40087	27.0891	58.2446	1.10441	-0.55226	-0.84872	-2.7613	-4.2436	Phosphatidic acid phosphatase (PAP2) family protein
AT1G21140	1.69277	4.82487	1.51111	2.72288	4.36816	0.681889	3.20263	5.08215	0.66618	-0.829221	-0.84493	-4.14611	-4.22465	Vacuolar iron transporter (VIT) family protein
AT1G24145	1.53863	8.18159	2.41073	3.50891	14.9199	2.08814	5.83394	17.2725	1.56594	-0.32259	-0.84479	-1.61295	-4.22395	unknown protein
AT2G16700	34.8596	79.3505	1.18668	39.1654	75.1839	0.940847	38.0603	48.2498	0.342235	-0.245833	-0.844445	-1.22916	-4.22222	actin depolymerizing factor 5
AT5G25440	3.61515	29.3359	3.02054	4.63374	33.4742	2.8528	4.80156	21.7051	2.17646	-0.16774	-0.84408	-0.8387	-4.2204	Protein kinase superfamily protein
AT5G23850	3.16139	21.9128	2.79314	3.92041	22.5045	2.52114	3.77927	14.593	1.9491	-0.272	-0.84404	-1.36	-4.2202	Arabidopsis thaliana protein of unknown function (DUF821)
AT5G17450	4.21807	9.32178	1.14402	4.72169	8.27797	0.809975	4.3918	5.42064	0.30365	-0.334045	-0.84037	-1.67023	-4.20185	Heavy metal transport/detoxification superfamily protein
AT2G37760	16.1049	30.1455	0.90444	16.4248	27.5481	0.746078	16.9714	17.7448	0.064291	-0.158362	-0.840149	-0.79181	-4.20075	NAD(P)-linked oxidoreductase superfamily protein
AT5G09520	12.9322	23.918	0.887131	10.3263	13.5885	0.396054	7.66334	7.91987	0.0475041	-0.491077	-0.839627	-2.45538	-4.19813	hydroxyproline-rich glycoprotein family protein
AT5G41550	0.169656	1.33418	2.97527	0.268121	3.16715	3.56223	0.235003	1.03337	2.1366	0.58696	-0.83867	2.9348	-4.19335	Disease resistance protein (TIR-NBS-LRR class) family
AT1G09250	23.9913	54.6891	1.18874	26.3741	45.3148	0.780858	36.08	46.0228	0.35115	-0.407882	-0.83759	-2.03941	-4.18795	basic helix-loop-helix (bHLH) DNA-binding superfamily protein
AT5G50720	5.30968	29.4688	2.47249	8.18678	24.1512	1.56073	7.19477	22.3454	1.63496	-0.91176	-0.83753	-4.5588	-4.18765	HVA22 homologue E
AT3G55430	56.0364	462.39	3.04467	64.7802	520.236	3.00554	62.3124	287.772	2.20734	-0.03913	-0.83733	-0.19565	-4.18665	O-Glycosyl hydrolases family 17 protein
AT2G46600	107.857	232.58	1.10861	122.507	273.402	1.15816	125.616	151.943	0.274511	0.04955	-0.834099	0.24775	-4.1705	Calcium-binding EF-hand family protein
AT4G25690	21.0426	66.0691	1.65067	21.6877	53.3172	1.29773	27.955	49.2688	0.81757	-0.35294	-0.8331	-1.7647	-4.1655	unknown protein
AT2G17840	68.2759	1115.53	4.03021	89.333	1074.96	3.58895	94.2716	866.458	3.20024	-0.44126	-0.82997	-2.2063	-4.14985	Senescence/dehydration-associated protein-related
AT3G48460	7.49649	32.9771	2.13718	6.81286	28.2162	2.05019	5.43694	13.4584	1.30764	-0.08699	-0.82954	-0.43495	-4.1477	GDSL-like Lipase/Acylhydrolase superfamily protein
AT3G57760	4.35885	17.4482	2.00106	4.15031	17.144	2.04641	5.63847	12.7009	1.17156	0.04535	-0.8295	0.22675	-4.1475	Protein kinase superfamily protein
AT4G23630	102.209	387.458	1.92252	120.569	288.665	1.25953	118.199	252.24	1.09357	-0.66299	-0.82895	-3.31495	-4.14475	VIRB2-interacting protein 1
AT3G11260	1.34572	13.859	3.36438	3.4318	12.5117	1.86624	1.96123	11.3747	2.536	-1.49814	-0.82838	-7.4907	-4.1419	WUSCHEL related homeobox 5
AT3G02800	2.43007	7.2238	1.57176	2.96761	7.86965	1.407	4.41102	7.39516	0.745468	-0.16476	-0.826292	-0.8238	-4.13146	Tyrosine phosphatase family protein
AT3G03020	14.5357	38.0776	1.38934	18.3832	58.9417	1.6809	26.7246	39.5309	0.564812	0.29156	-0.824528	1.4578	-4.12264	unknown protein
AT5G10930	5.46986	10.8529	0.988503	5.84743	8.59406	0.555537	5.52562	6.19494	0.164953	-0.432966	-0.82355	-2.16483	-4.11775	CBL-interacting protein kinase 5
AT3G04000	1.73232	7.30143	2.07547	1.99354	4.1055	1.04222	2.30648	5.49727	1.25302	-1.03325	-0.82245	-5.16625	-4.11225	NAD(P)-binding Rossmann-fold superfamily protein
AT1G54540	4.28345	9.16612	1.09754	3.68961	6.2137	0.751986	2.80804	3.3997	0.275845	-0.345554	-0.821695	-1.72777	-4.10847	Late embryogenesis abundant (LEA) hydroxyproline-rich glycoprotein family
AT1G23200	0.682993	6.3332	3.21299	1.72645	6.5318	1.91967	0.906789	4.76054	2.39229	-1.29332	-0.8207	-6.4666	-4.1035	Plant invertase/pectin methylesterase inhibitor superfamily
AT5G40390	11.6789	50.885	2.12334	11.9734	53.7284	2.16585	13.5606	33.5238	1.30576	0.04251	-0.81758	0.21255	-4.0879	Raffinose synthase family protein
AT3G21670	9.38227	18.7169	0.996333	6.59696	16.1482	1.2915	6.80758	7.70624	0.178885	0.295167	-0.817448	1.47584	-4.08724	Major facilitator superfamily protein
AT3G23920	49.086	238.278	2.27926	44.6886	196.896	2.13945	53.2981	146.955	1.46322	-0.13981	-0.81604	-0.69905	-4.0802	beta-amylase 1
AT5G10380	3.31683	14.9904	2.17616	4.18169	26.7957	2.67985	3.42702	8.80407	1.36122	0.50369	-0.81494	2.51845	-4.0747	RING/U-box superfamily protein
AT4G22820	32.8854	111.982	1.76775	37.6402	84.3526	1.16416	41.1467	79.6609	0.953095	-0.60359	-0.814655	-3.01795	-4.07327	A20/AN1-like zinc finger family protein
AT2G32800	17.1686	56.8347	1.727	17.3438	56.4552	1.70268	21.5772	40.612	0.912398	-0.02432	-0.814602	-0.1216	-4.07301	protein kinase family protein
AT3G49690	1.51414	3.49776	1.20793	1.16926	6.90544	2.56213	1.28041	1.68198	0.393551	1.3542	-0.814379	6.771	-4.07189	myb domain protein 84
AT2G21430	1.13428	6.53825	2.52713	1.06194	4.93523	2.21642	1.11207	3.64671	1.71335	-0.31071	-0.81378	-1.55355	-4.0689	Papain family cysteine protease
AT5G54585	8.02021	16.2218	1.01622	3.8586	5.95611	0.626293	7.1403	8.22022	0.203193	-0.389927	-0.813027	-1.94963	-4.06513	unknown protein
AT5G07330	2.70579	12.561	2.21483	1.88137	7.78403	2.04874	1.77759	4.69976	1.40266	-0.16609	-0.81217	-0.83045	-4.06085	unknown protein
AT1G11960	9.31985	44.6059	2.25886	10.6671	83.8754	2.97508	11.2683	30.7514	1.44838	0.71622	-0.81048	3.5811	-4.0524	ERD (early-responsive to dehydration stress) family protein
AT1G67850	4.3596	28.6354	2.71553	5.26995	34.6734	2.71797	5.32942	19.9639	1.90534	0.00244	-0.81019	0.0122	-4.05095	Protein of unknown function (DUF707)
AT3G57540	4.7174	25.9944	2.46214	4.51512	34.4073	2.92988	5.07006	15.9474	1.65324	0.46774	-0.8089	2.3387	-4.0445	Remorin family protein
AT3G12510	4.303	29.7064	2.78736	5.24418	22.4172	2.09582	4.9538	19.5239	1.97863	-0.69154	-0.80873	-3.4577	-4.04365	MADS-box family protein
AT2G32870	11.195	18.9684	0.760744	21.9966	21.0051	-0.0665397	14.162	13.7069	-0.0471259	-0.827284	-0.80787	-4.13642	-4.03935	TRAF-like family protein
AT4G10390	1.30897	4.13556	1.65965	1.25906	3.55423	1.49719	1.6316	2.94497	0.851963	-0.16246	-0.807687	-0.8123	-4.03843	Protein kinase superfamily protein
AT3G57010	10.448	59.6033	2.51217	9.45168	33.2755	1.81582	6.32451	20.6124	1.70449	-0.69635	-0.80768	-3.48175	-4.0384	Calcium-dependent phosphotriesterase superfamily protein
AT1G42990	49.0665	77.665	0.662526	45.9741	93.5302	1.02461	72.6244	65.6739	-0.145136	0.362084	-0.807662	1.81042	-4.03831	basic region/leucine zipper motif 60
AT5G52660	5.97279	21.0313	1.81606	8.43201	20.8284	1.3046	7.83652	15.8	1.01164	-0.51146	-0.80442	-2.5573	-4.0221	Homeodomain-like superfamily protein
AT1G62045	7.9304	20.2637	1.35343	10.4444	19.5314	0.903063	10.846	15.891	0.55104	-0.450367	-0.80239	-2.25183	-4.01195	unknown protein
AT3G05820	0.392765	2.69612	2.77915	0.480311	1.89193	1.97782	0.269775	1.06209	1.97709	-0.80133	-0.80206	-4.00665	-4.0103	invertase H
AT4G01870	30.9254	118.191	1.93426	40.8519	91.9135	1.16987	78.012	171.029	1.13247	-0.76439	-0.80179	-3.82195	-4.00895	tolB protein-related
AT5G04760	22.4555	49.8024	1.14915	20.9639	40.5808	0.952892	26.6895	33.9741	0.348163	-0.196258	-0.800987	-0.98129	-4.00493	Duplicated homeodomain-like superfamily protein
AT4G02550	7.12344	10.8068	0.60129	8.48096	10.9895	0.373824	10.5338	9.17481	-0.199282	-0.227466	-0.800572	-1.13733	-4.00286	unknown protein
AT1G62570	23.8815	350.203	3.87423	32.3463	264.383	3.03095	17.3345	146.091	3.07515	-0.84328	-0.79908	-4.2164	-3.9954	flavin-monooxygenase glucosinolate S-oxygenase 4
AT4G38620	18.5542	27.6229	0.574122	12.8022	21.8888	0.773799	16.7942	14.3753	-0.224372	0.199677	-0.798494	0.998385	-3.99247	myb domain protein 4
AT4G37730	2.68053	5.54035	1.04746	4.07728	8.4388	1.04943	4.00867	4.76383	0.248997	0.00197	-0.798463	0.00985	-3.99232	basic leucine-zipper 7
AT2G19900	1.98658	8.51488	2.0997	1.59085	6.90974	2.11883	0.831481	2.05042	1.30216	0.01913	-0.79754	0.09565	-3.9877	NADP-malic enzyme 1
AT5G67620	1.3359	9.65308	2.85318	1.98447	4.59478	1.21124	2.19197	9.12788	2.05805	-1.64194	-0.79513	-8.2097	-3.97565	unknown protein
AT1G10090	13.0426	54.4865	2.06267	14.3778	57.3679	1.9964	16.2997	39.2461	1.2677	-0.06627	-0.79497	-0.33135	-3.97485	Early-responsive to dehydration stress protein (ERD4)
AT1G76590	10.4891	29.4877	1.49122	15.5871	20.0896	0.366096	17.3419	28.1055	0.696589	-1.12512	-0.794631	-5.62562	-3.97315	PLATZ transcription factor family protein
AT1G58170	4.17891	14.2681	1.77159	3.19736	17.3377	2.43896	4.62527	9.11748	0.979097	0.66737	-0.792493	3.33685	-3.96246	Disease resistance-responsive (dirigent-like protein) family protein
AT4G01120	13.921	72.4645	2.38001	23.6094	71.6394	1.60139	23.4957	70.6615	1.58853	-0.77862	-0.79148	-3.8931	-3.9574	G-box binding factor 2
AT1G15430	12.6375	25.7162	1.02496	14.3385	30.3248	1.08061	19.7218	23.2117	0.235058	0.05565	-0.789902	0.27825	-3.94951	Protein of unknown function (DUF1644)
AT5G10190	8.56797	16.2858	0.926588	9.99089	15.2108	0.606414	14.5427	16.0136	0.139001	-0.320174	-0.787587	-1.60087	-3.93793	Major facilitator superfamily protein
AT1G32610	0.973713	2.33539	1.2621	2.13683	2.0562	-0.0554879	2.32151	3.22864	0.475866	-1.31759	-0.786234	-6.58794	-3.93117	hydroxyproline-rich glycoprotein family protein
AT1G73880	6.01703	21.2558	1.82073	6.27227	20.6554	1.71946	6.45401	13.224	1.0349	-0.10127	-0.78583	-0.50635	-3.92915	UDP-glucosyl transferase 89B1
AT1G29270	3.85337	31.0951	3.01249	5.56195	28.278	2.34602	8.12273	38.0256	2.22694	-0.66647	-0.78555	-3.33235	-3.92775	unknown protein
AT3G27210	11.8184	41.0042	1.79474	13.5008	63.9932	2.24487	13.2089	26.5949	1.00964	0.45013	-0.7851	2.25065	-3.9255	unknown protein
AT1G29640	4.47217	30.9809	2.79233	3.69984	30.5092	3.04371	3.67192	14.775	2.00855	0.25138	-0.78378	1.2569	-3.9189	Protein of unknown function, DUF584
AT5G01850	2.78554	7.03054	1.33568	3.55523	6.6097	0.894642	3.2289	4.73553	0.552484	-0.441038	-0.783196	-2.20519	-3.91598	Protein kinase superfamily protein
AT2G37580	3.5899	12.4114	1.78965	4.5741	14.3094	1.64541	4.35828	8.76199	1.0075	-0.14424	-0.78215	-0.7212	-3.91075	RING/U-box superfamily protein
AT4G34990	3.37986	20.2369	2.58195	2.77226	11.6575	2.07212	2.85798	9.9514	1.7999	-0.50983	-0.78205	-2.54915	-3.91025	myb domain protein 32
AT1G26690	15.7681	31.1613	0.982744	14.2709	31.164	1.1268	17.4416	20.0587	0.201695	0.144056	-0.781049	0.72028	-3.90524	emp24/gp25L/p24 family/GOLD family protein
AT3G10985	134.989	342.833	1.34467	148.691	283.784	0.932476	192.201	284.534	0.565985	-0.412194	-0.778685	-2.06097	-3.89343	senescence associated gene 20
AT1G77170	3.58729	5.71216	0.671141	4.41522	5.55818	0.332129	5.52485	5.12858	-0.107377	-0.339012	-0.778518	-1.69506	-3.89259	Tetratricopeptide repeat (TPR)-like superfamily protein
AT5G59570	11.4629	44.5282	1.95775	12.3828	42.6809	1.78525	16.054	36.3953	1.18082	-0.1725	-0.77693	-0.8625	-3.88465	Homeodomain-like superfamily protein
AT1G76040	7.57706	22.7496	1.58613	9.52047	40.3184	2.08233	8.36948	14.6658	0.809249	0.4962	-0.776881	2.481	-3.88441	calcium-dependent protein kinase 29
AT3G51890	9.16995	32.6247	1.83098	10.4442	29.4848	1.49726	14.0456	29.1971	1.0557	-0.33372	-0.77528	-1.6686	-3.8764	Clathrin light chain protein
AT3G15357	7.04155	13.3392	0.921705	8.84981	12.566	0.505812	8.20394	9.08054	0.146462	-0.415893	-0.775243	-2.07946	-3.87622	unknown protein
AT5G15950	20.0367	40.6604	1.02098	18.6225	58.296	1.64635	13.0348	15.4793	0.247981	0.62537	-0.772999	3.12685	-3.86499	Adenosylmethionine decarboxylase family protein
AT3G13910	11.1228	26.4006	1.24705	12.4314	20.8341	0.744962	17.0437	23.6958	0.475396	-0.502088	-0.771654	-2.51044	-3.85827	Protein of unknown function (DUF3511)
AT2G25690	4.58157	11.4642	1.32322	5.16273	15.3329	1.57042	6.94271	10.1763	0.551644	0.2472	-0.771576	1.236	-3.85788	Protein of unknown function (DUF581)
AT1G68530	171.656	249.002	0.536636	154.335	238.589	0.628464	200.009	170.153	-0.233237	0.091828	-0.769873	0.45914	-3.84937	3-ketoacyl-CoA synthase 6
AT5G58670	2.20208	17.4118	2.98312	2.57131	16.3501	2.66873	1.78239	8.26726	2.2136	-0.31439	-0.76952	-1.57195	-3.8476	phospholipase C1
AT1G62610	6.8182	18.795	1.46289	8.83939	17.7964	1.00957	10.6098	17.1657	0.694135	-0.45332	-0.768755	-2.2666	-3.84378	NAD(P)-binding Rossmann-fold superfamily protein
AT5G59510	0.97422	8.37028	3.10296	1.28714	4.69869	1.86809	0.992123	5.00551	2.33493	-1.23487	-0.76803	-6.17435	-3.84015	ROTUNDIFOLIA like 5
AT1G68620	8.48067	28.2141	1.73417	6.5242	14.5731	1.15943	8.8514	17.2946	0.966348	-0.57474	-0.767822	-2.8737	-3.83911	alpha/beta-Hydrolases superfamily protein
AT1G43886.1	0.946941	1.96448	1.0528	1.08465	3.22802	1.57343	1.46522	1.78707	0.286477	0.52063	-0.766323	2.60315	-3.83161	transposable element gene
AT1G51500	62.4907	82.6694	0.40371	57.8033	79.8075	0.465373	67.3616	52.4229	-0.361728	0.061663	-0.765438	0.308315	-3.82719	ABC-2 type transporter family protein
AT2G21510	0.611782	7.63709	3.64193	0.413079	9.43593	4.51368	0.803806	5.9089	2.87797	0.87175	-0.76396	4.35875	-3.8198	DNAJ heat shock N-terminal domain-containing protein
AT5G41600	41.5604	157.774	1.92458	47.1961	131.426	1.47751	52.0613	116.398	1.16078	-0.44707	-0.7638	-2.23535	-3.819	VIRB2-interacting protein 3
AT2G39200	4.01514	13.548	1.75456	4.8734	6.54684	0.425868	5.06393	10.0643	0.990913	-1.32869	-0.763647	-6.64346	-3.81823	Seven transmembrane MLO family protein
AT4G23600	7.22655	43.1524	2.57806	10.8076	20.6386	0.933295	4.29666	15.1195	1.81512	-1.64476	-0.76294	-8.22382	-3.8147	Tyrosine transaminase family protein
AT2G38530	273.798	547.274	0.99915	351.662	516.469	0.554494	365.514	430.873	0.237335	-0.444656	-0.761815	-2.22328	-3.80907	lipid transfer protein 2
AT3G09830	8.02729	22.1664	1.46539	8.09048	37.0984	2.19706	14.1042	22.9878	0.704738	0.73167	-0.760652	3.65835	-3.80326	Protein kinase superfamily protein
AT5G59490	2.03658	12.303	2.5948	2.35019	15.9828	2.76567	1.40276	5.00931	1.83635	0.17087	-0.75845	0.85435	-3.79225	Haloacid dehalogenase-like hydrolase (HAD) superfamily protein
AT5G20270	22.5431	92.3229	2.034	21.8413	96.2693	2.14002	23.6264	57.2468	1.27679	0.10602	-0.75721	0.5301	-3.78605	heptahelical transmembrane protein1
AT2G16660	4.08464	53.554	3.71271	5.09172	55.5419	3.44735	6.0941	47.2942	2.95618	-0.26536	-0.75653	-1.3268	-3.78265	Major facilitator superfamily protein
AT2G23330.1	1.86882	2.95709	0.662053	2.16999	2.68816	0.308929	3.30218	3.09361	-0.0941273	-0.353124	-0.75618	-1.76562	-3.7809	transposable element gene
AT1G76440	11.6941	17.7551	0.60246	14.1352	24.4644	0.791393	18.1977	16.3657	-0.153078	0.188933	-0.755538	0.944665	-3.77769	HSP20-like chaperones superfamily protein
AT1G55580	0.747135	2.51304	1.74999	0.983102	1.71391	0.80188	0.989522	1.97266	0.995338	-0.94811	-0.754652	-4.74055	-3.77326	GRAS family transcription factor
AT3G15670	3.80769	28.6568	2.91189	0.970693	21.6309	4.47793	1.1569	5.16397	2.15822	1.56604	-0.75367	7.8302	-3.76835	Late embryogenesis abundant protein (LEA) family protein
AT3G58270	2.8152	5.66645	1.00921	3.63263	5.10705	0.491476	2.76157	3.29705	0.255688	-0.517734	-0.753522	-2.58867	-3.76761	Arabidopsis phospholipase-like protein (PEARLI 4) with TRAF-like domain
AT3G22600	83.1961	236.705	1.5085	69.0174	188.48	1.44938	63.3377	107.124	0.75815	-0.05912	-0.75035	-0.2956	-3.75175	Bifunctional inhibitor/lipid-transfer protein/seed storage 2S albumin superfamily protein
AT5G02320	2.26653	3.89546	0.781306	3.1446	2.61501	-0.266063	2.68629	2.74494	0.0311602	-1.04737	-0.750146	-5.23684	-3.75073	myb domain protein 3r-5
AT1G01480	0.272667	1.38746	2.34723	0.40397	1.33727	1.72697	0.403522	1.22256	1.59919	-0.62026	-0.74804	-3.1013	-3.7402	1-amino-cyclopropane-1-carboxylate synthase 2
AT3G01820	16.5937	26.1793	0.657791	19.4765	49.0547	1.33265	29.3884	27.6117	-0.0899655	0.674859	-0.747757	3.37429	-3.73878	P-loop containing nucleoside triphosphate hydrolases superfamily protein
AT5G57910	8.2879	20.2714	1.29036	8.51837	21.995	1.36853	10.2511	14.9459	0.543971	0.07817	-0.746389	0.39085	-3.73194	unknown protein
AT4G08555	9.65879	25.4377	1.39705	8.98107	40.4062	2.16962	38.1609	59.9261	0.651091	0.77257	-0.745959	3.86285	-3.72979	unknown protein
AT1G73010	1.61008	19.6643	3.61037	0.726172	19.4452	4.74296	3.04186	22.1588	2.86485	1.13259	-0.74552	5.66295	-3.7276	phosphate starvation-induced gene 2
AT3G22910	0.314962	16.0886	5.67472	0.457825	15.6715	5.0972	0.316196	9.6347	4.92935	-0.57752	-0.74537	-2.8876	-3.72685	ATPase E1-E2 type family protein / haloacid dehalogenase-like hydrolase family protein
AT1G70480	19.8163	42.1863	1.09009	23.0778	42.7286	0.888698	23.6693	30.1262	0.347999	-0.201392	-0.742091	-1.00696	-3.71046	Domain of unknown function (DUF220)
AT5G03545	28.4757	45.5313	0.67713	33.9375	36.1358	0.0905466	72.0844	68.9863	-0.0633778	-0.586583	-0.740508	-2.93292	-3.70254	unknown protein
AT3G61750	3.95393	7.69382	0.960411	3.91439	10.2345	1.38658	4.31659	5.02758	0.219971	0.426169	-0.74044	2.13084	-3.7022	Cytochrome b561/ferric reductase transmembrane with DOMON related domain
AT3G51090	3.96586	8.49671	1.09927	4.24596	6.00842	0.500897	4.67893	6.00028	0.35885	-0.598373	-0.74042	-2.99186	-3.7021	Protein of unknown function (DUF1640)
AT3G19470	0.896415	2.27306	1.3424	1.68314	2.65773	0.659039	1.70595	2.58951	0.602107	-0.683361	-0.740293	-3.41681	-3.70147	F-box and associated interaction domains-containing protein
AT2G29420	59.7696	104.603	0.807447	64.5405	90.6232	0.489675	123.616	129.577	0.067944	-0.317772	-0.739503	-1.58886	-3.69752	glutathione S-transferase tau 7
AT5G13490	17.1864	34.0672	0.987115	19.3728	33.5284	0.791354	21.2989	25.2974	0.248207	-0.195761	-0.738908	-0.978805	-3.69454	ADP/ATP carrier 2
AT4G05020	9.88479	36.733	1.8938	9.60768	47.3132	2.29998	7.01136	15.6512	1.15851	0.40618	-0.73529	2.0309	-3.67645	NAD(P)H dehydrogenase B2
AT3G14590	5.15801	18.25	1.82301	5.11094	27.6676	2.43654	6.60559	14.0559	1.08941	0.61353	-0.7336	3.06765	-3.668	Calcium-dependent lipid-binding (CaLB domain) family protein
AT5G43260	24.7483	39.4134	0.671358	26.7995	34.5671	0.367196	33.0795	31.7067	-0.0611456	-0.304162	-0.732504	-1.52081	-3.66252	chaperone protein dnaJ-related
AT1G65560	3.82497	9.83493	1.36247	4.50859	9.37947	1.05683	5.00305	7.7466	0.630755	-0.30564	-0.731715	-1.5282	-3.65858	Zinc-binding dehydrogenase family protein
AT3G16800	18.2821	114.508	2.64694	17.3688	78.3894	2.17416	18.8123	71.0144	1.91644	-0.47278	-0.7305	-2.3639	-3.6525	Protein phosphatase 2C family protein
AT5G41610	1.62815	4.87769	1.58297	2.28878	4.53165	0.985461	1.84128	3.32473	0.852527	-0.597509	-0.730443	-2.98754	-3.65221	cation/H+ exchanger 18
AT3G24030	14.0352	21.9628	0.64601	12.89	19.288	0.581448	16.2465	15.3264	-0.0841029	-0.064562	-0.730113	-0.32281	-3.65056	hydroxyethylthiazole kinase family protein
AT5G16560	5.34584	13.159	1.29956	6.74495	14.5169	1.10586	7.91896	11.76	0.570504	-0.1937	-0.729056	-0.9685	-3.64528	Homeodomain-like superfamily protein
AT4G18700	53.6558	98.82	0.881069	62.8285	98.521	0.649012	72.513	80.6402	0.153259	-0.232057	-0.72781	-1.16028	-3.63905	CBL-interacting protein kinase 12
AT1G76940	11.8223	19.805	0.744353	13.3899	15.851	0.243424	13.8538	14.0158	0.0167689	-0.500929	-0.727584	-2.50465	-3.63792	RNA-binding (RRM/RBD/RNP motifs) family protein
AT2G30540	12.2712	20.4194	0.734665	12.1908	20.4173	0.744001	21.1014	21.2057	0.00711383	0.009336	-0.727551	0.04668	-3.63776	Thioredoxin superfamily protein
AT5G55620	40.5824	72.4135	0.835403	34.0088	77.4228	1.18685	53.98	58.203	0.108669	0.351447	-0.726734	1.75723	-3.63367	unknown protein
AT1G28600	24.8557	35.2606	0.504483	18.3401	53.1637	1.53544	26.6789	22.8766	-0.221825	1.03096	-0.726308	5.15478	-3.63154	GDSL-like Lipase/Acylhydrolase superfamily protein
AT3G59200	1.1903	2.63327	1.14553	0.91965	0.941224	0.0334531	1.02411	1.37103	0.420891	-1.11208	-0.724639	-5.56038	-3.62319	F-box/RNI-like superfamily protein
AT3G12145	9.70724	95.0331	3.2913	14.464	66.0799	2.19175	10.6032	62.8926	2.56839	-1.09955	-0.72291	-5.49775	-3.61455	Leucine-rich repeat (LRR) family protein
AT2G31990	1.81009	3.46301	0.935965	2.19392	4.02832	0.876667	1.75843	2.03872	0.213371	-0.059298	-0.722594	-0.29649	-3.61297	Exostosin family protein
AT3G17690	0.146448	3.31656	4.50123	0.172824	8.10407	5.55127	0.207904	2.85393	3.77896	1.05004	-0.72227	5.2502	-3.61135	cyclic nucleotide gated channel 19
AT4G18140	7.94512	19.1508	1.26926	10.958	18.0477	0.719829	10.6022	15.4973	0.547653	-0.549431	-0.721607	-2.74716	-3.60804	SCP1-like small phosphatase 4b
AT5G12010	11.2363	109.485	3.2845	11.6368	82.2994	2.82218	13.2059	78.0593	2.56339	-0.46232	-0.72111	-2.3116	-3.60555	unknown protein
AT4G36900	16.0394	78.4467	2.29009	17.7081	81.1574	2.19631	22.3921	66.4694	1.5697	-0.09378	-0.72039	-0.4689	-3.60195	related to AP2 10
AT2G22190	9.51019	13.7091	0.527591	9.55942	19.5816	1.0345	10.3402	9.05498	-0.191476	0.506909	-0.719067	2.53454	-3.59533	Haloacid dehalogenase-like hydrolase (HAD) superfamily protein
AT5G58770	3.98652	16.2542	2.02761	4.52441	25.7072	2.50637	5.39649	13.3707	1.30898	0.47876	-0.71863	2.3938	-3.59315	Undecaprenyl pyrophosphate synthetase family protein
AT3G53180	18.5089	42.4295	1.19685	22.795	39.7153	0.800982	22.8398	31.8174	0.478266	-0.395868	-0.718584	-1.97934	-3.59292	glutamate-ammonia ligases;catalytics;glutamate-ammonia ligases
AT2G35940	17.3172	33.8316	0.96616	19.1991	40.7163	1.08457	21.0076	24.9489	0.248065	0.11841	-0.718095	0.59205	-3.59048	BEL1-like homeodomain 1
AT5G63130	3.55214	7.45151	1.06884	3.40544	8.01622	1.23508	6.04647	7.71387	0.351362	0.16624	-0.717478	0.8312	-3.58739	Octicosapeptide/Phox/Bem1p family protein
AT5G50100	14.5409	20.5876	0.501654	14.282	24.5552	0.781832	14.0385	12.1198	-0.21203	0.280178	-0.713684	1.40089	-3.56842	Putative thiol-disulphide oxidoreductase DCC
AT5G62490	1.72666	5.91377	1.77609	0.601674	3.91282	2.70115	0.536636	1.12128	1.06314	0.92506	-0.71295	4.6253	-3.56475	HVA22 homologue B
AT1G53180	8.45123	13.2869	0.65277	8.71539	11.3252	0.377897	12.3718	11.8864	-0.0577463	-0.274873	-0.710516	-1.37436	-3.55258	unknown protein
AT1G17550	17.3492	33.3606	0.943275	19.5783	31.8059	0.700036	17.1323	20.1374	0.233157	-0.243239	-0.710118	-1.21619	-3.55059	homology to ABI2, HAB2
AT3G59050	11.0444	32.1317	1.54068	12.835	31.9046	1.31368	15.6957	27.9168	0.830767	-0.227	-0.709913	-1.135	-3.54957	polyamine oxidase 3
AT5G47070	9.75773	29.3598	1.58922	10.584	28.654	1.43685	10.5646	19.5024	0.884412	-0.15237	-0.704808	-0.76185	-3.52404	Protein kinase superfamily protein
AT5G06860	83.245	207.99	1.32108	81.3746	177.657	1.12644	95.1601	145.876	0.616316	-0.19464	-0.704764	-0.9732	-3.52382	polygalacturonase inhibiting protein 1
AT3G50910	12.5748	53.7193	2.0949	13.0804	53.2845	2.02631	13.8402	36.3415	1.39275	-0.06859	-0.70215	-0.34295	-3.51075	unknown protein
AT1G69295	28.3595	80.7903	1.51035	34.6995	68.4311	0.979739	33.7591	59.14	0.80886	-0.530611	-0.70149	-2.65306	-3.50745	plasmodesmata callose-binding protein 4
AT1G70790	4.07422	18.6409	2.19388	5.46019	24.7044	2.17775	6.33273	17.828	1.49325	-0.01613	-0.70063	-0.08065	-3.50315	Calcium-dependent lipid-binding (CaLB domain) family protein
AT3G14595	74.4674	165.955	1.15611	83.753	158.972	0.924557	97.8233	134.159	0.455697	-0.231553	-0.700413	-1.15776	-3.50206	Ribosomal protein L18ae family
AT5G10410	1.60547	17.7783	3.46905	1.66543	13.7358	3.04397	1.92389	13.1127	2.76887	-0.42508	-0.70018	-2.1254	-3.5009	ENTH/ANTH/VHS superfamily protein
AT3G45960	1.31186	24.6876	4.2341	2.51634	47.8802	4.25003	2.08108	24.1751	3.53812	0.01593	-0.69598	0.07965	-3.4799	expansin-like A3
AT5G61810	8.20396	52.2324	2.67055	10.4259	48.764	2.22565	8.55609	33.6309	1.97476	-0.4449	-0.69579	-2.2245	-3.47895	Mitochondrial substrate carrier family protein
AT4G02890	151.5	463.753	1.61403	150.836	387.13	1.35983	188.294	356.807	0.922157	-0.2542	-0.691873	-1.271	-3.45937	Ubiquitin family protein
AT1G30620	8.20062	18.955	1.20877	8.27226	25.6794	1.63426	8.8955	12.7385	0.51805	0.42549	-0.69072	2.12745	-3.4536	NAD(P)-binding Rossmann-fold superfamily protein
AT3G05800	20.8541	44.326	1.08782	25.1981	60.0324	1.25243	28.9771	38.1737	0.397666	0.16461	-0.690154	0.82305	-3.45077	AtBS1(activation-tagged BRI1 suppressor 1)-interacting factor 1
AT3G43270	9.89509	26.6884	1.43143	12.2791	24.819	1.01524	8.87229	14.834	0.741529	-0.41619	-0.689901	-2.08095	-3.4495	Plant invertase/pectin methylesterase inhibitor superfamily
AT5G12140	193.844	417.798	1.10791	219.909	410.554	0.900665	221.083	295.691	0.419498	-0.207245	-0.688412	-1.03622	-3.44206	cystatin-1
AT1G62730	3.9426	6.99299	0.826764	5.34931	7.90753	0.563875	5.79236	6.37675	0.13867	-0.262889	-0.688094	-1.31445	-3.44047	Terpenoid synthases superfamily protein
AT3G55640	5.48555	10.0156	0.868538	7.49091	12.3181	0.717563	7.17853	8.13563	0.180565	-0.150975	-0.687973	-0.754875	-3.43987	Mitochondrial substrate carrier family protein
AT1G53470	4.15129	25.6078	2.62495	4.26624	14.621	1.777	2.25045	8.61735	1.93703	-0.84795	-0.68792	-4.23975	-3.4396	mechanosensitive channel of small conductance-like 4
AT1G77000	7.25271	11.1604	0.621803	7.32302	7.05761	-0.0532598	8.14623	7.78187	-0.0660169	-0.675063	-0.68782	-3.37531	-3.4391	RNI-like superfamily protein
AT1G51620	1.00534	5.63548	2.48685	0.730916	5.28408	2.85387	1.29517	4.50765	1.79923	0.36702	-0.68762	1.8351	-3.4381	Protein kinase superfamily protein
AT3G57230	14.6549	22.5353	0.620799	16.6344	23.4167	0.493369	19.4562	18.5894	-0.0657509	-0.12743	-0.68655	-0.63715	-3.43275	AGAMOUS-like 16
AT2G39450	22.704	41.8216	0.881301	26.2734	38.8067	0.562702	32.6743	37.4326	0.19614	-0.318599	-0.685161	-1.59299	-3.4258	Cation efflux family protein
AT4G12432	2.25304	5.48436	1.28345	1.92111	4.76471	1.31045	2.05689	3.11461	0.598586	0.027	-0.684864	0.135	-3.42432	conserved peptide upstream open reading frame 26
AT1G29330	11.9784	52.146	2.12212	13.5101	53.4798	1.98496	13.8703	37.5726	1.43769	-0.13716	-0.68443	-0.6858	-3.42215	ER lumen protein retaining receptor family protein
AT5G20360	7.21405	10.3006	0.513853	8.18063	12.9689	0.664768	8.22526	7.31001	-0.170188	0.150915	-0.684041	0.754575	-3.42021	Octicosapeptide/Phox/Bem1p (PB1) domain-containing protein / tetratricopeptide repeat (TPR)-containing protein
AT2G46520	15.7475	44.156	1.48749	18.0255	43.671	1.27663	14.146	24.6898	0.803515	-0.21086	-0.683975	-1.0543	-3.41988	cellular apoptosis susceptibility protein, putative / importin-alpha re-exporter, putative
AT5G18360	0.826184	1.65858	1.00541	0.961865	2.53166	1.39618	0.751337	0.941466	0.325449	0.39077	-0.679961	1.95385	-3.3998	Disease resistance protein (TIR-NBS-LRR class) family
AT1G70140	2.02355	7.91159	1.96708	3.00461	9.2225	1.61798	3.23185	7.89	1.28766	-0.3491	-0.67942	-1.7455	-3.3971	formin 8
AT4G26810	6.51697	16.6877	1.35651	10.2512	14.6364	0.51377	8.46739	13.539	0.677131	-0.84274	-0.679379	-4.2137	-3.3969	SWIB/MDM2 domain superfamily protein
AT1G67360	20.1692	84.9184	2.07392	22.4243	86.0819	1.94065	21.6494	57.0515	1.39794	-0.13327	-0.67598	-0.66635	-3.3799	Rubber elongation factor protein (REF)
AT1G25220	13.6957	23.1493	0.757247	15.069	24.1829	0.682405	23.3331	24.7195	0.0832725	-0.074842	-0.673975	-0.37421	-3.36987	anthranilate synthase beta subunit 1
AT1G52080	2.40352	3.85148	0.680264	2.45945	4.70804	0.936791	2.59461	2.60638	0.00653228	0.256527	-0.673732	1.28264	-3.36866	actin binding protein family
AT2G21180	12.6595	25.749	1.0243	10.9467	26.8971	1.29696	13.6264	17.3775	0.350811	0.27266	-0.673489	1.3633	-3.36745	unknown protein
AT2G23120	270.877	2986.58	3.46279	367.25	2883.47	2.97297	374.061	2585.93	2.78933	-0.48982	-0.67346	-2.4491	-3.3673	Late embryogenesis abundant protein, group 6
AT2G19810	28.1263	72.1921	1.35992	39.8496	61.4002	0.62368	34.289	55.2086	0.687146	-0.73624	-0.672774	-3.6812	-3.36387	CCCH-type zinc finger family protein
AT4G36780	53.9767	114.772	1.08836	59.6256	101.641	0.769482	79.0217	105.447	0.416201	-0.318878	-0.672159	-1.59439	-3.36079	BES1/BZR1 homolog 2
AT1G73210	2.08665	6.50105	1.63949	2.35059	5.7586	1.2927	2.33222	4.56287	0.968239	-0.34679	-0.671251	-1.73395	-3.35625	Protein of unknown function (DUF789)
AT4G24370	17.979	35.0261	0.962115	23.3725	30.9261	0.404013	28.1423	34.4355	0.291157	-0.558102	-0.670958	-2.79051	-3.35479	unknown protein
AT4G00850	3.62081	6.98867	0.948705	4.01311	9.75935	1.28207	4.38987	5.34261	0.283366	0.333365	-0.665339	1.66683	-3.32669	GRF1-interacting factor 3
AT2G47060	52.394	75.5436	0.527908	48.9528	99.2148	1.01916	70.874	64.4892	-0.136198	0.491252	-0.664106	2.45626	-3.32053	Protein kinase superfamily protein
AT1G79245	121.16	543.867	2.16634	133.29	919.736	2.78666	174.798	495.297	1.50261	0.62032	-0.66373	3.1016	-3.31865	unknown protein
AT5G55860	8.27719	13.5625	0.712413	9.05658	15.3353	0.759815	10.9836	11.3613	0.0487724	0.047402	-0.663641	0.23701	-3.3182	Plant protein of unknown function (DUF827)
AT4G33565	13.8949	20.319	0.548269	15.2175	18.0537	0.246563	19.4366	17.9671	-0.11342	-0.301706	-0.661689	-1.50853	-3.30844	RING/U-box superfamily protein
AT1G02816	18.3736	53.7009	1.54731	23.9026	44.424	0.89417	19.054	35.231	0.886756	-0.65314	-0.660554	-3.2657	-3.30277	Protein of unknown function, DUF538
AT1G57610	13.177	27.4669	1.05967	16.7214	28.2457	0.756338	19.505	25.7399	0.400163	-0.303332	-0.659507	-1.51666	-3.29753	Protein of unknown function (DUF607)
AT3G04240	28.4062	54.5367	0.941022	29.7985	62.4393	1.06721	30.1506	36.6573	0.281915	0.126188	-0.659107	0.63094	-3.29554	Tetratricopeptide repeat (TPR)-like superfamily protein
AT1G73080	13.0516	42.0376	1.68745	12.5048	50.5688	2.01576	14.1924	28.9516	1.02852	0.32831	-0.65893	1.64155	-3.29465	PEP1 receptor 1
AT4G16760	47.8813	153.838	1.68387	51.1442	113.776	1.15356	49.2264	100.172	1.02497	-0.53031	-0.6589	-2.65155	-3.2945	acyl-CoA oxidase 1
AT3G03170	5.43914	18.9658	1.80195	6.83444	18.1854	1.41188	5.15716	11.3909	1.14324	-0.39007	-0.65871	-1.95035	-3.29355	unknown protein
AT2G37440	0.992717	2.81538	1.50387	0.593987	2.2759	1.93793	0.674613	1.21199	0.845246	0.43406	-0.658624	2.1703	-3.29312	DNAse I-like superfamily protein
AT2G41900	24.7355	48.3709	0.967555	29.2366	44.1275	0.593902	27.1613	33.661	0.309526	-0.373653	-0.658029	-1.86827	-3.29014	CCCH-type zinc finger protein with ARM repeat domain
AT3G52460	2.04053	4.67765	1.19684	1.82508	4.88105	1.41923	2.63114	3.82473	0.539668	0.22239	-0.657172	1.11195	-3.28586	hydroxyproline-rich glycoprotein family protein
AT4G37850	0.324411	2.3335	2.8466	0.327153	2.0087	2.61822	0.346087	1.57948	2.19024	-0.22838	-0.65636	-1.1419	-3.2818	basic helix-loop-helix (bHLH) DNA-binding superfamily protein
AT1G71080	28.9752	51.8404	0.839257	34.1655	45.0077	0.397631	34.5798	39.2641	0.183282	-0.441626	-0.655975	-2.20813	-3.27987	RNA polymerase II transcription elongation factor
AT5G03190	10.8053	21.4069	0.98634	12.714	19.1374	0.589983	10.3488	13.0133	0.330527	-0.396357	-0.655813	-1.98178	-3.27907	conserved peptide upstream open reading frame 47
AT5G62960	3.63351	9.87111	1.44185	4.38068	9.76673	1.15672	3.18349	5.48955	0.786078	-0.28513	-0.655772	-1.42565	-3.27886	unknown protein
AT3G15990	2.0842	8.32714	1.99833	2.24248	3.80494	0.762775	1.63898	4.15881	1.34338	-1.23555	-0.65495	-6.17777	-3.27475	sulfate transporter 3;4
AT1G76180	384.601	2079.52	2.43481	487.297	1858.81	1.93151	539.175	1851.93	1.7802	-0.5033	-0.65461	-2.5165	-3.27305	Dehydrin family protein
AT3G23570	12.0495	17.8802	0.569396	13.3237	13.1492	-0.0190182	15.9398	15.0348	-0.0843296	-0.588414	-0.653726	-2.94207	-3.26863	alpha/beta-Hydrolases superfamily protein
AT4G00760	3.518	6.18779	0.81467	4.88245	10.509	1.10595	5.88814	6.58365	0.161078	0.29128	-0.653592	1.4564	-3.26796	pseudo-response regulator 8
AT1G30640	5.60965	45.4548	3.01845	6.11669	47.0617	2.94373	5.94114	30.61	2.36519	-0.07472	-0.65326	-0.3736	-3.2663	Protein kinase family protein
AT5G67090	0.571955	2.53749	2.14943	0.706747	2.4517	1.79451	0.419839	1.18435	1.49619	-0.35492	-0.65324	-1.7746	-3.2662	Subtilisin-like serine endopeptidase family protein
AT4G13290	1.48421	2.95031	0.991171	1.46066	1.29345	-0.175391	1.38376	1.75007	0.338818	-1.16656	-0.652353	-5.83281	-3.26176	cytochrome P450, family 71, subfamily A, polypeptide 19
AT5G45100	12.7121	20.2632	0.672652	15.2165	25.2357	0.729826	13.4747	13.6674	0.0204839	0.057174	-0.652168	0.28587	-3.26084	SBP (S-ribonuclease binding protein) family protein
AT4G34480	27.2388	73.2373	1.42691	26.1014	80.2984	1.62124	27.0056	46.2515	0.776245	0.19433	-0.650665	0.97165	-3.25332	O-Glycosyl hydrolases family 17 protein
AT1G24330	1.06195	3.05417	1.52407	1.16751	4.59889	1.97785	0.978582	1.79347	0.873989	0.45378	-0.650081	2.2689	-3.25041	ARM repeat superfamily protein
AT3G49950	0.915851	2.60913	1.51038	1.36596	2.65671	0.959729	1.50829	2.73908	0.860773	-0.550651	-0.649607	-2.75326	-3.24804	GRAS family transcription factor
AT3G28270	2.41721	6.05272	1.32424	1.85738	3.93558	1.08331	1.28454	2.05041	0.67466	-0.24093	-0.64958	-1.20465	-3.2479	Protein of unknown function (DUF677)
AT1G51270	1.11256	2.86852	1.36642	1.48804	5.32675	1.83984	1.47497	2.42607	0.717938	0.47342	-0.648482	2.3671	-3.24241	structural molecules;transmembrane receptors;structural molecules
AT5G01870	21.7642	34.1063	0.648084	35.2275	63.0601	0.840026	52.8393	52.8323	-0.000190467	0.191942	-0.648274	0.95971	-3.24137	Bifunctional inhibitor/lipid-transfer protein/seed storage 2S albumin superfamily protein
AT2G47270	7.21674	27.1976	1.91406	7.11588	13.0908	0.879442	5.73838	13.8068	1.26666	-1.03462	-0.6474	-5.17309	-3.237	sequence-specific DNA binding transcription factors;transcription regulators
AT1G75860	11.0569	52.2235	2.23975	14.9045	76.3307	2.35652	16.7095	50.3944	1.59259	0.11677	-0.64716	0.58385	-3.2358	unknown protein
AT2G15480	6.98406	14.7482	1.0784	8.17229	15.0008	0.876222	14.484	19.5466	0.432456	-0.202178	-0.645944	-1.01089	-3.22972	UDP-glucosyl transferase 73B5
AT1G70780	186.758	297.596	0.672184	166.765	329.646	0.983107	205.21	209.005	0.0264367	0.310923	-0.645747	1.55461	-3.22874	unknown protein
AT2G35360	5.92742	9.79181	0.724172	7.01759	9.78421	0.47948	8.3736	8.84335	0.0787446	-0.244692	-0.645427	-1.22346	-3.22714	ubiquitin family protein
AT5G42570	36.3013	224.988	2.63176	38.2992	219.119	2.51633	42.087	166.773	1.98644	-0.11543	-0.64532	-0.57715	-3.2266	B-cell receptor-associated 31-like
AT3G02480	47.9531	148.562	1.63137	23.072	91.5567	1.98852	17.2206	34.1387	0.987276	0.35715	-0.644094	1.78575	-3.22047	Late embryogenesis abundant protein (LEA) family protein
AT1G07615	4.293	6.54446	0.608286	5.35504	5.55348	0.052494	6.56444	6.40406	-0.0356849	-0.555792	-0.643971	-2.77896	-3.21985	GTP-binding protein Obg/CgtA
AT5G52550	11.8718	27.2487	1.19865	14.3305	23.8242	0.733336	14.0483	20.64	0.555046	-0.465314	-0.643604	-2.32657	-3.21802	unknown protein
AT1G07390	1.27848	2.16232	0.758157	1.27419	1.49618	0.231709	1.55219	1.68096	0.11498	-0.526448	-0.643177	-2.63224	-3.21589	receptor like protein 1
AT2G22680	8.74627	13.999	0.678583	11.6148	11.416	-0.0249062	9.59114	9.83608	0.0363803	-0.703489	-0.642203	-3.51745	-3.21101	Zinc finger (C3HC4-type RING finger) family protein
AT1G70900	17.4952	24.5354	0.487904	17.9649	27.1591	0.596253	20.8226	18.7193	-0.153627	0.108349	-0.641531	0.541745	-3.20766	unknown protein
AT4G29930	4.88875	39.864	3.02755	5.06395	23.6468	2.22331	3.7269	19.4922	2.38685	-0.80424	-0.6407	-4.0212	-3.2035	basic helix-loop-helix (bHLH) DNA-binding superfamily protein
AT3G25770	134.262	650.135	2.27569	135.234	370.264	1.4531	128.128	398.116	1.6356	-0.82259	-0.64009	-4.11295	-3.20045	allene oxide cyclase 2
AT5G14700	2.92074	5.06745	0.794926	2.42081	6.2634	1.37146	2.77486	3.08932	0.154875	0.576534	-0.640051	2.88267	-3.20026	NAD(P)-binding Rossmann-fold superfamily protein
AT4G36600	0.629995	3.9106	2.63398	0.342835	1.90247	2.47229	0.139449	0.555603	1.99431	-0.16169	-0.63967	-0.80845	-3.19835	Late embryogenesis abundant (LEA) protein
AT2G39710	3.38439	22.0363	2.70292	3.31366	19.2454	2.53802	3.46136	14.4761	2.06427	-0.1649	-0.63865	-0.8245	-3.19325	Eukaryotic aspartyl protease family protein
AT3G08630	12.0466	39.0441	1.69648	13.1734	41.2177	1.64563	12.0359	25.0826	1.05934	-0.05085	-0.63714	-0.25425	-3.1857	Protein of unknown function (DUF3411)
AT5G28300	16.9846	59.4076	1.80642	26.0758	49.9958	0.939098	34.0288	76.5312	1.16929	-0.867322	-0.63713	-4.33661	-3.18565	Duplicated homeodomain-like superfamily protein
AT1G69410	90.3299	126.881	0.490201	101.926	139.583	0.453595	90.6773	82.0214	-0.144742	-0.036606	-0.634943	-0.18303	-3.17471	eukaryotic elongation factor 5A-3
AT2G38870	55.456	150.303	1.43846	60.7956	127.444	1.06783	83.802	146.298	0.803854	-0.37063	-0.634606	-1.85315	-3.17303	Serine protease inhibitor, potato inhibitor I-type family protein
AT5G13370	17.3777	24.5204	0.496747	17.3908	23.3666	0.426123	20.235	18.4203	-0.135553	-0.070624	-0.6323	-0.35312	-3.1615	Auxin-responsive GH3 family protein
AT5G10100	2.77312	16.4397	2.5676	2.39479	24.9937	3.38359	3.16807	12.1366	1.93769	0.81599	-0.62991	4.07995	-3.14955	Haloacid dehalogenase-like hydrolase (HAD) superfamily protein
AT1G42470	7.36135	15.0124	1.02812	8.56304	21.9878	1.36051	11.0903	14.6378	0.400401	0.33239	-0.627719	1.66195	-3.13859	Patched family protein
AT5G54170	34.2349	118.784	1.7948	36.6935	97.9826	1.417	37.4994	84.5213	1.17245	-0.3778	-0.62235	-1.889	-3.11175	Polyketide cyclase/dehydrase and lipid transport superfamily protein
AT3G50400	5.27355	9.16915	0.798013	3.5268	6.57613	0.89888	2.7723	3.13413	0.176981	0.100867	-0.621032	0.504335	-3.10516	GDSL-like Lipase/Acylhydrolase superfamily protein
AT1G56660	12.9908	127.267	3.29229	12.4878	340.567	4.76934	22.008	140.233	2.67172	1.47705	-0.62057	7.38525	-3.10285	unknown protein
AT5G43980	0.905045	4.32484	2.25659	0.815997	2.35308	1.52792	0.85088	2.64478	1.63612	-0.72867	-0.62047	-3.64335	-3.10235	plasmodesmata-located protein 1
AT4G34650	7.1033	10.8118	0.606048	5.97817	12.2078	1.03002	4.94711	4.90472	-0.0124134	0.423972	-0.618461	2.11986	-3.09231	squalene synthase 2
AT3G25870	5.17559	17.279	1.73922	4.68406	17.8037	1.92635	6.4771	14.0879	1.12104	0.18713	-0.61818	0.93565	-3.0909	unknown protein
AT1G20823	8.25191	13.332	0.692098	10.125	23.806	1.23341	13.6644	14.3848	0.0741195	0.541312	-0.617978	2.70656	-3.08989	RING/U-box superfamily protein
AT5G63450	4.37344	55.7877	3.67311	3.68175	37.146	3.33475	3.69199	30.7063	3.05607	-0.33836	-0.61704	-1.6918	-3.0852	cytochrome P450, family 94, subfamily B, polypeptide 1
AT1G62305	3.69456	8.65285	1.22777	4.71511	7.81234	0.728464	4.947	7.55641	0.611147	-0.499306	-0.616623	-2.49653	-3.08312	Core-2/I-branching beta-1,6-N-acetylglucosaminyltransferase family protein
AT3G59700	1.291	4.96479	1.94324	1.74578	4.50563	1.36785	1.36806	3.43395	1.32774	-0.57539	-0.6155	-2.87695	-3.0775	lectin-receptor kinase
AT3G28220	8.80012	28.209	1.68056	10.2556	14.0661	0.455818	5.15164	10.7856	1.06601	-1.22474	-0.61455	-6.12371	-3.07275	TRAF-like family protein
AT1G52030	1.10942	2.76157	1.31569	1.71023	2.04309	0.25656	1.05901	1.72183	0.701229	-1.05913	-0.614461	-5.29565	-3.07231	myrosinase-binding protein 2
AT1G07030	13.0127	21.1288	0.699291	14.4305	19.9589	0.467918	17.4433	18.5051	0.0852525	-0.231373	-0.614039	-1.15687	-3.07019	Mitochondrial substrate carrier family protein
AT5G16970	64.5395	116.974	0.857932	58.2683	82.2384	0.497101	82.7416	98.0274	0.244572	-0.360831	-0.61336	-1.80416	-3.0668	alkenal reductase
AT1G60270	2.2649	12.9811	2.5189	2.55657	13.5139	2.40216	1.88331	7.06861	1.90816	-0.11674	-0.61074	-0.5837	-3.0537	beta glucosidase 6
AT1G56140	5.51739	10.5655	0.937303	6.81205	16.8728	1.30854	8.23859	10.3335	0.326857	0.371237	-0.610446	1.85619	-3.05223	Leucine-rich repeat transmembrane protein kinase
AT5G04480	9.45739	18.9428	1.00214	9.93053	26.2845	1.40427	11.993	15.7369	0.391952	0.40213	-0.610188	2.01065	-3.05094	UDP-Glycosyltransferase superfamily protein
AT3G07360	29.9401	101.067	1.75516	33.9442	136.409	2.00671	31.8342	70.5129	1.14731	0.25155	-0.60785	1.25775	-3.03925	plant U-box 9
AT5G20820	2.3797	6.17705	1.37614	4.48086	1.57975	-1.50408	3.59871	6.13411	0.769375	-2.88022	-0.606765	-10	-3.03382	SAUR-like auxin-responsive protein family
AT4G36500	72.0722	154.901	1.10384	66.4078	122.02	0.87769	116.266	164.167	0.497732	-0.22615	-0.606108	-1.13075	-3.03054	unknown protein
AT4G16500	86.3101	333.126	1.94847	96.7554	330.836	1.7737	119.332	302.739	1.34309	-0.17477	-0.60538	-0.87385	-3.0269	Cystatin/monellin superfamily protein
AT3G54200	30.7826	70.8496	1.20265	27.4822	84.3603	1.61807	42.7406	64.7114	0.598411	0.41542	-0.604239	2.0771	-3.02119	Late embryogenesis abundant (LEA) hydroxyproline-rich glycoprotein family
AT5G10720	1.2744	3.13598	1.2991	1.2398	3.55616	1.52022	1.15716	1.87342	0.695086	0.22112	-0.604014	1.1056	-3.02007	histidine kinase 5
AT1G01600	3.64992	18.6828	2.35578	3.39747	20.5322	2.59536	3.3348	11.2386	1.75279	0.23958	-0.60299	1.1979	-3.01495	cytochrome P450, family 86, subfamily A, polypeptide 4
AT5G19440	54.712	96.3044	0.815744	55.4146	80.5033	0.538783	51.2679	59.5052	0.214961	-0.276961	-0.600783	-1.38481	-3.00392	NAD(P)-binding Rossmann-fold superfamily protein
AT5G64080	19.4588	28.9718	0.574225	30.5476	32.585	0.0931501	20.2086	19.8457	-0.0261463	-0.481075	-0.600371	-2.40537	-3.00186	Bifunctional inhibitor/lipid-transfer protein/seed storage 2S albumin superfamily protein
AT3G06125	43.6372	67.394	0.627061	49.9572	53.3009	0.093468	46.6086	47.5047	0.0274745	-0.533593	-0.599587	-2.66796	-2.99793	other RNA
AT1G46768	5.16693	14.1799	1.45647	6.81028	9.87287	0.535756	7.25761	13.1482	0.857296	-0.920714	-0.599174	-4.60357	-2.99587	related to AP2 1
AT2G34650	3.61047	7.69759	1.09222	5.34887	7.71979	0.529327	5.36813	7.56658	0.495223	-0.562893	-0.596997	-2.81446	-2.98498	Protein kinase superfamily protein
AT1G69430	1.01008	6.12712	2.60074	1.00154	8.87923	3.14821	1.25938	5.06032	2.00651	0.54747	-0.59423	2.73735	-2.97115	unknown protein
AT4G34230	38.9397	260.633	2.74271	38.7271	161.914	2.06381	26.5708	117.841	2.14892	-0.6789	-0.59379	-3.3945	-2.96895	cinnamyl alcohol dehydrogenase 5
AT5G53290	1.87022	3.88106	1.05324	2.14102	6.1223	1.51578	2.30382	3.16897	0.459984	0.46254	-0.593256	2.3127	-2.96628	cytokinin response factor 3
AT3G05880	547.664	957.909	0.806597	510.08	839.911	0.719512	557.338	646.802	0.214773	-0.087085	-0.591824	-0.435425	-2.95912	Low temperature and salt responsive protein family
AT4G24380	13.0446	142.137	3.44576	9.83583	172.239	4.13022	11.7053	84.6322	2.85404	0.68446	-0.59172	3.4223	-2.9586	unknown protein
AT5G67640	6.41735	10.7001	0.737578	8.28958	12.7677	0.623131	8.98908	9.96034	0.148021	-0.114447	-0.589557	-0.572235	-2.94778	unknown protein
AT1G43910	3.46083	18.3336	2.4053	3.46788	28.4243	3.035	4.04313	14.2381	1.81621	0.6297	-0.58909	3.1485	-2.94545	P-loop containing nucleoside triphosphate hydrolases superfamily protein
AT1G27760	22.0212	127.234	2.53051	22.6076	99.8268	2.14262	22.3099	85.737	1.94224	-0.38789	-0.58827	-1.93945	-2.94135	interferon-related developmental regulator family protein / IFRD protein family
AT4G31860	18.6909	46.3539	1.31035	20.7056	50.2167	1.27815	21.593	35.7421	0.727061	-0.0322	-0.583289	-0.161	-2.91644	Protein phosphatase 2C family protein
AT2G34070	16.492	54.4244	1.72249	16.9253	52.4327	1.63129	24.6605	54.3386	1.13978	-0.0912	-0.58271	-0.456	-2.91355	TRICHOME BIREFRINGENCE-LIKE 37
AT5G13220	3.20282	60.2999	4.23474	3.6614	47.7944	3.70637	4.18609	52.63	3.65221	-0.52837	-0.58253	-2.64185	-2.91265	jasmonate-zim-domain protein 10
AT4G39840	23.6427	99.3028	2.07044	26.4855	91.0323	1.78118	35.1156	98.5011	1.48803	-0.28926	-0.58241	-1.4463	-2.91205	unknown protein
AT4G14370	0.76863	4.9113	2.67574	0.789658	9.72536	3.62245	1.17509	5.01578	2.09371	0.94671	-0.58203	4.73355	-2.91015	Disease resistance protein (TIR-NBS-LRR class) family
AT5G42650	49.134	347.264	2.82124	60.22	218.216	1.85744	45.6993	215.802	2.23946	-0.9638	-0.58178	-4.819	-2.9089	allene oxide synthase
AT4G35190	1.15722	8.23172	2.83052	1.39316	6.59556	2.24313	1.17316	5.57763	2.24925	-0.58739	-0.58127	-2.93695	-2.90635	Putative lysine decarboxylase family protein
AT1G68690	5.42894	22.0303	2.02075	6.09981	39.7873	2.70547	7.28747	19.7793	1.4405	0.68472	-0.58025	3.4236	-2.90125	Protein kinase superfamily protein
AT4G15260	13.9476	22.114	0.664944	15.4741	20.5232	0.407406	21.5414	22.8854	0.087316	-0.257538	-0.577628	-1.28769	-2.88814	UDP-Glycosyltransferase superfamily protein
AT1G79410	9.7564	13.9414	0.514954	8.98399	17.3894	0.952782	13.9409	13.3678	-0.0605627	0.437828	-0.575517	2.18914	-2.87758	organic cation/carnitine transporter5
AT4G16750	4.75287	12.5067	1.39583	6.11867	11.7217	0.937897	6.23813	11.0159	0.820404	-0.457933	-0.575426	-2.28966	-2.87713	Integrase-type DNA-binding superfamily protein
AT3G02750	21.2334	57.6789	1.44171	24.4958	45.8299	0.903754	26.0042	47.4258	0.866926	-0.537956	-0.574784	-2.68978	-2.87392	Protein phosphatase 2C family protein
AT2G30500	30.0415	49.7317	0.727207	32.5771	67.0296	1.04094	38.7308	43.0588	0.152826	0.313733	-0.574381	1.56866	-2.8719	Kinase interacting (KIP1-like) family protein
AT1G75388	6.43673	18.2182	1.50098	6.4387	22.9277	1.83225	8.87775	16.8899	0.927899	0.33127	-0.573081	1.65635	-2.8654	conserved peptide upstream open reading frame 5
AT1G08890	10.5235	46.0276	2.12889	14.9445	34.5307	1.20827	12.04	35.403	1.55603	-0.92062	-0.57286	-4.6031	-2.8643	Major facilitator superfamily protein
AT3G05580	8.29272	36.2555	2.12828	10.7488	44.6729	2.05523	10.7395	31.59	1.55654	-0.07305	-0.57174	-0.36525	-2.8587	Calcineurin-like metallo-phosphoesterase superfamily protein
AT5G20900	55.2774	129.44	1.22752	59.2056	106.341	0.844892	58.9216	92.8498	0.656102	-0.382628	-0.571418	-1.91314	-2.85709	jasmonate-zim-domain protein 12
AT5G27760	55.8069	118.54	1.08686	64.2088	133.122	1.0519	73.2869	104.853	0.516737	-0.03496	-0.570123	-0.1748	-2.85061	Hypoxia-responsive family protein
AT5G58620	14.3474	33.4069	1.21936	16.3901	36.7768	1.16597	18.797	29.4827	0.64937	-0.05339	-0.56999	-0.26695	-2.84995	zinc finger (CCCH-type) family protein
AT2G27150	4.38691	8.8237	1.00818	4.71556	8.62178	0.870557	4.43789	6.01577	0.438876	-0.137623	-0.569304	-0.688115	-2.84652	abscisic aldehyde oxidase 3
AT4G17230	44.8559	67.8334	0.596698	42.5828	104.54	1.29571	61.5782	62.7986	0.0283138	0.699012	-0.568384	3.49506	-2.84192	SCARECROW-like 13
AT1G13190	22.5736	30.2953	0.424458	26.7253	29.5595	0.145414	27.3034	24.7138	-0.143758	-0.279044	-0.568216	-1.39522	-2.84108	RNA-binding (RRM/RBD/RNP motifs) family protein
AT5G62070	16.106	71.5305	2.15096	17.9373	66.2764	1.88553	22.3344	66.9621	1.58407	-0.26543	-0.56689	-1.32715	-2.83445	IQ-domain 23
AT1G21980	15.9486	175.068	3.45641	15.9492	131.705	3.04576	14.7378	109.428	2.8924	-0.41065	-0.56401	-2.05325	-2.82005	phosphatidylinositol-4-phosphate 5-kinase 1
AT1G04070	12.5891	21.6759	0.783917	16.5684	22.3748	0.43344	15.4392	17.9923	0.220785	-0.350477	-0.563132	-1.75238	-2.81566	translocase of outer membrane 22-I
AT1G32640	31.6622	60.6867	0.938619	28.3811	71.4774	1.33256	36.8508	47.9286	0.37919	0.393941	-0.559429	1.9697	-2.79714	Basic helix-loop-helix (bHLH) DNA-binding family protein
AT4G18210	2.1387	4.09241	0.936219	2.13662	3.97069	0.894062	2.52591	3.28119	0.377416	-0.042157	-0.558803	-0.210785	-2.79402	purine permease 10
AT1G78610	10.964	27.7758	1.34105	11.1774	39.2441	1.81189	9.84401	16.9373	0.782886	0.47084	-0.558164	2.3542	-2.79082	mechanosensitive channel of small conductance-like 6
AT3G48090	11.2822	24.3583	1.11037	12.2418	41.8177	1.7723	10.8927	15.9846	0.55332	0.66193	-0.55705	3.30965	-2.78525	alpha/beta-Hydrolases superfamily protein
AT2G40830	15.994	25.3248	0.663023	18.5603	27.031	0.542391	18.5281	19.9422	0.106105	-0.120632	-0.556918	-0.60316	-2.78459	RING-H2 finger C1A
AT1G17630	1.0161	2.18007	1.10133	1.54099	1.69754	0.139585	1.29258	1.88568	0.544837	-0.961745	-0.556493	-4.80872	-2.78246	Pentatricopeptide repeat (PPR-like) superfamily protein
AT1G16130	2.8672	10.4393	1.8643	3.00808	16.8888	2.48915	4.7173	11.6786	1.30784	0.62485	-0.55646	3.12425	-2.7823	wall associated kinase-like 2
AT4G27260	33.7513	46.926	0.475446	43.4897	39.0563	-0.15512	43.3407	40.9757	-0.0809556	-0.630566	-0.556402	-3.15283	-2.78201	Auxin-responsive GH3 family protein
AT5G56980	19.7033	89.3145	2.18046	20.9359	105.575	2.33421	25.5264	78.739	1.62509	0.15375	-0.55537	0.76875	-2.77685	unknown protein
AT2G41475	39.9797	108.468	1.43993	43.4746	98.0771	1.17374	50.65	93.5349	0.884943	-0.26619	-0.554987	-1.33095	-2.77493	Embryo-specific protein 3, (ATS3)
AT3G22370	27.8369	62.4694	1.16615	25.3908	61.061	1.26595	26.8987	41.1076	0.611867	0.0998	-0.554283	0.499	-2.77141	alternative oxidase 1A
AT2G20370	12.5195	54.1845	2.1137	14.2042	60.6531	2.09427	16.6477	49.0968	1.56031	-0.01943	-0.55339	-0.09715	-2.76695	Exostosin family protein
AT2G39580	9.37681	12.5516	0.420706	13.8203	17.8458	0.368796	14.4893	13.2279	-0.131401	-0.05191	-0.552107	-0.25955	-2.76053	unknown protein
AT1G28690	1.01931	2.41527	1.24459	1.88434	2.92806	0.635884	1.18008	1.90942	0.694255	-0.608706	-0.550335	-3.04353	-2.75168	Tetratricopeptide repeat (TPR)-like superfamily protein
AT4G22592	5.11859	105.596	4.36667	6.89925	116.904	4.08273	8.01878	112.982	3.81657	-0.28394	-0.5501	-1.4197	-2.7505	conserved peptide upstream open reading frame 27
AT3G57710	4.34387	7.06825	0.70237	5.37535	6.638	0.30439	5.51497	6.12936	0.152383	-0.39798	-0.549987	-1.9899	-2.74993	Protein kinase superfamily protein
AT4G23060	18.1231	27.1029	0.580612	20.6547	28.4605	0.46249	32.0325	32.7341	0.031259	-0.118122	-0.549353	-0.59061	-2.74676	IQ-domain 22
AT5G25110	3.1054	12.9763	2.06303	3.33913	7.88404	1.23946	3.85035	10.9963	1.51396	-0.82357	-0.54907	-4.11785	-2.74535	CBL-interacting protein kinase 25
AT1G80120	3.15672	40.5927	3.68472	4.25358	43.5259	3.35513	3.83361	33.694	3.13571	-0.32959	-0.54901	-1.64795	-2.74505	Protein of unknown function (DUF567)
AT5G11110	6.48322	61.4901	3.24557	5.36489	52.2905	3.28493	4.35367	28.2485	2.69787	0.03936	-0.5477	0.1968	-2.7385	sucrose phosphate synthase 2F
AT1G01650	17.0515	64.1657	1.9119	18.5534	60.4932	1.70509	18.5197	47.719	1.3655	-0.20681	-0.5464	-1.03405	-2.732	SIGNAL PEPTIDE PEPTIDASE-LIKE 4
AT1G64060	5.43155	12.2986	1.17906	5.9678	14.7257	1.30307	5.28555	8.19863	0.633331	0.12401	-0.545729	0.62005	-2.72865	respiratory burst oxidase protein F
AT5G08760	23.819	70.5268	1.56606	19.0307	111.935	2.55626	30.2537	61.394	1.02099	0.9902	-0.54507	4.951	-2.72535	unknown protein
AT3G54680	22.3094	39.2592	0.815377	25.588	32.9876	0.366458	28.5328	34.42	0.27063	-0.448919	-0.544747	-2.24459	-2.72374	proteophosphoglycan-related
AT5G48180	146.707	227.76	0.634578	160.11	175.889	0.135598	287.833	306.46	0.0904638	-0.49898	-0.544114	-2.4949	-2.72057	nitrile specifier protein 5
AT4G19960	8.3165	15.2794	0.877535	7.6306	21.1962	1.47393	7.90509	9.96062	0.333454	0.596395	-0.544081	2.98198	-2.72041	K+ uptake permease 9
AT1G01420	6.67319	11.9117	0.83593	7.6872	11.6554	0.600473	8.60335	10.5377	0.292595	-0.235457	-0.543335	-1.17728	-2.71667	UDP-glucosyl transferase 72B3
AT2G46210	1.7393	4.27275	1.29666	2.24367	3.90958	0.801156	2.97623	5.0177	0.75354	-0.495504	-0.54312	-2.47752	-2.7156	Fatty acid/sphingolipid desaturase
AT2G29490	21.2673	30.4751	0.51899	21.5006	26.0763	0.278363	27.6176	27.1852	-0.0227689	-0.240627	-0.541759	-1.20313	-2.70879	glutathione S-transferase TAU 1
AT1G77370	28.9985	45.2356	0.64148	29.5291	43.3866	0.55511	41.2765	44.2399	0.100028	-0.08637	-0.541452	-0.43185	-2.70726	Glutaredoxin family protein
AT3G04670	28.4127	51.0357	0.844969	33.9493	45.6157	0.426147	35.5128	43.8361	0.303781	-0.418822	-0.541188	-2.09411	-2.70594	WRKY DNA-binding protein 39
AT1G76680	62.7622	187.456	1.57858	72.6479	181.196	1.31856	181.181	372.313	1.03908	-0.26002	-0.5395	-1.3001	-2.6975	12-oxophytodienoate reductase 1
AT5G15970	541.543	2838.9	2.39018	717.115	2196.9	1.61519	445.8	1608.1	1.85088	-0.77499	-0.5393	-3.87495	-2.6965	stress-responsive protein (KIN2) / stress-induced protein (KIN2) / cold-responsive protein (COR6.6) / cold-regulated protein (COR6.6)
AT1G03030	11.4049	16.972	0.573498	13.0039	15.8595	0.286404	13.5213	13.8547	0.0351363	-0.287094	-0.538362	-1.43547	-2.69181	P-loop containing nucleoside triphosphate hydrolases superfamily protein
AT3G10110	4.16423	7.98076	0.938477	4.63702	6.44809	0.475673	4.59949	6.06995	0.40021	-0.462804	-0.538267	-2.31402	-2.69134	Mitochondrial import inner membrane translocase subunit Tim17/Tim22/Tim23 family protein
AT5G15650	132.819	540.837	2.02574	145.25	419.499	1.53013	158.055	443.216	1.48758	-0.49561	-0.53816	-2.47805	-2.6908	reversibly glycosylated polypeptide 2
AT4G27350	9.3226	67.7802	2.86206	9.36429	86.6746	3.21037	15.4411	77.4662	2.32679	0.34831	-0.53527	1.74155	-2.67635	Protein of unknown function (DUF1223)
AT5G06370	33.3549	56.6051	0.763033	35.9979	51.6556	0.521013	41.3696	48.4677	0.228455	-0.24202	-0.534578	-1.2101	-2.67289	NC domain-containing protein-related
AT1G67860	30.9774	47.1925	0.607341	46.9197	47.7482	0.025252	48.5309	51.1011	0.0744504	-0.582089	-0.532891	-2.91044	-2.66445	unknown protein
AT1G71360	6.33954	45.9964	2.85907	6.12314	57.1582	3.22262	6.88488	34.5359	2.32659	0.36355	-0.53248	1.81775	-2.6624	Galactose-binding protein
AT1G05420	1.98864	72.7519	5.19313	3.3561	53.4786	3.99411	3.95588	100.092	4.66119	-1.19902	-0.53194	-5.9951	-2.6597	ovate family protein 12
AT2G06950	6.25588	13.2182	1.07924	8.53201	12.789	0.583951	6.92936	10.1276	0.547493	-0.495289	-0.531747	-2.47645	-2.65874	transposable element gene
AT2G45820	179.12	753.37	2.07243	189.295	734.977	1.95706	225.817	657.04	1.54082	-0.11537	-0.53161	-0.57685	-2.65805	Remorin family protein
AT5G17600	7.57958	14.1313	0.898704	9.76108	9.15922	-0.0918159	8.28394	10.6844	0.367113	-0.99052	-0.531591	-4.9526	-2.65795	RING/U-box superfamily protein
AT1G25450	26.901	76.8627	1.51463	23.4846	78.2192	1.73581	26.1064	51.6148	0.98338	0.22118	-0.53125	1.1059	-2.65625	3-ketoacyl-CoA synthase 5
AT5G66400	15.6284	153.929	3.30003	19.4855	105.726	2.43986	5.83079	39.7602	2.76956	-0.86017	-0.53047	-4.30085	-2.65235	Dehydrin family protein
AT1G27930	24.4478	57.5924	1.23617	26.6549	45.6925	0.777557	30.0083	48.9508	0.70597	-0.458613	-0.5302	-2.29306	-2.651	Protein of unknown function (DUF579)
AT2G23340	14.0299	36.3084	1.3718	16.5619	43.8739	1.40549	20.9001	37.4609	0.841875	0.03369	-0.529925	0.16845	-2.64962	DREB and EAR motif protein 3
AT3G58800	3.0934	6.33885	1.03503	4.23402	6.58	0.63606	4.11352	5.83802	0.505106	-0.39897	-0.529924	-1.99485	-2.64962	unknown protein
AT1G66500	3.73761	12.7392	1.76909	2.89949	34.9667	3.59211	6.03962	14.2607	1.23952	1.82302	-0.52957	9.1151	-2.64785	Pre-mRNA cleavage complex II
AT1G80130	1.38708	10.4095	2.90778	4.43185	6.42968	0.53684	1.55799	8.10442	2.37902	-2.37094	-0.52876	-10	-2.6438	Tetratricopeptide repeat (TPR)-like superfamily protein
AT3G52470	57.485	328.322	2.51385	57.398	298.176	2.37709	61.9435	245.301	1.98553	-0.13676	-0.52832	-0.6838	-2.6416	Late embryogenesis abundant (LEA) hydroxyproline-rich glycoprotein family
AT4G30340	11.3363	31.1524	1.45839	12.281	35.2032	1.51928	17.5555	33.4623	0.930614	0.06089	-0.527776	0.30445	-2.63888	diacylglycerol kinase 7
AT1G02340	5.92874	17.8831	1.5928	5.55551	15.6119	1.49065	5.67907	11.8829	1.06516	-0.10215	-0.52764	-0.51075	-2.6382	basic helix-loop-helix (bHLH) DNA-binding superfamily protein
AT5G09620	37.5841	74.3541	0.984289	39.451	60.126	0.607927	44.1698	60.6274	0.456909	-0.376362	-0.52738	-1.88181	-2.6369	Octicosapeptide/Phox/Bem1p family protein
AT4G31000	3.92727	27.3237	2.79855	4.97951	43.1051	3.11378	3.72905	18.0032	2.27138	0.31523	-0.52717	1.57615	-2.63585	Calmodulin-binding protein
AT1G26580	28.9481	37.7973	0.384812	41.1108	47.2955	0.202187	45.572	41.2959	-0.142151	-0.182625	-0.526963	-0.913125	-2.63481	unknown protein
AT4G12020	2.98554	9.63605	1.69045	3.57061	8.32472	1.22123	2.88946	6.47531	1.16415	-0.46922	-0.5263	-2.3461	-2.6315	protein kinase family protein
AT2G46590	8.35659	14.2315	0.7681	11.0763	24.2645	1.13137	11.1844	13.231	0.242433	0.36327	-0.525667	1.81635	-2.62833	Dof-type zinc finger DNA-binding family protein
AT2G35760	9.54424	40.594	2.08856	8.58493	47.8735	2.47935	11.6982	34.5672	1.56312	0.39079	-0.52544	1.95395	-2.6272	Uncharacterised protein family (UPF0497)
AT5G19020	2.15212	3.7748	0.81064	2.60814	4.44866	0.770353	3.13192	3.81756	0.285605	-0.040287	-0.525035	-0.201435	-2.62518	mitochondrial editing factor 18
AT4G36988	26.6294	74.6458	1.48704	27.5679	73.0683	1.40625	29.9718	58.4099	0.962606	-0.08079	-0.524434	-0.40395	-2.62217	conserved peptide upstream open reading frame 49
AT5G13210	1.70899	3.67267	1.10369	2.52053	7.28326	1.53086	2.00573	2.99903	0.580369	0.42717	-0.523321	2.13585	-2.61661	Uncharacterised conserved protein UCP015417, vWA
AT4G14746	11.8138	46.2262	1.96824	10.5097	52.4515	2.31926	15.3482	41.7953	1.44527	0.35102	-0.52297	1.7551	-2.61485	unknown protein
AT5G09250	14.8188	33.9061	1.19411	14.8774	43.0829	1.53399	17.7006	28.2114	0.672479	0.33988	-0.521631	1.6994	-2.60816	ssDNA-binding transcriptional regulator
AT1G09645	22.5092	37.8149	0.748443	29.6929	37.9303	0.353231	36.6327	42.8917	0.227566	-0.395212	-0.520877	-1.97606	-2.60439	unknown protein
AT3G50950	49.8106	99.2744	0.99497	44.2522	124.357	1.49067	50.9507	70.8047	0.474744	0.4957	-0.520226	2.4785	-2.60113	HOPZ-ACTIVATED RESISTANCE 1
AT2G36080	20.3509	42.3715	1.058	19.9661	31.4882	0.65726	15.3043	22.2535	0.540096	-0.40074	-0.517904	-2.0037	-2.58952	AP2/B3-like transcriptional factor family protein
AT4G16680	1.1873	2.63057	1.14769	1.13916	2.42734	1.09141	1.05962	1.64028	0.630396	-0.05628	-0.517294	-0.2814	-2.58647	P-loop containing nucleoside triphosphate hydrolases superfamily protein
AT1G67810	5.05603	9.17325	0.859429	6.85853	8.41178	0.294512	9.46945	12.0089	0.342754	-0.564917	-0.516675	-2.82458	-2.58338	sulfur E2
AT3G24840	3.68505	14.2283	1.94901	4.00901	15.8024	1.97883	3.13795	8.47169	1.43283	0.02982	-0.51618	0.1491	-2.5809	Sec14p-like phosphatidylinositol transfer family protein
AT1G19860	7.31914	14.7019	1.00626	8.79837	15.6374	0.829695	7.96996	11.1997	0.490816	-0.176565	-0.515444	-0.882825	-2.57722	Zinc finger C-x8-C-x5-C-x3-H type family protein
AT1G49050	9.1384	14.3755	0.653601	9.428	20.0023	1.08514	12.136	13.3658	0.139251	0.431539	-0.51435	2.15769	-2.57175	Eukaryotic aspartyl protease family protein
AT3G08730	26.5982	55.6744	1.06568	29.9563	58.3856	0.962751	32.0459	46.976	0.551785	-0.102929	-0.513895	-0.514645	-2.56947	protein-serine kinase 1
AT4G01550	5.82304	8.89459	0.611156	6.68287	10.2764	0.62079	6.15464	6.58665	0.0978698	0.009634	-0.513286	0.04817	-2.56643	NAC domain containing protein 69
AT1G09970	60.0046	210.269	1.80909	66.2341	213.053	1.68557	82.9274	203.644	1.29613	-0.12352	-0.51296	-0.6176	-2.5648	Leucine-rich receptor-like protein kinase family protein
AT2G28790	52.4226	69.7922	0.412877	69.566	69.4212	-0.00300622	54.7355	51.085	-0.0995771	-0.415883	-0.512454	-2.07942	-2.56227	Pathogenesis-related thaumatin superfamily protein
AT2G39020	54.0816	81.2392	0.587038	60.4344	71.9664	0.251954	60.3545	63.5823	0.0751628	-0.335084	-0.511875	-1.67542	-2.55938	Acyl-CoA N-acyltransferases (NAT) superfamily protein
AT1G09932	2.06801	38.4819	4.21787	1.93197	61.2115	4.98566	2.9288	38.2364	3.70657	0.76779	-0.5113	3.83895	-2.5565	Phosphoglycerate mutase family protein
AT3G19200	4.88756	19.792	2.01773	5.45854	15.7337	1.52727	4.28422	12.1834	1.50781	-0.49046	-0.50992	-2.4523	-2.5496	unknown protein
AT3G48570	24.3407	71.0245	1.54494	27.8782	44.2638	0.666989	26.756	54.8513	1.03566	-0.877951	-0.50928	-4.38975	-2.5464	secE/sec61-gamma protein transport protein
AT5G45350	69.3199	254.181	1.87451	84.1101	254.999	1.60014	90.8183	234.149	1.36637	-0.27437	-0.50814	-1.37185	-2.5407	proline-rich family protein
AT3G25730	4.14219	33.9502	3.03495	4.48727	24.0991	2.42507	4.32274	24.915	2.52699	-0.60988	-0.50796	-3.0494	-2.5398	ethylene response DNA binding factor 3
AT4G12040	70.2724	162.966	1.21354	84.4511	187.88	1.15363	110.544	180.295	0.705736	-0.05991	-0.507804	-0.29955	-2.53902	A20/AN1-like zinc finger family protein
AT3G49880	9.22209	15.7841	0.775304	11.0199	13.3432	0.275984	11.3892	13.7174	0.268339	-0.49932	-0.506965	-2.4966	-2.53483	glycosyl hydrolase family protein 43
AT5G17490	2.66847	13.713	2.36146	3.22315	9.83265	1.60911	3.04125	10.9997	1.85473	-0.75235	-0.50673	-3.76175	-2.53365	RGA-like protein 3
AT1G27330	83.3786	124.793	0.581785	93.3336	128.89	0.465671	112.425	118.448	0.0752892	-0.116114	-0.506496	-0.58057	-2.53248	Ribosome associated membrane protein RAMP4
AT2G47260	1.91631	6.51947	1.76642	2.66452	5.11936	0.942087	2.14515	5.13796	1.26012	-0.824333	-0.5063	-4.12167	-2.5315	WRKY DNA-binding protein 23
AT5G63370	34.3759	72.9453	1.08542	38.126	98.7183	1.37254	43.9916	65.7547	0.579865	0.28712	-0.505555	1.4356	-2.52778	Protein kinase superfamily protein
AT1G11000	7.75193	11.4955	0.568444	9.69586	15.8399	0.708119	12.0387	12.5856	0.064102	0.139675	-0.504342	0.698375	-2.52171	Seven transmembrane MLO family protein
AT3G13720	45.0977	124.637	1.4666	46.4886	107.877	1.21444	49.1447	95.8281	0.963412	-0.25216	-0.503188	-1.2608	-2.51594	PRA1 (Prenylated rab acceptor) family protein
AT1G20510	13.0876	73.6001	2.49151	13.3637	101.663	2.9274	13.7772	54.6738	1.98857	0.43589	-0.50294	2.17945	-2.5147	OPC-8:0 CoA ligase1
AT4G38810	30.76	64.0374	1.05786	34.5309	73.8778	1.09725	41.5358	61.0858	0.55648	0.03939	-0.50138	0.19695	-2.5069	Calcium-binding EF-hand family protein
AT1G44350	8.4686	57.6061	2.76603	10.4088	44.4647	2.09486	9.01289	43.3854	2.26715	-0.67117	-0.49888	-3.35585	-2.4944	IAA-leucine resistant (ILR)-like gene 6
AT2G33110	3.40417	12.7098	1.90056	2.31972	13.3505	2.52487	4.05757	10.7209	1.40173	0.62431	-0.49883	3.12155	-2.49415	vesicle-associated membrane protein 723
AT5G19070	8.12816	22.6966	1.48147	9.25509	23.0368	1.31562	10.1788	20.1256	0.98347	-0.16585	-0.498	-0.82925	-2.49	SNARE associated Golgi protein family
AT5G61900	10.9969	33.3513	1.60065	10.64	69.5065	2.70765	14.3206	30.7624	1.10308	1.107	-0.49757	5.535	-2.48785	Calcium-dependent phospholipid-binding Copine family protein
AT1G10480	1.60844	7.58221	2.23696	1.32771	7.60912	2.51879	1.19517	3.99087	1.73949	0.28183	-0.49747	1.40915	-2.48735	zinc finger protein 5
AT5G56160	0.809164	6.33967	2.9699	1.04762	15.4065	3.87836	0.989954	5.49727	2.47328	0.90846	-0.49662	4.5423	-2.4831	Sec14p-like phosphatidylinositol transfer family protein
AT4G26455	10.4536	18.4588	0.820312	14.0117	16.284	0.216831	12.8547	16.0894	0.323808	-0.603481	-0.496504	-3.01741	-2.48252	WPP domain interacting protein 1
AT1G60790	9.58526	17.4183	0.861712	10.3673	16.5928	0.678518	10.0224	12.9133	0.365631	-0.183194	-0.496081	-0.91597	-2.48041	Plant protein of unknown function (DUF828)
AT5G20010	195.456	281.893	0.528304	216.244	334.456	0.629156	265.821	271.86	0.032411	0.100852	-0.495893	0.50426	-2.47946	RAS-related nuclear protein-1
AT4G01575	1.64685	10.4935	2.67172	2.38496	12.8988	2.4352	2.45187	11.0808	2.17612	-0.23652	-0.4956	-1.1826	-2.478	serine protease inhibitor, Kazal-type family protein
AT3G51450	2.88551	44.0945	3.9337	2.9949	33.2398	3.47233	3.77315	40.9066	3.43849	-0.46137	-0.49521	-2.30685	-2.47605	Calcium-dependent phosphotriesterase superfamily protein
AT1G45010	7.74975	13.9348	0.846475	7.76515	11.535	0.570933	8.15162	10.4057	0.352222	-0.275542	-0.494253	-1.37771	-2.47126	TRAM, LAG1 and CLN8 (TLC) lipid-sensing domain containing protein
AT1G80820	3.79998	10.2195	1.42726	4.44219	11.3827	1.35749	2.74272	5.24073	0.934158	-0.06977	-0.493102	-0.34885	-2.46551	cinnamoyl coa reductase
AT3G26980	21.7998	106.442	2.28769	26.8892	151.967	2.49866	35.1867	122.081	1.79473	0.21097	-0.49296	1.05485	-2.4648	membrane-anchored ubiquitin-fold protein 4 precursor
AT1G03370	8.41444	18.3351	1.12367	9.62854	25.1537	1.38538	12.3864	19.1891	0.631525	0.26171	-0.492145	1.30855	-2.46072	C2 calcium/lipid-binding and GRAM domain containing protein
AT4G17070	7.05235	10.7182	0.603887	9.48915	11.5378	0.282019	11.8949	12.8535	0.111819	-0.321868	-0.492068	-1.60934	-2.46034	peptidyl-prolyl cis-trans isomerases
AT5G57390	2.39254	5.2301	1.12829	3.38188	6.82222	1.01242	2.4277	3.77611	0.637314	-0.11587	-0.490976	-0.57935	-2.45488	AINTEGUMENTA-like 5
AT4G32200	0.725649	1.91316	1.39861	0.926487	2.24108	1.27435	1.11206	2.08627	0.907691	-0.12426	-0.490919	-0.6213	-2.45459	DNA-binding HORMA family protein
AT1G66510	4.06585	7.98865	0.974395	5.37593	9.81515	0.868495	4.87286	6.81601	0.484158	-0.1059	-0.490237	-0.5295	-2.45119	AAR2 protein family
AT3G02150	6.7837	38.5612	2.50701	8.81715	25.6593	1.5411	7.56251	30.6065	2.0169	-0.96591	-0.49011	-4.82955	-2.45055	plastid transcription factor 1
AT4G29670	68.1751	220.217	1.69161	72.161	258.369	1.84014	73.0189	168.003	1.20215	0.14853	-0.48946	0.74265	-2.4473	atypical CYS HIS rich thioredoxin 2
AT2G28550	33.4904	49.1742	0.554156	34.0516	46.632	0.453596	34.8479	36.4469	0.0647263	-0.10056	-0.48943	-0.5028	-2.44715	related to AP2.7
AT3G63420	18.8165	30.6178	0.70237	24.8587	27.2155	0.130676	31.8642	36.9496	0.21362	-0.571694	-0.48875	-2.85847	-2.44375	Ggamma-subunit 1
AT5G03630	66.6049	126.097	0.920838	70.8499	113.532	0.680259	87.0976	117.727	0.434743	-0.240579	-0.486095	-1.2029	-2.43048	Pyridine nucleotide-disulphide oxidoreductase family protein
AT3G61980	14.4224	49.0804	1.76684	14.1749	57.0368	2.00856	16.816	40.8593	1.28083	0.24172	-0.48601	1.2086	-2.43005	serine protease inhibitor, Kazal-type family protein
AT5G07610	4.1397	8.59498	1.05397	5.96274	10.0387	0.751523	5.71103	8.46812	0.56829	-0.302447	-0.48568	-1.51223	-2.4284	F-box family protein
AT4G12240	2.69148	5.62902	1.06448	2.51444	4.37747	0.799861	3.39699	5.07486	0.579111	-0.264619	-0.485369	-1.3231	-2.42685	zinc finger (C2H2 type) family protein
AT2G30550	8.94846	27.9954	1.64548	9.02369	25.5674	1.50251	9.72712	21.7392	1.16021	-0.14297	-0.48527	-0.71485	-2.42635	alpha/beta-Hydrolases superfamily protein
AT1G10990	2.50382	5.608	1.16336	3.16964	5.05051	0.672108	4.9779	7.96612	0.67834	-0.491252	-0.48502	-2.45626	-2.4251	unknown protein
AT3G15540	14.3683	30.7246	1.0965	15.9124	38.3964	1.27081	16.7141	25.5547	0.612522	0.17431	-0.483978	0.87155	-2.41989	indole-3-acetic acid inducible 19
AT5G60370	4.92856	8.48734	0.784145	5.42753	8.91305	0.715622	7.45686	9.19039	0.301558	-0.068523	-0.482587	-0.342615	-2.41294	unknown protein
AT5G57830	5.94784	9.58217	0.687987	8.27698	6.64338	-0.317185	9.57707	11.0447	0.205701	-1.00517	-0.482286	-5.02586	-2.41143	Protein of unknown function, DUF593
AT5G10750	14.265	43.0646	1.59402	13.5407	60.1566	2.15142	16.3068	35.2688	1.11291	0.5574	-0.48111	2.787	-2.40555	Protein of unknown function (DUF1336)
AT4G35480	12.8325	95.5722	2.89679	13.7202	87.1752	2.66762	17.8559	95.2933	2.41598	-0.22917	-0.48081	-1.14585	-2.40405	RING-H2 finger A3B
AT5G25930	3.51226	8.18046	1.21978	3.81921	11.8489	1.6334	5.12481	8.55457	0.739198	0.41362	-0.480582	2.0681	-2.40291	Protein kinase family protein with leucine-rich repeat domain
AT2G38860	12.2478	16.9004	0.464542	15.0673	16.3923	0.121593	17.2181	17.0298	-0.015869	-0.342949	-0.480411	-1.71474	-2.40206	Class I glutamine amidotransferase-like superfamily protein
AT4G00360	73.5434	301.257	2.03433	64.6249	248.148	1.94104	79.8561	234.839	1.5562	-0.09329	-0.47813	-0.46645	-2.39065	cytochrome P450, family 86, subfamily A, polypeptide 2
AT5G07010	7.66736	79.7747	3.37913	9.60934	27.1072	1.49617	12.5573	93.8143	2.90128	-1.88296	-0.47785	-9.4148	-2.38925	sulfotransferase 2A
AT1G27950	211.131	510.472	1.27369	213.191	490.492	1.20208	274.343	476.489	0.796461	-0.07161	-0.477229	-0.35805	-2.38614	glycosylphosphatidylinositol-anchored lipid protein transfer 1
AT5G39670	1.91911	17.2174	3.16536	2.10049	19.2096	3.19303	2.96338	19.102	2.68841	0.02767	-0.47695	0.13835	-2.38475	Calcium-binding EF-hand family protein
AT5G27520	14.2444	60.8814	2.09561	14.8262	40.7054	1.45707	14.1769	43.548	1.61906	-0.63854	-0.47655	-3.1927	-2.38275	peroxisomal adenine nucleotide carrier 2
AT2G41100	208.126	875.963	2.07341	236.69	1070.76	2.17756	398.166	1204.56	1.59706	0.10415	-0.47635	0.52075	-2.38175	Calcium-binding EF hand family protein
AT3G60260	13.6006	67.3417	2.30783	16.0949	71.1065	2.14338	18.4851	65.7917	1.83154	-0.16445	-0.47629	-0.82225	-2.38145	ELMO/CED-12 family protein
AT1G72520	5.96941	21.6229	1.8569	3.43125	41.2563	3.58781	5.81895	15.1648	1.38189	1.73091	-0.47501	8.65455	-2.37505	PLAT/LH2 domain-containing lipoxygenase family protein
AT2G39050	11.9567	33.6557	1.49303	8.97599	20.0576	1.16001	8.46381	17.1486	1.01871	-0.33302	-0.47432	-1.6651	-2.3716	hydroxyproline-rich glycoprotein family protein
AT5G20070	28.1147	53.111	0.917682	29.1251	52.1072	0.839223	26.8381	36.4969	0.44349	-0.078459	-0.474192	-0.392295	-2.37096	nudix hydrolase homolog 19
AT2G22590	0.707977	6.59809	3.22027	0.707453	7.8262	3.46761	0.268975	1.80501	2.74646	0.24734	-0.47381	1.2367	-2.36905	UDP-Glycosyltransferase superfamily protein
AT5G67160	1.53034	3.00462	0.973328	1.23618	2.16792	0.810418	1.4102	1.99492	0.500425	-0.16291	-0.472903	-0.81455	-2.36451	HXXXD-type acyl-transferase family protein
AT4G40010	3.93905	9.74217	1.30639	4.62209	7.44592	0.687904	3.07786	5.48504	0.833576	-0.618486	-0.472814	-3.09243	-2.36407	SNF1-related protein kinase 2.7
AT5G01335.1	0.112453	1.82252	4.01854	0.176428	2.66817	3.9187	0.124789	1.45913	3.54755	-0.09984	-0.47099	-0.4992	-2.35495	transposable element gene
AT4G17970	6.22115	10.9082	0.810161	6.06533	14.9518	1.30167	4.8843	6.18341	0.340252	0.491509	-0.469909	2.45755	-2.34954	aluminum-activated, malate transporter 12
AT4G39890	3.68755	12.8819	1.80461	3.83189	16.6468	2.11912	5.84866	14.7607	1.33558	0.31451	-0.46903	1.57255	-2.34515	RAB GTPase homolog H1C
AT5G01820	20.7323	63.9406	1.62485	18.4517	58.049	1.65352	22.1641	49.3866	1.15589	0.02867	-0.46896	0.14335	-2.3448	serine/threonine protein kinase 1
AT1G22280	28.0817	51.3995	0.872125	32.1721	61.8048	0.941911	40.1903	53.1628	0.40357	0.069786	-0.468555	0.34893	-2.34278	phytochrome-associated protein phosphatase type 2C
AT5G57060	13.566	25.8638	0.930941	16.2685	22.81	0.487588	18.524	25.5229	0.462398	-0.443353	-0.468543	-2.21677	-2.34272	unknown protein
AT4G00900	8.27793	14.0475	0.762969	9.69694	20.0385	1.04717	6.51315	7.98913	0.294683	0.284201	-0.468286	1.421	-2.34143	ER-type Ca2+-ATPase 2
AT4G38060	20.5615	50.1352	1.28588	20.9706	33.4331	0.672906	19.1182	33.7013	0.817858	-0.612974	-0.468022	-3.06487	-2.34011	unknown protein
AT1G79310	0.651396	3.42693	2.39531	0.377692	3.7404	3.30791	0.904436	3.44247	1.92835	0.9126	-0.46696	4.563	-2.3348	metacaspase 7
AT1G53440	14.7561	33.596	1.18698	16.2901	45.5174	1.48242	23.5056	38.7329	0.720552	0.29544	-0.466428	1.4772	-2.33214	Leucine-rich repeat transmembrane protein kinase
AT1G07640	19.9139	27.7257	0.477448	20.6014	34.8411	0.75805	21.856	22.0301	0.0114482	0.280602	-0.466	1.40301	-2.33	Dof-type zinc finger DNA-binding family protein
AT1G67792	2.9057	5.57762	0.940764	3.92075	6.00604	0.615285	3.86025	5.37137	0.476595	-0.325479	-0.464169	-1.6274	-2.32085	other RNA
AT5G45710	9.663	14.5574	0.591209	9.29891	16.4189	0.820221	11.8285	12.9224	0.1276	0.229012	-0.463609	1.14506	-2.31805	winged-helix DNA-binding transcription factor family protein
AT5G55180	30.7603	122.04	1.98822	38.513	89.8995	1.22297	26.3018	75.711	1.52534	-0.76525	-0.46288	-3.82625	-2.3144	O-Glycosyl hydrolases family 17 protein
AT5G04080	30.3056	44.2589	0.546381	44.1741	48.6617	0.139586	29.8595	31.6625	0.0845869	-0.406795	-0.461794	-2.03397	-2.30897	unknown protein
AT1G22180	7.38305	18.0353	1.28853	7.30378	23.8476	1.70713	9.07661	16.0992	0.826767	0.4186	-0.461763	2.093	-2.30881	Sec14p-like phosphatidylinositol transfer family protein
AT2G45990	44.5395	66.2806	0.573502	50.1433	65.4346	0.383997	50.6079	54.685	0.111781	-0.189505	-0.461721	-0.947525	-2.3086	unknown protein
AT2G18860	9.05999	24.4037	1.42952	9.46862	22.9777	1.27901	10.2653	20.089	0.96864	-0.15051	-0.46088	-0.75255	-2.3044	Syntaxin/t-SNARE family protein
AT2G11520	9.54913	21.1407	1.14658	10.8451	23.4644	1.11343	9.73843	15.6668	0.685945	-0.03315	-0.460635	-0.16575	-2.30317	calmodulin-binding receptor-like cytoplasmic kinase 3
AT4G33940	26.7666	56.8093	1.08569	29.1747	69.4241	1.25072	37.2732	57.4923	0.625229	0.16503	-0.460461	0.82515	-2.30231	RING/U-box superfamily protein
AT3G16170	8.18527	12.256	0.582385	8.69723	10.2194	0.232687	8.88257	9.66739	0.122148	-0.349698	-0.460237	-1.74849	-2.30119	AMP-dependent synthetase and ligase family protein
AT1G52540	8.16082	18.0795	1.14757	8.34344	22.269	1.41632	8.74985	14.0951	0.687867	0.26875	-0.459703	1.34375	-2.29852	Protein kinase superfamily protein
AT1G05870	22.4161	38.8939	0.795012	24.5908	32.0585	0.382589	31.0012	39.1185	0.335527	-0.412423	-0.459485	-2.06212	-2.29743	Protein of unknown function (DUF1685)
AT1G14590	5.68098	9.03828	0.669909	6.89915	11.0478	0.679266	8.09961	9.38359	0.212287	0.009357	-0.457622	0.046785	-2.28811	Nucleotide-diphospho-sugar transferase family protein
AT2G30720	7.85397	20.4326	1.37938	7.62068	16.9	1.14903	9.38032	17.7715	0.921858	-0.23035	-0.457522	-1.15175	-2.28761	Thioesterase/thiol ester dehydrase-isomerase superfamily protein
AT4G24130	32.3736	45.2006	0.481525	28.445	39.5282	0.474708	24.1428	24.5597	0.0247031	-0.006817	-0.456822	-0.034085	-2.28411	Protein of unknown function, DUF538
AT5G12890	8.63258	18.0535	1.06442	8.38608	18.0247	1.10391	9.69186	14.7793	0.60873	0.03949	-0.45569	0.19745	-2.27845	UDP-Glycosyltransferase superfamily protein
AT2G19570	22.9346	48.7826	1.08884	22.3612	32.9283	0.558331	24.5199	38.0576	0.63423	-0.530509	-0.45461	-2.65254	-2.27305	cytidine deaminase 1
AT1G44120	0.835853	1.87226	1.16346	0.82441	2.03977	1.30697	1.23356	2.01652	0.709037	0.14351	-0.454423	0.71755	-2.27211	Armadillo/beta-catenin-like repeat ; C2 calcium/lipid-binding domain (CaLB) protein
AT4G39940	22.6546	48.342	1.09348	21.3111	37.5043	0.815452	24.9519	38.8783	0.639815	-0.278028	-0.453665	-1.39014	-2.26832	APS-kinase 2
AT1G54830	25.5872	41.2361	0.688486	26.9887	37.2367	0.464372	26.1381	30.7627	0.235025	-0.224114	-0.453461	-1.12057	-2.2673	nuclear factor Y, subunit C3
AT4G37790	22.951	65.2543	1.50752	26.9616	82.2752	1.60955	27.8273	57.7812	1.0541	0.10203	-0.45342	0.51015	-2.2671	Homeobox-leucine zipper protein family
AT3G17120	7.38987	15.0045	1.02178	8.29222	18.3554	1.14637	6.96355	10.333	0.569365	0.12459	-0.452415	0.62295	-2.26207	unknown protein
AT4G11330	15.4307	31.0073	1.00681	12.8539	30.2011	1.2324	16.4063	24.1304	0.556603	0.22559	-0.450207	1.12795	-2.25103	MAP kinase 5
AT3G47500	14.0541	34.3381	1.28882	16.5846	34.4138	1.05314	17.5584	31.4275	0.839868	-0.23568	-0.448952	-1.1784	-2.24476	cycling DOF factor 3
AT5G05790	3.79115	7.62412	1.00793	5.35327	12.8304	1.26107	5.44354	8.01964	0.558992	0.25314	-0.448938	1.2657	-2.24469	Duplicated homeodomain-like superfamily protein
AT4G00570	36.9189	85.4731	1.21111	42.5174	90.9377	1.09682	41.3513	70.2106	0.763756	-0.11429	-0.447354	-0.57145	-2.23677	NAD-dependent malic enzyme 2
AT3G10820	4.0326	9.47258	1.23205	4.50554	9.33882	1.05154	4.58252	7.89473	0.78475	-0.18051	-0.4473	-0.90255	-2.2365	Transcription elongation factor (TFIIS) family protein
AT5G16360	6.40141	56.2985	3.13664	5.42239	83.6703	3.94771	5.25864	33.9223	2.68947	0.81107	-0.44717	4.05535	-2.23585	NC domain-containing protein-related
AT5G25240	11.5368	25.0979	1.12132	18.5397	38.4124	1.05095	11.3292	18.0813	0.674455	-0.07037	-0.446865	-0.35185	-2.23433	unknown protein
AT4G02340	30.2768	52.7157	0.800018	32.8165	53.8176	0.713659	34.5018	44.137	0.355317	-0.086359	-0.444701	-0.431795	-2.22351	alpha/beta-Hydrolases superfamily protein
AT4G21910	11.5427	16.6105	0.525122	9.62396	16.4788	0.775909	11.0546	11.7003	0.0819031	0.250787	-0.443219	1.25393	-2.21609	MATE efflux family protein
AT5G57100	9.9328	18.854	0.924601	10.6846	22.0952	1.04821	11.2411	15.7112	0.483009	0.123609	-0.441592	0.618045	-2.20796	Nucleotide/sugar transporter family protein
AT3G25210	6.98125	11.6909	0.743832	9.48738	10.4679	0.141884	10.0329	12.3719	0.302326	-0.601948	-0.441506	-3.00974	-2.20753	Tetratricopeptide repeat (TPR)-like superfamily protein
AT5G57710	54.2533	111.033	1.03321	41.1697	107.697	1.38732	54.5924	82.3605	0.593252	0.35411	-0.439958	1.77055	-2.19979	Double Clp-N motif-containing P-loop nucleoside triphosphate hydrolases superfamily protein
AT1G75170	9.55967	26.1742	1.45311	11.0237	20.001	0.859469	9.30037	18.7792	1.01378	-0.593641	-0.43933	-2.9682	-2.19665	Sec14p-like phosphatidylinositol transfer family protein
AT1G76065	1.54956	6.65672	2.10295	2.40778	6.45401	1.42249	2.28771	7.2516	1.6644	-0.68046	-0.43855	-3.4023	-2.19275	LYR family of Fe/S cluster biogenesis protein
AT4G36960	16.437	29.449	0.841267	19.2226	30.2086	0.652154	18.4162	24.3469	0.402764	-0.189113	-0.438503	-0.945565	-2.19251	RNA-binding (RRM/RBD/RNP motifs) family protein
AT5G11410	0.620522	4.08926	2.72028	0.770083	1.77069	1.20123	0.430644	2.09629	2.28327	-1.51905	-0.43701	-7.59525	-2.18505	Protein kinase superfamily protein
AT3G51990	4.87506	12.012	1.30098	6.32712	9.18866	0.538305	5.84483	10.6383	0.864036	-0.762675	-0.436944	-3.81337	-2.18472	Protein kinase superfamily protein
AT2G22010	11.0473	17.8253	0.690234	14.1577	24.2083	0.773917	12.9308	15.414	0.253436	0.083683	-0.436798	0.418415	-2.18399	related to KPC1
AT4G12720	23.0167	267.041	3.53631	25.3224	365.577	3.85169	34.8937	299.169	3.09992	0.31538	-0.43639	1.5769	-2.18195	MutT/nudix family protein
AT5G65925	12.9465	22.9009	0.822845	13.2337	25.3652	0.938639	18.715	24.4656	0.386563	0.115794	-0.436282	0.57897	-2.18141	unknown protein
AT4G33910	20.5754	42.7358	1.05452	23.9419	35.9004	0.584462	25.4932	39.1357	0.618374	-0.470058	-0.436146	-2.35029	-2.18073	2-oxoglutarate (2OG) and Fe(II)-dependent oxygenase superfamily protein
AT4G24110	9.39719	15.8556	0.754694	10.3243	26.2373	1.34558	16.9788	21.1744	0.31859	0.590886	-0.436104	2.95443	-2.18052	unknown protein
AT2G34355	4.17595	8.16871	0.968002	3.79592	9.47221	1.31925	5.05241	7.30682	0.532272	0.351248	-0.43573	1.75624	-2.17865	Major facilitator superfamily protein
AT5G07070	2.55789	14.0861	2.46124	2.30453	15.9899	2.79462	3.0766	12.5272	2.02565	0.33338	-0.43559	1.6669	-2.17795	CBL-interacting protein kinase 2
AT1G15420	15.7099	23.7321	0.595172	18.71	23.1958	0.310052	20.5387	22.9442	0.159786	-0.28512	-0.435386	-1.4256	-2.17693	unknown protein
AT5G48450	6.64371	21.7781	1.71282	8.15475	24.2144	1.57015	9.4005	22.7911	1.27766	-0.14267	-0.43516	-0.71335	-2.1758	SKU5 similar 3
AT4G18650	3.31624	18.9441	2.51413	2.76504	11.8185	2.09567	2.86221	12.0938	2.07906	-0.41846	-0.43507	-2.0923	-2.17535	transcription factor-related
AT5G61570	2.30732	13.2307	2.5196	2.74491	23.4029	3.09185	3.05803	12.9744	2.08499	0.57225	-0.43461	2.86125	-2.17305	Protein kinase superfamily protein
AT3G47510	19.4096	50.1463	1.36937	20.472	59.3198	1.53486	18.5563	35.4836	0.935241	0.16549	-0.434129	0.82745	-2.17064	unknown protein
AT2G22880	18.6812	102.884	2.46136	12.0834	54.2472	2.16652	25.3875	103.547	2.02809	-0.29484	-0.43327	-1.4742	-2.16635	VQ motif-containing protein
AT4G25830	22.9528	66.4159	1.53286	18.8664	71.2569	1.91721	28.3583	60.7786	1.0998	0.38435	-0.43306	1.92175	-2.1653	Uncharacterised protein family (UPF0497)
AT4G21020	2.04556	3.94521	0.947604	1.06922	2.89431	1.43666	0.371822	0.531471	0.515377	0.489056	-0.432227	2.44528	-2.16114	Late embryogenesis abundant protein (LEA) family protein
AT3G02770	31.8843	46.1966	0.53494	30.9593	64.2797	1.05399	39.3457	42.2556	0.102936	0.51905	-0.432004	2.59525	-2.16002	Ribonuclease E inhibitor RraA/Dimethylmenaquinone methyltransferase
AT4G21580	34.6666	61.6757	0.831157	38.2751	56.7599	0.568467	36.2296	47.8492	0.401325	-0.26269	-0.429832	-1.31345	-2.14916	oxidoreductase, zinc-binding dehydrogenase family protein
AT1G79660	24.1443	109.839	2.18564	25.9947	119.936	2.20597	32.033	108.197	1.75603	0.02033	-0.42961	0.10165	-2.14805	unknown protein
AT4G30240	13.7165	22.4703	0.71211	14.2543	26.3193	0.884721	14.8634	18.0851	0.283041	0.172611	-0.429069	0.863055	-2.14535	Syntaxin/t-SNARE family protein
AT5G54710	3.9161	31.2186	2.99492	5.52947	52.4837	3.24666	10.2021	60.4537	2.56696	0.25174	-0.42796	1.2587	-2.1398	Ankyrin repeat family protein
AT1G64950	28.4043	66.488	1.22699	28.283	65.6399	1.21464	29.9218	52.0989	0.800055	-0.01235	-0.426935	-0.06175	-2.13468	cytochrome P450, family 89, subfamily A, polypeptide 5
AT5G54470	1.33527	5.90269	2.14424	1.41535	7.93238	2.4866	1.18044	3.88501	1.71859	0.34236	-0.42565	1.7118	-2.12825	B-box type zinc finger family protein
AT3G54020	12.273	42.6111	1.79574	12.4556	75.3632	2.59707	14.5944	37.7375	1.37059	0.80133	-0.42515	4.00665	-2.12575	Arabidopsis Inositol phosphorylceramide synthase 1
AT3G24090	3.09341	5.07487	0.714173	3.08522	4.86494	0.65705	2.81871	3.44419	0.289129	-0.057123	-0.425044	-0.285615	-2.12522	glutamine-fructose-6-phosphate transaminase (isomerizing)s;sugar binding;transaminases
AT1G11390	9.96712	24.732	1.31113	11.0798	21.2026	0.936314	10.6241	19.6383	0.886332	-0.374816	-0.424798	-1.87408	-2.12399	Protein kinase superfamily protein
AT2G16630	19.4379	52.3381	1.42899	16.1573	35.2593	1.12582	14.5384	29.178	1.00501	-0.30317	-0.42398	-1.51585	-2.1199	Pollen Ole e 1 allergen and extensin family protein
AT1G35780	18.532	25.0916	0.437191	23.0058	29.808	0.373702	17.7721	17.9503	0.0143982	-0.063489	-0.422793	-0.317445	-2.11396	unknown protein
AT1G20100	35.8611	56.8117	0.663766	39.4931	76.2519	0.949172	43.2577	51.1231	0.241017	0.285406	-0.422749	1.42703	-2.11374	unknown protein
AT5G24400	46.9947	71.654	0.608549	52.5631	67.3814	0.358299	54.5598	62.0634	0.185904	-0.25025	-0.422645	-1.25125	-2.11322	NagB/RpiA/CoA transferase-like superfamily protein
AT1G23040	22.3711	38.4568	0.781603	19.2395	31.4767	0.710217	23.4171	30.0361	0.359132	-0.071386	-0.422471	-0.35693	-2.11235	hydroxyproline-rich glycoprotein family protein
AT3G51920	50.0694	100.337	1.00285	49.0386	107.962	1.13854	68.0229	101.847	0.582306	0.13569	-0.420544	0.67845	-2.10272	calmodulin 9
AT3G63010	9.71312	39.1322	2.01035	10.6495	31.9011	1.58283	11.3586	34.1916	1.58985	-0.42752	-0.4205	-2.1376	-2.1025	alpha/beta-Hydrolases superfamily protein
AT5G57565	5.76752	12.3022	1.0929	6.55985	16.0364	1.28961	7.77867	12.4065	0.673502	0.19671	-0.419398	0.98355	-2.09699	Protein kinase superfamily protein
AT1G06640	38.4301	100.975	1.39369	39.1388	93.2954	1.25321	51.0394	100.285	0.974429	-0.14048	-0.419261	-0.7024	-2.09631	2-oxoglutarate (2OG) and Fe(II)-dependent oxygenase superfamily protein
AT4G05320	728.668	1486.43	1.02852	780.23	1029.55	0.400042	959.378	1464.2	0.609942	-0.628478	-0.418578	-3.14239	-2.09289	polyubiquitin 10
AT1G17110	14.0254	23.9012	0.769046	17.6051	24.551	0.479788	16.8007	21.4223	0.35059	-0.289258	-0.418456	-1.44629	-2.09228	ubiquitin-specific protease 15
AT3G19150	8.36577	27.9894	1.74231	8.6858	32.7544	1.91496	13.1296	32.8685	1.32388	0.17265	-0.41843	0.86325	-2.09215	KIP-related protein 6
AT5G52070	6.06854	9.90853	0.707321	5.49845	10.2785	0.902533	7.01078	8.58158	0.291669	0.195212	-0.415652	0.97606	-2.07826	Agenet domain-containing protein
AT3G09030	12.877	21.6469	0.749362	13.7589	15.8943	0.208149	17.4348	22.0046	0.335831	-0.541213	-0.413531	-2.70606	-2.06765	BTB/POZ domain-containing protein
AT2G04350	22.2306	43.1683	0.957425	20.4192	38.2386	0.905103	16.1222	23.5155	0.544564	-0.052322	-0.412861	-0.26161	-2.0643	AMP-dependent synthetase and ligase family protein
AT4G26490	1.48698	5.17764	1.79991	1.91758	6.4361	1.7469	1.77109	4.63255	1.38717	-0.05301	-0.41274	-0.26505	-2.0637	Late embryogenesis abundant (LEA) hydroxyproline-rich glycoprotein family
AT4G11220	41.3631	80.5506	0.96155	42.3109	73.4243	0.795228	40.7813	59.6966	0.54974	-0.166322	-0.41181	-0.83161	-2.05905	VIRB2-interacting protein 2
AT5G52410	3.87627	9.24419	1.25388	5.03602	9.61193	0.932541	4.1289	7.40265	0.842284	-0.321339	-0.411596	-1.6067	-2.05798	unknown protein
AT5G11600	8.47288	15.1972	0.842884	8.63333	10.5996	0.296023	10.6678	14.3865	0.431456	-0.546861	-0.411428	-2.7343	-2.05714	unknown protein
AT1G67310	14.3653	26.6548	0.891807	16.1013	25.6212	0.670164	16.1382	22.5189	0.480658	-0.221643	-0.411149	-1.10822	-2.05575	Calmodulin-binding transcription activator protein with CG-1 and Ankyrin domains
AT3G50930	1.71607	27.6249	4.00879	2.57189	46.3855	4.17277	2.034	24.6663	3.60015	0.16398	-0.40864	0.8199	-2.0432	cytochrome BC1 synthesis
AT5G22470	0.279747	1.22774	2.13382	0.183106	0.410969	1.16635	0.031517	0.104289	1.72638	-0.96747	-0.40744	-4.83735	-2.0372	NAD+ ADP-ribosyltransferases;NAD+ ADP-ribosyltransferases
AT3G05500	36.5972	179.28	2.29241	37.3798	166.353	2.15392	33.8728	125.112	1.88502	-0.13849	-0.40739	-0.69245	-2.03695	Rubber elongation factor protein (REF)
AT3G19100	34.0385	52.2067	0.617069	37.1429	61.4419	0.726136	34.4991	39.9052	0.21002	0.109067	-0.407049	0.545335	-2.03524	Protein kinase superfamily protein
AT1G64700	2.93532	6.62635	1.1747	3.32732	9.31481	1.48517	3.63869	6.19549	0.7678	0.31047	-0.4069	1.55235	-2.0345	unknown protein
AT3G03310	8.85964	12.769	0.527326	10.0216	14.1648	0.499192	10.6996	11.6444	0.122076	-0.028134	-0.40525	-0.14067	-2.02625	lecithin:cholesterol acyltransferase 3
AT2G29120	0.744982	4.13137	2.47134	0.4151	6.03665	3.86222	0.678064	2.83979	2.06629	1.39088	-0.40505	6.9544	-2.02525	glutamate receptor 2.7
AT5G50890	2.39754	4.96326	1.04973	3.03722	8.41092	1.46951	3.28036	5.13168	0.645578	0.41978	-0.404152	2.0989	-2.02076	alpha/beta-Hydrolases superfamily protein
AT1G25425	4.04117	15.3741	1.92766	5.3647	10.9055	1.02348	4.71808	13.5771	1.52491	-0.90418	-0.40275	-4.5209	-2.01375	CLAVATA3/ESR-RELATED 43
AT4G03230	1.68597	3.45906	1.0368	2.38256	6.16147	1.37076	2.24726	3.48799	0.634233	0.33396	-0.402567	1.6698	-2.01283	S-locus lectin protein kinase family protein
AT3G56800	142.523	302.408	1.08531	147.271	321.397	1.12589	166.314	267.017	0.683026	0.04058	-0.402284	0.2029	-2.01142	calmodulin 3
AT4G16690	7.53937	14.015	0.894461	6.45278	14.8417	1.20166	8.03443	11.3032	0.492466	0.307199	-0.401995	1.53599	-2.00997	methyl esterase 16
AT5G57340	8.7771	13.6001	0.631803	12.1915	13.2953	0.125046	7.28952	8.55878	0.231582	-0.506757	-0.400221	-2.53378	-2.0011	unknown protein
AT4G02195	5.82301	13.5332	1.21667	5.9386	12.5012	1.07388	6.54651	11.538	0.817596	-0.14279	-0.399074	-0.71395	-1.99537	syntaxin of plants 42
AT1G13990	16.927	23.803	0.49182	18.251	25.084	0.458791	20.4636	21.8236	0.0928277	-0.033029	-0.398992	-0.165145	-1.99496	unknown protein
AT1G68340	4.22867	17.6773	2.06362	4.24663	18.1305	2.09403	5.90795	18.74	1.66539	0.03041	-0.39823	0.15205	-1.99115	Protein of unknown function (DUF1639)
AT3G07390	63.3121	107.42	0.762706	59.5221	91.4266	0.619187	51.4511	66.2561	0.36485	-0.143519	-0.397856	-0.717595	-1.98928	auxin-responsive family protein
AT3G29630	1.07738	3.07383	1.51251	0.980943	2.85284	1.54016	0.982479	2.12794	1.11496	0.02765	-0.39755	0.13825	-1.98775	UDP-Glycosyltransferase superfamily protein
AT5G64250	36.1691	77.3508	1.09666	35.3676	78.7471	1.1548	38.2669	62.1275	0.699133	0.05814	-0.397527	0.2907	-1.98763	Aldolase-type TIM barrel family protein
AT5G61560	1.52734	7.98032	2.38542	1.84444	6.04724	1.71309	2.15464	8.54828	1.98818	-0.67233	-0.39724	-3.36165	-1.9862	U-box domain-containing protein kinase family protein
AT1G09870	17.865	35.122	0.975241	19.3875	34.1146	0.815262	18.3857	27.4466	0.57804	-0.159979	-0.397201	-0.799895	-1.98601	histidine acid phosphatase family protein
AT2G14750	32.7375	51.2949	0.64787	28.9738	39.3085	0.440092	30.4938	36.2972	0.251343	-0.207778	-0.396527	-1.03889	-1.98263	APS kinase
AT4G32020	209.082	405.87	0.956951	213.36	520.72	1.28722	259.052	382.178	0.561003	0.330269	-0.395948	1.65135	-1.97974	unknown protein
AT3G18240	11.103	15.6013	0.490721	13.6587	14.4359	0.079839	12.6069	13.4771	0.0962935	-0.410882	-0.394428	-2.05441	-1.97214	Ribosomal protein S24/S35, mitochondrial
AT5G43270	6.19235	9.40936	0.603609	7.99996	16.9707	1.08498	8.5903	9.93352	0.209598	0.481371	-0.394011	2.40686	-1.97005	squamosa promoter binding protein-like 2
AT2G02810	8.99849	14.3054	0.668805	11.4401	10.0856	-0.181798	11.0778	13.406	0.275209	-0.850603	-0.393596	-4.25301	-1.96798	UDP-galactose transporter 1
AT4G24740	27.7115	41.0529	0.567	31.8065	49.7038	0.644032	35.827	40.4145	0.173828	0.077032	-0.393172	0.38516	-1.96586	FUS3-complementing gene 2
AT4G37432	7.07537	11.5687	0.709355	8.43368	10.0183	0.248404	10.8714	13.5376	0.316437	-0.460951	-0.392918	-2.30475	-1.96459	other RNA
AT5G14450	7.71732	23.3946	1.60001	10.9031	25.2518	1.21166	8.61557	19.8999	1.20774	-0.38835	-0.39227	-1.94175	-1.96135	GDSL-like Lipase/Acylhydrolase superfamily protein
AT3G01590	16.9776	25.2263	0.571294	17.1569	24.2945	0.501837	18.2533	20.6664	0.179126	-0.069457	-0.392168	-0.347285	-1.96084	Galactose mutarotase-like superfamily protein
AT1G54060	16.8528	24.4291	0.53561	21.8117	23.8532	0.129084	23.1866	25.6106	0.143451	-0.406526	-0.392159	-2.03263	-1.9608	6B-interacting protein 1-like 1
AT5G20150	14.3518	57.9898	2.01456	8.38935	45.3713	2.43515	28.8048	88.7033	1.62268	0.42059	-0.39188	2.10295	-1.9594	SPX domain gene 1
AT3G49220	47.0349	261.058	2.47257	48.1122	181.98	1.9193	36.0193	152.419	2.0812	-0.55327	-0.39137	-2.76635	-1.95685	Plant invertase/pectin methylesterase inhibitor superfamily
AT4G31750	13.1214	21.4684	0.710293	12.3727	22.4917	0.862228	13.4625	16.7946	0.319054	0.151935	-0.391239	0.759675	-1.95619	HOPW1-1-interacting 2
AT2G28305	14.9271	31.9882	1.0996	22.3143	29.2112	0.388553	16.6402	27.1907	0.70844	-0.711047	-0.39116	-3.55523	-1.9558	Putative lysine decarboxylase family protein
AT1G61890	19.3707	200.031	3.36827	16.9454	198.48	3.55003	17.4879	137.701	2.97711	0.18176	-0.39116	0.9088	-1.9558	MATE efflux family protein
AT1G50740	31.373	60.147	0.938968	33.6296	95.8036	1.51035	51.3219	75.0271	0.547837	0.571382	-0.391131	2.85691	-1.95566	Transmembrane proteins 14C
AT4G23450	3.30807	11.9326	1.85084	1.80373	10.1052	2.48604	2.05008	5.63894	1.45974	0.6352	-0.3911	3.176	-1.9555	RING/U-box superfamily protein
AT1G76690	14.4292	25.3251	0.811575	14.724	22.5596	0.615574	22.682	30.3602	0.420634	-0.196001	-0.390941	-0.980005	-1.95471	12-oxophytodienoate reductase 2
AT5G63320	13.2427	25.3946	0.939321	16.3519	31.0737	0.926242	20.261	29.6313	0.548415	-0.013079	-0.390906	-0.065395	-1.95453	nuclear protein X1
AT5G22790	8.01852	11.9326	0.5735	10.0943	10.2208	0.0179679	10.7696	12.2352	0.184077	-0.555532	-0.389423	-2.77766	-1.94712	reticulata-related 1
AT1G63830	49.028	159.946	1.70591	55.6425	173.384	1.63971	68.9661	171.808	1.31684	-0.0662	-0.38907	-0.331	-1.94535	PLAC8 family protein
AT4G37220	5.52181	16.8928	1.6132	5.25106	9.09427	0.792348	8.24006	19.2554	1.22454	-0.820852	-0.38866	-4.10426	-1.9433	Cold acclimation protein WCOR413 family
AT1G59740	6.67003	25.1173	1.91292	6.91262	27.5763	1.99613	4.84045	13.939	1.52591	0.08321	-0.38701	0.41605	-1.93505	Major facilitator superfamily protein
AT3G01640	20.812	41.4989	0.99566	22.0874	42.3417	0.938854	26.88	41.0045	0.609251	-0.056806	-0.386409	-0.28403	-1.93205	glucuronokinase G
AT4G23930	4.38948	9.13885	1.05796	4.52513	10.0504	1.15123	5.76873	9.19057	0.671901	0.09327	-0.386059	0.46635	-1.9303	Late embryogenesis abundant (LEA) hydroxyproline-rich glycoprotein family
AT4G35940	6.71075	10.7316	0.677319	7.76657	15.4746	0.994556	9.95169	12.18	0.291496	0.317237	-0.385823	1.58618	-1.92912	unknown protein
AT1G15460	0.602576	1.45937	1.27613	0.63556	1.62567	1.35493	0.468871	0.869173	0.890454	0.0788	-0.385676	0.394	-1.92838	HCO3- transporter family
AT1G59650	8.19932	14.0035	0.772213	9.90471	13.1051	0.403945	9.56587	12.5134	0.387508	-0.368268	-0.384705	-1.84134	-1.92353	Protein of unknown function (DUF1336)
AT4G24510	45.6295	114.141	1.32277	40.5696	105.179	1.37437	39.4028	75.5574	0.939274	0.0516	-0.383496	0.258	-1.91748	HXXXD-type acyl-transferase family protein
AT5G44670	6.69571	10.5212	0.651994	6.141	11.6	0.917578	6.53691	7.87455	0.268589	0.265584	-0.383405	1.32792	-1.91702	Domain of unknown function (DUF23)
AT5G17980	1.57897	6.41533	2.02254	1.67833	9.79745	2.54538	1.29479	4.03384	1.63943	0.52284	-0.38311	2.6142	-1.91555	C2 calcium/lipid-binding plant phosphoribosyltransferase family protein
AT2G26600	11.9767	27.007	1.1731	10.9872	36.3555	1.72635	11.6312	20.1142	0.790218	0.55325	-0.382882	2.76625	-1.91441	Glycosyl hydrolase superfamily protein
AT1G54150	9.21404	13.3316	0.532945	9.73403	14.4684	0.571799	11.4014	12.653	0.150272	0.038854	-0.382673	0.19427	-1.91337	E3 Ubiquitin ligase family protein
AT1G74430	6.81228	17.1957	1.33584	5.76568	22.6335	1.9729	5.00935	9.70136	0.953563	0.63706	-0.382277	3.1853	-1.91138	myb domain protein 95
AT2G45500	4.8881	7.22291	0.563306	5.34739	8.29068	0.632655	5.75341	6.52415	0.181374	0.069349	-0.381932	0.346745	-1.90966	AAA-type ATPase family protein
AT1G72175	13.5176	28.6624	1.08432	15.1242	23.5436	0.638477	16.9691	27.6208	0.70285	-0.445843	-0.38147	-2.22921	-1.90735	RING/U-box protein with domain of unknown function (DUF 1232)
AT4G30600	50.9979	197.37	1.9524	52.9905	216.955	2.03359	56.0922	166.715	1.57151	0.08119	-0.38089	0.40595	-1.90445	signal recognition particle receptor alpha subunit family protein
AT5G15820	2.88019	6.07659	1.0771	3.98019	5.83511	0.551925	4.09355	6.64211	0.69829	-0.525175	-0.37881	-2.62587	-1.89405	RING/U-box superfamily protein
AT3G17110	10.2826	170.434	4.05094	12.3572	107.687	3.12342	6.72456	85.728	3.67226	-0.92752	-0.37868	-4.6376	-1.8934	unknown protein
AT4G34588	10.95	18.1746	0.730988	13.1753	20.7657	0.656365	11.1461	14.2293	0.352332	-0.074623	-0.378656	-0.373115	-1.89328	conserved peptide upstream open reading frame 2
AT5G14570	13.1459	29.8936	1.18522	15.9483	27.3999	0.780765	17.0289	29.793	0.806987	-0.404455	-0.378233	-2.02227	-1.89116	high affinity nitrate transporter 2.7
AT1G02670	1.09907	5.87923	2.41934	1.00399	4.15591	2.04942	1.6046	6.60757	2.04191	-0.36992	-0.37743	-1.8496	-1.88715	P-loop containing nucleoside triphosphate hydrolases superfamily protein
AT3G01210	9.02358	20.3959	1.17651	8.1278	21.0508	1.37294	9.71598	16.9129	0.799692	0.19643	-0.376818	0.98215	-1.88409	RNA-binding (RRM/RBD/RNP motifs) family protein
AT2G43530	65.7315	174.405	1.40778	65.0219	119.576	0.878924	50.1211	102.474	1.03177	-0.528856	-0.37601	-2.64428	-1.88005	Scorpion toxin-like knottin superfamily protein
AT2G16900	11.8322	53.9028	2.18764	11.8922	49.4019	2.05455	14.3323	50.3283	1.8121	-0.13309	-0.37554	-0.66545	-1.8777	Arabidopsis phospholipase-like protein (PEARLI 4) family
AT4G37680	14.8325	22.4172	0.595839	13.4576	18.2049	0.435908	13.1999	15.3828	0.22079	-0.159931	-0.375049	-0.799655	-1.87525	heptahelical protein 4
AT1G76240	6.90917	14.1471	1.03392	7.46955	16.5938	1.15155	8.90699	14.0631	0.658906	0.11763	-0.375014	0.58815	-1.87507	Arabidopsis protein of unknown function (DUF241)
AT5G54300	10.199	70.2385	2.78384	9.49674	49.6368	2.3859	8.42192	44.7317	2.40908	-0.39794	-0.37476	-1.9897	-1.8738	Protein of unknown function (DUF761)
AT4G17420	10.7288	16.4163	0.613643	13.5335	12.9514	-0.0634259	13.7745	16.2579	0.23914	-0.677069	-0.374503	-3.38534	-1.87252	Tryptophan RNA-binding attenuator protein-like
AT1G22230	4.85552	9.08188	0.903365	5.89233	7.69909	0.385849	4.90845	7.08193	0.528876	-0.517516	-0.374489	-2.58758	-1.87244	unknown protein
AT1G64660	24.7027	42.0895	0.768795	33.3245	26.1307	-0.35084	38.5795	50.7069	0.394346	-1.11963	-0.374449	-5.59817	-1.87225	methionine gamma-lyase
AT3G45260	7.58109	17.5396	1.21014	10.3809	22.5728	1.12066	7.60121	13.5849	0.837708	-0.08948	-0.372432	-0.4474	-1.86216	C2H2-like zinc finger protein
AT5G03070	5.76351	8.31753	0.529209	6.25251	8.6073	0.461125	6.48772	7.23555	0.157392	-0.068084	-0.371817	-0.34042	-1.85909	importin alpha isoform 9
AT2G39010	329.989	756.861	1.19761	348.27	639.123	0.875886	426.714	756.545	0.826158	-0.321724	-0.371452	-1.60862	-1.85726	plasma membrane intrinsic protein 2E
AT5G60860	12.9127	72.1045	2.48129	14.3033	55.9608	1.96807	15.3173	66.1204	2.10993	-0.51322	-0.37136	-2.5661	-1.8568	RAB GTPase homolog A1F
AT5G13200	6.63632	78.3652	3.56176	7.23627	94.4202	3.70578	6.38366	58.2935	3.19088	0.14402	-0.37088	0.7201	-1.8544	GRAM domain family protein
AT3G21865	36.5873	78.2446	1.09665	39.2951	64.5793	0.716721	41.8805	69.2642	0.725832	-0.379929	-0.370818	-1.89964	-1.85409	peroxin 22
AT4G02760	2.22196	3.59292	0.693323	2.24978	5.73101	1.34901	2.65793	3.32386	0.322556	0.655687	-0.370767	3.27843	-1.85384	RNI-like superfamily protein
AT1G19570	140.793	295.312	1.06866	173.353	266.073	0.618112	171.031	277.614	0.698819	-0.450548	-0.369841	-2.25274	-1.8492	dehydroascorbate reductase
AT2G46650	20.3795	41.6554	1.03138	19.3398	38.6101	0.997402	19.1063	30.2218	0.66154	-0.033978	-0.36984	-0.16989	-1.8492	cytochrome B5 isoform C
AT1G13460	6.66403	12.2749	0.881246	6.19175	10.9421	0.821471	6.1826	8.82196	0.512886	-0.059775	-0.36836	-0.298875	-1.8418	Protein phosphatase 2A regulatory B subunit family protein
AT1G01610	52.3925	99.7157	0.928461	48.3652	96.5733	0.997654	52.3775	77.2396	0.560393	0.069193	-0.368068	0.345965	-1.84034	glycerol-3-phosphate acyltransferase 4
AT1G30040	3.68985	45.6502	3.62899	3.63158	42.04	3.53309	3.45758	33.1491	3.26114	-0.0959	-0.36785	-0.4795	-1.83925	gibberellin 2-oxidase
AT2G33700	12.1806	29.6726	1.28455	12.7103	27.2409	1.09977	12.8773	24.3177	0.917176	-0.18478	-0.367374	-0.9239	-1.83687	Protein phosphatase 2C family protein
AT3G12760	42.7895	56.1338	0.391614	51.8642	60.4497	0.220998	53.394	54.3044	0.0243902	-0.170616	-0.367224	-0.85308	-1.83612	unknown protein
AT2G47710	67.1638	88.0557	0.390734	74.577	96.6235	0.373643	71.9569	73.1943	0.0245968	-0.017091	-0.366137	-0.085455	-1.83069	Adenine nucleotide alpha hydrolases-like superfamily protein
AT2G33590	10.7299	24.9435	1.21703	11.8317	30.5313	1.36763	11.1197	20.0576	0.851028	0.1506	-0.366002	0.753	-1.83001	NAD(P)-binding Rossmann-fold superfamily protein
AT1G26560	6.5857	23.5919	1.84088	6.47895	11.7488	0.858682	5.46893	15.2025	1.47498	-0.982198	-0.3659	-4.91099	-1.8295	beta glucosidase 40
AT2G02010	1.69745	3.98032	1.22952	3.22701	9.8455	1.60927	1.92757	3.50817	0.863934	0.37975	-0.365586	1.89875	-1.82793	glutamate decarboxylase 4
AT5G50430	19.3315	50.7119	1.39137	22.1718	50.301	1.18186	21.8317	44.4529	1.02585	-0.20951	-0.36552	-1.04755	-1.8276	ubiquitin-conjugating enzyme 33
AT3G53990	148.311	260.198	0.810981	151.507	278.75	0.879592	142.455	194.004	0.445578	0.068611	-0.365403	0.343055	-1.82701	Adenine nucleotide alpha hydrolases-like superfamily protein
AT5G62460	18.458	36.608	0.987914	19.9346	42.3153	1.08591	19.1757	29.5253	0.622672	0.097996	-0.365242	0.48998	-1.82621	RING/FYVE/PHD zinc finger superfamily protein
AT3G10960	3.03162	16.2924	2.42603	2.90904	10.305	1.82473	2.70505	11.2934	2.06175	-0.6013	-0.36428	-3.0065	-1.8214	AZA-guanine resistant1
AT4G08230	42.382	83.658	0.981052	44.2366	79.9866	0.854517	48.8367	74.9132	0.617254	-0.126535	-0.363798	-0.632675	-1.81899	glycine-rich protein
AT5G27110	0.990453	2.07887	1.06964	1.318	1.88857	0.51895	1.0123	1.65118	0.705861	-0.55069	-0.363779	-2.75345	-1.81889	Tetratricopeptide repeat (TPR)-like superfamily protein
AT4G04020	38.8489	125.769	1.69484	38.5437	100.332	1.38022	36.0604	90.7252	1.33109	-0.31462	-0.36375	-1.5731	-1.81875	fibrillin
AT2G37570	21.8171	29.5136	0.43592	25.3349	31.5348	0.315815	26.8586	28.2409	0.0724031	-0.120105	-0.363517	-0.600525	-1.81758	HSP20-like chaperones superfamily protein
AT4G33140	8.56346	13.8475	0.693364	8.88499	13.0829	0.558241	8.83012	11.1038	0.330554	-0.135123	-0.36281	-0.675615	-1.81405	Haloacid dehalogenase-like hydrolase (HAD) superfamily protein
AT5G42050	111.619	207.829	0.896813	103.645	285.832	1.46351	106.501	154.208	0.534005	0.566697	-0.362808	2.83349	-1.81404	DCD (Development and Cell Death) domain protein
AT1G27200	12.3573	30.7453	1.315	12.6832	29.3224	1.20908	10.536	20.3859	0.952234	-0.10592	-0.362766	-0.5296	-1.81383	Domain of unknown function (DUF23)
AT5G41180	5.34974	7.84834	0.552917	6.01204	11.3858	0.921307	5.99494	6.84159	0.190587	0.36839	-0.36233	1.84195	-1.81165	leucine-rich repeat transmembrane protein kinase family protein
AT2G13800	2.8611	4.8327	0.756258	2.78217	7.3177	1.39518	3.61479	4.74972	0.393931	0.638922	-0.362327	3.19461	-1.81164	somatic embryogenesis receptor-like kinase 5
AT5G08000	25.9989	48.7218	0.906117	38.536	53.3721	0.46988	35.9928	52.4731	0.543867	-0.436237	-0.36225	-2.18118	-1.81125	glucan endo-1,3-beta-glucosidase-like protein 3
AT4G24160	28.1504	149.577	2.40966	26.4838	184.918	2.80371	35.3651	146.204	2.04759	0.39405	-0.36207	1.97025	-1.81035	alpha/beta-Hydrolases superfamily protein
AT1G54260	5.22003	9.07915	0.798499	7.34262	13.0073	0.824952	6.35063	8.59704	0.436942	0.026453	-0.361557	0.132265	-1.80778	winged-helix DNA-binding transcription factor family protein
AT3G17710	4.34027	8.8353	1.0255	3.53732	7.76252	1.13387	4.83184	7.66286	0.66531	0.10837	-0.36019	0.54185	-1.80095	F-box and associated interaction domains-containing protein
AT5G13330	6.4297	19.9926	1.63664	6.53988	13.7444	1.0715	5.88159	14.2482	1.27651	-0.56514	-0.36013	-2.8257	-1.80065	related to AP2 6l
AT1G03590	16.2158	39.332	1.27831	17.0898	31.6869	0.890752	18.154	34.3219	0.918842	-0.387558	-0.359468	-1.93779	-1.79734	Protein phosphatase 2C family protein
AT4G16670	3.58587	6.54859	0.868861	3.70114	6.92169	0.903155	4.41073	6.28221	0.510255	0.034294	-0.358606	0.17147	-1.79303	Plant protein of unknown function (DUF828) with plant pleckstrin homology-like region
AT5G13310	6.78257	13.0949	0.949098	7.81654	11.044	0.498659	8.59313	12.9395	0.590521	-0.450439	-0.358577	-2.25219	-1.79289	unknown protein
AT5G54110	19.4954	33.6903	0.789201	21.8622	31.1088	0.508888	26.5602	35.8175	0.431397	-0.280313	-0.357804	-1.40157	-1.78902	membrane-associated mannitol-induced
AT4G20330	23.33	35.0211	0.586038	25.9172	30.9196	0.254614	27.2965	31.9765	0.228293	-0.331424	-0.357745	-1.65712	-1.78872	Transcription initiation factor TFIIE, beta subunit
AT2G38010	5.07799	21.4643	2.07961	5.2401	12.9526	1.30558	4.23303	13.9672	1.72228	-0.77403	-0.35733	-3.87015	-1.78665	Neutral/alkaline non-lysosomal ceramidase
AT5G09980	3.52075	24.6131	2.80547	4.81965	34.5101	2.84002	3.70518	20.2208	2.44823	0.03455	-0.35724	0.17275	-1.7862	elicitor peptide 4 precursor
AT5G38480	207.721	294.152	0.501911	218.481	265.838	0.283039	202.235	223.573	0.144714	-0.218872	-0.357197	-1.09436	-1.78598	general regulatory factor 3
AT1G12620	2.40852	4.74015	0.976784	2.35799	4.72098	1.00153	2.63195	4.04401	0.619653	0.024746	-0.357131	0.12373	-1.78565	Pentatricopeptide repeat (PPR) superfamily protein
AT4G00550	6.34485	10.7451	0.760023	5.91832	10.5129	0.828898	7.26094	9.60242	0.403242	0.068875	-0.356781	0.344375	-1.78391	digalactosyl diacylglycerol deficient 2
AT1G18890	17.6305	32.4521	0.880242	15.905	38.8157	1.28717	22.3731	32.1676	0.523841	0.406928	-0.356401	2.03464	-1.782	calcium-dependent protein kinase 1
AT3G54030	18.8133	47.4991	1.33615	17.6848	37.0214	1.06585	19.2684	38.0263	0.980765	-0.2703	-0.355385	-1.3515	-1.77692	Protein kinase protein with tetratricopeptide repeat domain
AT1G18210	92.7174	282.917	1.60947	87.4302	344.14	1.97679	119.547	285.313	1.25497	0.36732	-0.3545	1.8366	-1.7725	Calcium-binding EF-hand family protein
AT4G11600	138.542	250.965	0.857162	126.393	211.801	0.744794	119.869	169.85	0.502803	-0.112368	-0.354359	-0.56184	-1.7718	glutathione peroxidase 6
AT5G66580	7.552	16.2892	1.10899	7.7469	20.4106	1.39763	7.26796	12.2733	0.755905	0.28864	-0.353085	1.4432	-1.76542	unknown protein
AT4G30490	13.7839	32.8286	1.25197	14.4747	39.2028	1.43742	14.3559	26.7746	0.899224	0.18545	-0.352746	0.92725	-1.76373	AFG1-like ATPase family protein
AT1G64890	6.612	15.2568	1.20629	6.48539	11.0327	0.766526	5.64003	10.1952	0.854109	-0.439764	-0.352181	-2.19882	-1.76091	Major facilitator superfamily protein
AT3G14180	19.3989	33.9373	0.806899	22.431	30.7447	0.454845	25.6507	35.1547	0.454721	-0.352054	-0.352178	-1.76027	-1.76089	sequence-specific DNA binding transcription factors
AT1G66760	22.5403	95.0432	2.07608	19.9052	80.1909	2.01029	21.4735	70.9339	1.72392	-0.06579	-0.35216	-0.32895	-1.7608	MATE efflux family protein
AT4G35510	9.06392	19.2131	1.08388	10.3466	23.1814	1.16381	10.2031	16.9449	0.731848	0.07993	-0.352032	0.39965	-1.76016	unknown protein
AT2G29090	1.16499	7.36608	2.66058	1.00029	4.32528	2.11237	0.477585	2.36636	2.30884	-0.54821	-0.35174	-2.74105	-1.7587	cytochrome P450, family 707, subfamily A, polypeptide 2
AT5G64020	10.1313	25.687	1.34222	12.524	21.5915	0.785765	12.5429	24.9322	0.99114	-0.556455	-0.35108	-2.78227	-1.7554	TRICHOME BIREFRINGENCE-LIKE 14
AT1G44750	12.207	21.4252	0.811608	13.8729	18.3061	0.400052	13.9303	19.178	0.461226	-0.411556	-0.350382	-2.05778	-1.75191	purine permease 11
AT1G13360	61.4512	87.2889	0.506358	65.7221	71.6321	0.124227	67.8564	75.6128	0.156145	-0.382131	-0.350213	-1.91065	-1.75107	unknown protein
AT3G15660	46.714	63.1003	0.433793	53.9551	63.5721	0.236635	53.7973	57.0156	0.0838227	-0.197158	-0.34997	-0.98579	-1.74985	glutaredoxin 4
AT3G61970	1.3677	4.58453	1.74503	1.36574	3.97147	1.53999	1.13619	2.99004	1.39596	-0.20504	-0.34907	-1.0252	-1.74535	AP2/B3-like transcriptional factor family protein
AT2G04110	11.3742	18.6038	0.709832	8.70502	14.2318	0.709197	10.8269	13.9149	0.36202	-0.000635	-0.347812	-0.003175	-1.73906	unknown protein
AT5G65470	19.6586	167.141	3.08784	18.4839	226.325	3.61406	14.6039	97.6637	2.74147	0.52622	-0.34637	2.6311	-1.73185	O-fucosyltransferase family protein
AT5G60200	14.0476	25.8397	0.879266	17.571	23.5243	0.420955	15.074	21.8111	0.533	-0.458311	-0.346266	-2.29155	-1.73133	TARGET OF MONOPTEROS 6
AT2G05590	8.9906	16.1659	0.846466	12.1628	14.2506	0.228551	11.9556	16.9104	0.500227	-0.617915	-0.346239	-3.08957	-1.7312	TLD-domain containing nucleolar protein
AT5G08630	8.67486	12.3163	0.505654	10.5701	14.7139	0.477181	10.8975	12.1789	0.160383	-0.028473	-0.345271	-0.142365	-1.72636	DDT domain-containing protein
AT5G17000	7.46776	36.6637	2.2956	8.6109	33.101	1.94264	10.4403	40.3624	1.95084	-0.35296	-0.34476	-1.7648	-1.7238	Zinc-binding dehydrogenase family protein
AT4G29690	2.98998	7.00574	1.2284	3.28399	5.72293	0.801303	4.46026	8.23	0.883765	-0.427097	-0.344635	-2.13548	-1.72317	Alkaline-phosphatase-like family protein
AT5G13190	37.6164	326.006	3.11546	41.2263	400.273	3.27935	52.051	355.247	2.77083	0.16389	-0.34463	0.81945	-1.72315	unknown protein
AT2G37250	36.742	52.7532	0.521828	41.5156	54.3715	0.389198	46.1463	52.2053	0.177983	-0.13263	-0.343845	-0.66315	-1.71922	adenosine kinase
AT1G17840	31.6088	50.6638	0.680629	28.4831	51.9328	0.866538	28.6604	36.198	0.33685	0.185909	-0.343779	0.929545	-1.7189	white-brown complex homolog protein 11
AT5G13460	15.7152	28.8881	0.878314	14.5591	18.2597	0.326742	16.4657	23.8518	0.534631	-0.551572	-0.343683	-2.75786	-1.71842	IQ-domain 11
AT3G06780	34.4733	78.3503	1.18446	32.923	52.5403	0.67433	43.9776	78.8088	0.841587	-0.51013	-0.342873	-2.55065	-1.71437	glycine-rich protein
AT1G58270	88.0988	204.522	1.21506	85.3622	170.637	0.999262	65.0617	119.314	0.874884	-0.215798	-0.340176	-1.07899	-1.70088	TRAF-like family protein
AT5G54840	8.32109	12.9654	0.639824	8.6534	10.7863	0.317865	8.13507	10.0171	0.300235	-0.321959	-0.339589	-1.60979	-1.69794	Ras-related small GTP-binding family protein
AT3G15350	9.87517	23.1975	1.23209	9.25905	32.5503	1.81374	9.31394	17.3018	0.893454	0.58165	-0.338636	2.90825	-1.69318	Core-2/I-branching beta-1,6-N-acetylglucosaminyltransferase family protein
AT1G77120	8.9971	56.9746	2.66279	10.645	30.9232	1.53851	9.76122	48.8874	2.32433	-1.12428	-0.33846	-5.6214	-1.6923	alcohol dehydrogenase 1
AT4G19230	3.97976	27.8853	2.80875	3.14848	29.5748	3.23164	1.9925	11.0445	2.47068	0.42289	-0.33807	2.11445	-1.69035	cytochrome P450, family 707, subfamily A, polypeptide 1
AT5G22250	3.27302	12.0742	1.88323	3.81305	14.8445	1.96092	4.9907	14.5734	1.54602	0.07769	-0.33721	0.38845	-1.68605	Polynucleotidyl transferase, ribonuclease H-like superfamily protein
AT3G63080	20.1537	36.1089	0.841306	23.0409	33.2867	0.530753	24.5436	34.8168	0.504435	-0.310553	-0.336871	-1.55276	-1.68436	glutathione peroxidase 5
AT1G80150	2.7314	5.9388	1.12053	3.43261	4.62134	0.429006	3.57993	6.16658	0.78454	-0.691524	-0.33599	-3.45762	-1.67995	Tetratricopeptide repeat (TPR)-like superfamily protein
AT2G30250	16.1561	44.2753	1.45442	16.7294	53.639	1.6809	20.6461	44.8409	1.11895	0.22648	-0.33547	1.1324	-1.67735	WRKY DNA-binding protein 25
AT4G33890	12.187	18.4328	0.596926	13.2883	18.288	0.460741	14.8251	17.7745	0.261762	-0.136185	-0.335164	-0.680925	-1.67582	unknown protein
AT2G17380	46.0173	67.4824	0.552334	55.0105	60.7651	0.143536	59.9763	69.7245	0.217274	-0.408798	-0.33506	-2.04399	-1.6753	associated protein 19
AT1G61400	0.560741	1.28206	1.19306	0.93127	1.55919	0.743524	0.679406	1.23187	0.858504	-0.449536	-0.334556	-2.24768	-1.67278	S-locus lectin protein kinase family protein
AT1G16840	56.2074	159.178	1.50181	61.0649	119.554	0.969243	63.4573	142.553	1.16764	-0.532567	-0.33417	-2.66284	-1.67085	unknown protein
AT3G17810	44.3403	100.117	1.17499	45.249	77.4746	0.775839	34.1735	61.2282	0.841319	-0.399151	-0.333671	-1.99576	-1.66835	pyrimidine 1
AT5G58190	6.92225	13.0943	0.91963	7.82851	13.5247	0.78879	8.63963	12.9766	0.586873	-0.13084	-0.332757	-0.6542	-1.66378	evolutionarily conserved C-terminal region 10
AT2G47730	201.909	528.671	1.38867	222.378	516.59	1.216	252.324	524.759	1.05638	-0.17267	-0.33229	-0.86335	-1.66145	glutathione S-transferase phi 8
AT3G23820	113.797	520.1	2.19232	121.718	485.013	1.99448	116.861	424.227	1.86004	-0.19784	-0.33228	-0.9892	-1.6614	UDP-D-glucuronate 4-epimerase 6
AT1G26730	0.787378	4.00428	2.34642	0.875298	6.11861	2.80536	0.952267	3.8499	2.01538	0.45894	-0.33104	2.2947	-1.6552	EXS (ERD1/XPR1/SYG1) family protein
AT1G54100	57.2146	156.611	1.45273	62.5132	95.8851	0.617145	58.2221	126.737	1.1222	-0.835585	-0.33053	-4.17793	-1.65265	aldehyde dehydrogenase 7B4
AT2G32190	6.93779	131.989	4.24979	6.65788	144.577	4.44063	8.37647	126.829	3.9204	0.19084	-0.32939	0.9542	-1.64695	unknown protein
AT1G60140	46.0456	86.7367	0.913579	58.1783	52.7364	-0.141682	53.6659	80.5011	0.585003	-1.05526	-0.328576	-5.2763	-1.64288	trehalose phosphate synthase
AT5G10400	99.3122	192.396	0.95404	121.402	159.171	0.390783	121.684	187.782	0.625919	-0.563257	-0.328121	-2.81629	-1.6406	Histone superfamily protein
AT1G62010	1.9568	3.54818	0.858581	2.38734	3.05781	0.357097	2.04544	2.95583	0.531155	-0.501484	-0.327426	-2.50742	-1.63713	Mitochondrial transcription termination factor family protein
AT3G19290	26.7522	42.4511	0.666147	34.7808	31.7731	-0.130484	30.5408	38.6281	0.338912	-0.796631	-0.327235	-3.98316	-1.63618	ABRE binding factor 4
AT5G26030	29.1989	89.5017	1.616	27.1848	152.36	2.48661	28.3163	69.1842	1.28881	0.87061	-0.32719	4.35305	-1.63595	ferrochelatase 1
AT5G03720	5.18301	28.3973	2.45389	5.80832	41.3433	2.83146	6.86837	29.9986	2.12685	0.37757	-0.32704	1.88785	-1.6352	heat shock transcription factor A3
AT5G03490	7.58713	11.7649	0.632866	7.08488	10.6506	0.588121	10.7497	13.2947	0.306548	-0.044745	-0.326318	-0.223725	-1.63159	UDP-Glycosyltransferase superfamily protein
AT5G05380	5.65328	10.795	0.933204	5.62762	10.0735	0.839972	6.84775	10.4299	0.607022	-0.093232	-0.326182	-0.46616	-1.63091	prenylated RAB acceptor 1.B3
AT3G29075	23.4006	57.6767	1.30144	29.4425	54.7332	0.894517	30.8158	60.5847	0.975283	-0.406923	-0.326157	-2.03461	-1.63078	glycine-rich protein
AT5G47960	2.3391	7.17306	1.61663	2.65598	14.7735	2.4757	3.62388	8.86671	1.29086	0.85907	-0.32577	4.29535	-1.62885	RAB GTPase homolog A4C
AT1G06780	7.51106	16.7565	1.15764	7.8388	15.8091	1.01205	6.65204	11.8409	0.831906	-0.14559	-0.325734	-0.72795	-1.62867	galacturonosyltransferase 6
AT5G46330	8.90775	21.0592	1.24132	10.825	20.9229	0.950721	16.358	30.8706	0.916236	-0.290599	-0.325084	-1.45299	-1.62542	Leucine-rich receptor-like protein kinase family protein
AT1G32860	7.11505	48.126	2.75787	8.44162	40.0374	2.24576	6.56166	35.4296	2.43282	-0.51211	-0.32505	-2.56055	-1.62525	Glycosyl hydrolase superfamily protein
AT1G14560	6.07754	11.5039	0.920561	6.47926	12.6395	0.964039	7.37707	11.1606	0.59729	0.043478	-0.323271	0.21739	-1.61635	Mitochondrial substrate carrier family protein
AT5G26770	6.72189	34.722	2.36891	7.84282	41.8711	2.41651	7.52265	31.0708	2.04625	0.0476	-0.32266	0.238	-1.6133	unknown protein
AT3G45040	11.2312	28.6021	1.34861	10.6884	31.7532	1.57085	14.9372	30.4319	1.02667	0.22224	-0.32194	1.1112	-1.6097	phosphatidate cytidylyltransferase family protein
AT5G23830	10.7934	22.4094	1.05395	9.762	13.7228	0.491331	11.9494	19.8478	0.732044	-0.562619	-0.321906	-2.81309	-1.60953	MD-2-related lipid recognition domain-containing protein
AT1G54290	16.42	24.2594	0.563093	16.7666	26.5098	0.660938	17.5815	20.792	0.241972	0.097845	-0.321121	0.489225	-1.6056	Translation initiation factor SUI1 family protein
AT4G38400	6.9124	379.872	5.78018	9.85236	343.293	5.12283	8.14942	358.489	5.45909	-0.65735	-0.32109	-3.28675	-1.60545	expansin-like A2
AT4G39230	4.69498	7.43781	0.663758	6.94127	9.76718	0.492743	5.26759	6.68107	0.342936	-0.171015	-0.320822	-0.855075	-1.60411	NmrA-like negative transcriptional regulator family protein
AT3G15210	68.7327	139.156	1.01764	77.2516	157.588	1.02852	93.5722	151.738	0.69743	0.01088	-0.32021	0.0544	-1.60105	ethylene responsive element binding factor 4
AT5G16190	1.14709	2.78441	1.2794	1.33353	1.7644	0.403927	1.17498	2.2849	0.959502	-0.875473	-0.319898	-4.37737	-1.59949	cellulose synthase like A11
AT1G51740	9.56493	13.7147	0.5199	12.0639	12.5507	0.0570777	11.0776	12.7295	0.200534	-0.462822	-0.319366	-2.31411	-1.59683	syntaxin of plants 81
AT1G30420	1.94625	3.94676	1.01997	2.6675	5.31489	0.994549	2.74617	4.46419	0.700979	-0.025421	-0.318991	-0.127105	-1.59496	multidrug resistance-associated protein 12
AT3G61420	6.71943	9.72527	0.533399	7.08284	7.71927	0.124136	7.5206	8.73059	0.215231	-0.409263	-0.318168	-2.04631	-1.59084	BSD domain (BTF2-like transcription factors, Synapse-associated proteins and DOS2-like proteins)
AT5G23220	5.89632	28.5041	2.27328	5.53258	27.0009	2.28698	5.00623	19.4188	1.95566	0.0137	-0.31762	0.0685	-1.5881	nicotinamidase 3
AT1G12760	32.3716	42.6452	0.397652	33.8788	45.6651	0.430711	39.7854	42.057	0.0801052	0.033059	-0.317547	0.165295	-1.58773	Zinc finger, C3HC4 type (RING finger) family protein
AT5G57800	31.415	71.4983	1.18646	29.405	63.4471	1.10949	25.0095	45.6753	0.868935	-0.07697	-0.317525	-0.38485	-1.58763	Fatty acid hydroxylase superfamily
AT5G14280	5.02154	8.44858	0.750579	5.1811	6.8776	0.408646	5.33625	7.20482	0.433136	-0.341933	-0.317443	-1.70966	-1.58721	DNA-binding storekeeper protein-related
AT3G46385	4.73952	9.60836	1.01955	5.38916	14.7657	1.45412	7.04107	11.458	0.702488	0.43457	-0.317062	2.17285	-1.58531	unknown protein
AT5G02200	1.73631	7.37357	2.08634	1.95276	14.6678	2.90907	2.68631	9.16362	1.77029	0.82273	-0.31605	4.11365	-1.58025	far-red-elongated hypocotyl1-like
AT4G25230	15.2469	23.1032	0.599574	15.4906	25.9393	0.743741	15.8046	19.243	0.283985	0.144167	-0.315589	0.720835	-1.57795	RPM1 interacting protein 2
AT1G18810	3.38421	5.61258	0.729845	2.89226	5.29712	0.873013	2.36885	3.15722	0.414468	0.143168	-0.315377	0.71584	-1.57688	phytochrome kinase substrate-related
AT1G10410	15.6866	48.0874	1.61613	14.8805	46.0666	1.6303	14.0734	34.6724	1.30082	0.01417	-0.31531	0.07085	-1.57655	Protein of unknown function (DUF1336)
AT4G12120	2.77679	8.56761	1.62547	2.46211	10.065	2.03138	3.66129	9.08443	1.31105	0.40591	-0.31442	2.02955	-1.5721	Sec1/munc18-like (SM) proteins superfamily
AT5G02170	1.03751	4.78192	2.20446	1.38839	5.70864	2.03973	1.41219	5.23559	1.89042	-0.16473	-0.31404	-0.82365	-1.5702	Transmembrane amino acid transporter family protein
AT5G46920	4.6908	6.98609	0.57465	5.6724	5.96656	0.0729393	5.96849	7.15443	0.26147	-0.501711	-0.31318	-2.50855	-1.5659	Intron maturase, type II family protein
AT1G24100	27.9519	56.9185	1.02595	27.99	60.1209	1.10295	25.2205	41.3494	0.713273	0.077	-0.312677	0.385	-1.56338	UDP-glucosyl transferase 74B1
AT2G45980	44.2465	69.6475	0.65451	53.7292	64.3721	0.260729	55.4234	70.2464	0.34193	-0.393781	-0.31258	-1.96891	-1.5629	unknown protein
AT3G21630	11.7712	16.2349	0.463833	13.0005	17.9319	0.463964	14.4706	16.0718	0.151414	0.000131	-0.312419	0.000655	-1.5621	chitin elicitor receptor kinase 1
AT1G48745	2.79036	24.6444	3.14274	2.31584	26.1102	3.495	2.20981	15.7274	2.83128	0.35226	-0.31146	1.7613	-1.5573	unknown protein
AT3G03160	52.5951	104.893	0.995924	62.9111	95.6875	0.605015	63.7904	102.526	0.684577	-0.390909	-0.311347	-1.95455	-1.55674	unknown protein
AT4G30210	70.3779	167.69	1.2526	72.8622	196.301	1.42982	114.86	220.572	0.94137	0.17722	-0.31123	0.8861	-1.55615	P450 reductase 2
AT1G18590	7.3476	12.2465	0.73702	6.74337	11.397	0.757107	7.33645	9.85571	0.425878	0.020087	-0.311142	0.100435	-1.55571	sulfotransferase 17
AT1G17920	1.85531	3.11161	0.745999	2.59423	3.38656	0.384515	1.82251	2.46513	0.435732	-0.361484	-0.310267	-1.80742	-1.55133	homeodomain GLABROUS 12
AT5G16990	8.14608	13.7583	0.756121	9.49803	10.5354	0.149548	7.44357	10.1419	0.446259	-0.606573	-0.309862	-3.03287	-1.54931	Zinc-binding dehydrogenase family protein
AT4G16442	20.0511	33.3231	0.732841	22.5635	36.1294	0.679182	23.9203	32.0971	0.424206	-0.053659	-0.308635	-0.268295	-1.54317	Uncharacterised protein family (UPF0497)
AT5G41040	17.8157	29.6932	0.736985	13.7132	18.3847	0.422936	10.6969	14.4016	0.429039	-0.314049	-0.307946	-1.57025	-1.53973	HXXXD-type acyl-transferase family protein
AT3G19240	17.099	43.7332	1.35481	17.1508	82.8031	2.27141	16.7796	34.6736	1.04712	0.9166	-0.30769	4.583	-1.53845	Vacuolar import/degradation, Vid27-related protein
AT2G34730	9.25374	12.8006	0.468102	10.3896	9.83831	-0.078654	9.73698	10.8839	0.160645	-0.546756	-0.307457	-2.73378	-1.53728	myosin heavy chain-related
AT5G47120	66.1777	134.446	1.02261	58.8973	132.913	1.17421	53.8706	88.5408	0.716843	0.1516	-0.305767	0.758	-1.52883	BAX inhibitor 1
AT2G25450	248.407	439.099	0.821841	231.669	374.207	0.691767	175.68	251.248	0.516161	-0.130074	-0.30568	-0.65037	-1.5284	2-oxoglutarate (2OG) and Fe(II)-dependent oxygenase superfamily protein
AT3G16470	49.5617	80.4963	0.699696	49.3161	65.8129	0.416312	50.9499	66.9538	0.394087	-0.283384	-0.305609	-1.41692	-1.52804	Mannose-binding lectin superfamily protein
AT3G61380	3.05962	6.05496	0.984765	3.38193	10.2285	1.59667	3.43729	5.50589	0.679704	0.611905	-0.305061	3.05953	-1.52531	Phosphatidylinositol N-acetyglucosaminlytransferase subunit P-related
AT2G34810	3.52546	14.8455	2.07414	3.00287	11.577	1.94685	1.58442	5.40161	1.76944	-0.12729	-0.3047	-0.63645	-1.5235	FAD-binding Berberine family protein
AT2G44060	203.89	349.253	0.776483	200.628	320.608	0.676286	219.593	304.735	0.472721	-0.100197	-0.303762	-0.500985	-1.51881	Late embryogenesis abundant protein, group 2
AT5G64850	10.9375	85.4733	2.96619	10.555	133.44	3.6602	8.99031	56.9345	2.66286	0.69401	-0.30333	3.47005	-1.51665	unknown protein
AT4G35090	217.655	305.139	0.487421	229.835	331.491	0.528372	205.981	234.09	0.18455	0.040951	-0.302871	0.204755	-1.51436	catalase 2
AT4G01130	14.7915	24.8904	0.750827	15.529	20.2815	0.3852	12.9725	17.7036	0.448591	-0.365627	-0.302236	-1.82814	-1.51118	GDSL-like Lipase/Acylhydrolase superfamily protein
AT3G17800	39.6784	138.369	1.80209	38.1189	131.779	1.78954	32.5861	92.2147	1.50074	-0.01255	-0.30135	-0.06275	-1.50675	Protein of unknown function (DUF760)
AT1G72670	6.59072	9.91834	0.589663	10.6007	10.5204	-0.0109631	8.24489	10.0746	0.289152	-0.600626	-0.300511	-3.00313	-1.50256	IQ-domain 8
AT4G24920	84.1335	149.348	0.827924	93.1022	138.408	0.57204	130.375	187.943	0.527634	-0.255884	-0.30029	-1.27942	-1.50145	secE/sec61-gamma protein transport protein
AT5G62180	5.45241	15.8209	1.53687	8.07419	9.37703	0.215812	7.23333	17.0446	1.23659	-1.32106	-0.30028	-6.60529	-1.5014	carboxyesterase 20
AT5G57550	0.500172	2.63718	2.3985	0.497815	1.78221	1.83999	0.442176	1.89525	2.0997	-0.55851	-0.2988	-2.79255	-1.494	xyloglucan endotransglucosylase/hydrolase 25
AT1G79610	5.4669	9.41139	0.783684	6.71347	7.25992	0.112893	4.54879	6.36637	0.484988	-0.670791	-0.298696	-3.35396	-1.49348	Na+/H+ antiporter 6
AT5G11970	32.7459	106.884	1.70666	42.9128	117.009	1.44714	46.6648	123.91	1.40889	-0.25952	-0.29777	-1.2976	-1.48885	Protein of unknown function (DUF3511)
AT2G39360	8.36265	23.212	1.47284	7.1754	21.4731	1.5814	8.80194	19.8764	1.17516	0.10856	-0.29768	0.5428	-1.4884	Protein kinase superfamily protein
AT1G76130	6.38573	20.1397	1.65712	7.29838	24.0007	1.71743	4.95346	12.7157	1.3601	0.06031	-0.29702	0.30155	-1.4851	alpha-amylase-like 2
AT1G07890	325.996	617.06	0.920555	359.584	618.416	0.78225	479.354	739.215	0.624904	-0.138305	-0.295651	-0.691525	-1.47825	ascorbate peroxidase 1
AT4G18890	4.89151	8.166	0.739351	5.72625	12.5545	1.13255	6.56113	8.9241	0.443762	0.393199	-0.295589	1.96599	-1.47795	BES1/BZR1 homolog 3
AT4G23440	7.92718	15.0229	0.922285	8.39435	17.0006	1.01809	7.98591	12.334	0.627107	0.095805	-0.295178	0.479025	-1.47589	Disease resistance protein (TIR-NBS class)
AT1G07000	7.88762	21.279	1.43177	7.62426	32.1508	2.07618	12.8762	28.3385	1.13805	0.64441	-0.29372	3.22205	-1.4686	exocyst subunit exo70 family protein B2
AT3G20500	19.7851	78.548	1.98916	20.4146	71.4762	1.80786	18.4027	59.6429	1.69643	-0.1813	-0.29273	-0.9065	-1.46365	purple acid phosphatase 18
AT3G47420	10.3245	21.9888	1.0907	5.64945	15.6932	1.47395	12.1561	21.147	0.798775	0.38325	-0.291925	1.91625	-1.45962	phosphate starvation-induced gene 3
AT1G07470	15.8248	21.6196	0.450152	19.232	21.5302	0.162851	17.9424	20.0236	0.158328	-0.287301	-0.291824	-1.43651	-1.45912	Transcription factor IIA, alpha/beta subunit
AT2G30360	17.9866	95.5367	2.40913	17.2694	100.537	2.54144	20.9576	90.9942	2.1183	0.13231	-0.29083	0.66155	-1.45415	SOS3-interacting protein 4
AT4G35600	12.0122	21.7298	0.855167	12.9674	24.8699	0.93951	12.1502	17.9701	0.564621	0.084343	-0.290546	0.421715	-1.45273	Protein kinase superfamily protein
AT2G16890	1.64431	5.8178	1.82299	2.65577	7.40511	1.47939	1.93099	5.58629	1.53255	-0.3436	-0.29044	-1.718	-1.4522	UDP-Glycosyltransferase superfamily protein
AT1G22710	100.391	136.202	0.440117	116.336	127.509	0.132302	81.6942	90.6733	0.150445	-0.307815	-0.289672	-1.53907	-1.44836	sucrose-proton symporter 2
AT2G28510	11.5885	19.1467	0.724395	12.7102	24.3662	0.938893	11.1037	15.0086	0.434746	0.214498	-0.289649	1.07249	-1.44825	Dof-type zinc finger DNA-binding family protein
AT5G57480	4.54266	11.0421	1.2814	4.67644	12.8396	1.45712	4.32065	8.59468	0.992195	0.17572	-0.289205	0.8786	-1.44603	P-loop containing nucleoside triphosphate hydrolases superfamily protein
AT4G22240	103.825	137.416	0.4044	93.0014	113.262	0.284339	99.2403	107.51	0.115476	-0.120061	-0.288924	-0.600305	-1.44462	Plastid-lipid associated protein PAP / fibrillin family protein
AT5G47380	3.90223	6.44961	0.724912	4.83027	6.44301	0.415631	4.29882	5.81708	0.436357	-0.309281	-0.288555	-1.54641	-1.44278	Protein of unknown function, DUF547
AT1G05135	80.4499	118.43	0.55787	63.2708	79.2014	0.323986	140.722	169.66	0.269799	-0.233884	-0.288071	-1.16942	-1.44035	unknown protein
AT5G48655	22.429	38.1368	0.765816	25.0669	59.3848	1.24431	28.7412	40.0354	0.478156	0.478494	-0.28766	2.39247	-1.4383	RING/U-box superfamily protein
AT5G37260	37.2553	134.94	1.8568	38.5876	136.285	1.82042	30.4339	90.336	1.56962	-0.03638	-0.28718	-0.1819	-1.4359	Homeodomain-like superfamily protein
AT3G18170	4.17058	7.94599	0.92998	4.51989	6.70011	0.567899	5.43369	8.48462	0.642918	-0.362081	-0.287062	-1.8104	-1.43531	Glycosyltransferase family 61 protein
AT5G47310	30.251	42.1931	0.480025	36.2236	36.1559	-0.00269947	37.9641	43.417	0.193623	-0.482724	-0.286402	-2.41362	-1.43201	PPPDE putative thiol peptidase family protein
AT2G37970	68.5722	90.9666	0.407712	56.8186	106.39	0.904926	58.4808	63.6174	0.121458	0.497214	-0.286254	2.48607	-1.43127	SOUL heme-binding family protein
AT5G09390	17.4336	24.9333	0.516206	19.6325	23.6394	0.267948	21.6115	25.3532	0.230364	-0.248258	-0.285842	-1.24129	-1.42921	CD2-binding protein-related
AT1G69840	22.2273	215.236	3.27551	25.8816	274.434	3.40646	32.7452	260.106	2.98974	0.13095	-0.28577	0.65475	-1.42885	SPFH/Band 7/PHB domain-containing membrane-associated protein family
AT4G13040	17.2827	25.7767	0.576742	16.6046	30.1052	0.858426	20.3605	24.9179	0.29141	0.281684	-0.285332	1.40842	-1.42666	Integrase-type DNA-binding superfamily protein
AT1G33260	1.71409	5.02984	1.55307	1.66455	5.25217	1.65779	1.5485	3.73174	1.26898	0.10472	-0.28409	0.5236	-1.42045	Protein kinase superfamily protein
AT3G44320	16.2104	30.7895	0.925522	13.8961	29.4209	1.08216	15.9797	24.9383	0.642121	0.156638	-0.283401	0.78319	-1.417	nitrilase 3
AT1G22930	46.4745	64.8443	0.48054	45.2489	70.4247	0.6382	41.1065	47.1264	0.197169	0.15766	-0.283371	0.7883	-1.41686	T-complex protein 11
AT3G29170	19.0989	51.058	1.41864	21.2556	50.931	1.2607	26.5263	58.27	1.13533	-0.15794	-0.28331	-0.7897	-1.41655	Eukaryotic protein of unknown function (DUF872)
AT3G12740	46.6774	80.6794	0.789474	46.5986	101.365	1.1212	70.5077	100.164	0.506516	0.331726	-0.282958	1.65863	-1.41479	ALA-interacting subunit 1
AT1G55590	9.14276	13.4224	0.553936	10.3138	11.3616	0.139594	10.3677	12.5102	0.271017	-0.414342	-0.282919	-2.07171	-1.41459	RNI-like superfamily protein
AT3G28210	2.90484	59.115	4.34699	2.59606	63.6306	4.61532	2.14126	35.819	4.06419	0.26833	-0.2828	1.34165	-1.414	zinc finger (AN1-like) family protein
AT4G14600	10.2355	15.9479	0.639793	11.2439	13.1966	0.23102	12.7014	16.2855	0.358595	-0.408773	-0.281198	-2.04386	-1.40599	Target SNARE coiled-coil domain protein
AT5G53588	10.088	53.9809	2.41981	10.4953	50.5658	2.26842	8.66098	38.1624	2.13955	-0.15139	-0.28026	-0.75695	-1.4013	conserved peptide upstream open reading frame 50
AT5G64220	11.7133	23.4523	1.00158	12.8598	27.0235	1.07135	11.6054	19.139	0.721719	0.06977	-0.279861	0.34885	-1.3993	Calmodulin-binding transcription activator protein with CG-1 and Ankyrin domains
AT2G44970	20.6414	46.8996	1.18403	20.1792	48.3977	1.26207	22.333	41.815	0.904844	0.07804	-0.279186	0.3902	-1.39593	alpha/beta-Hydrolases superfamily protein
AT3G53400	8.69051	40.7849	2.23052	10.6915	41.02	1.93986	8.24013	31.8693	1.95143	-0.29066	-0.27909	-1.4533	-1.39545	unknown protein
AT4G11830	13.1156	24.3703	0.893838	17.2108	31.0357	0.850617	16.6028	25.4294	0.61507	-0.043221	-0.278768	-0.216105	-1.39384	phospholipase D gamma 2
AT3G55440	531.546	763.082	0.521643	533.61	729.793	0.451701	536.47	635.046	0.243363	-0.069942	-0.27828	-0.34971	-1.3914	triosephosphate isomerase
AT1G76970	4.62709	9.58997	1.05142	4.93138	19.9561	2.01677	5.4582	9.32855	0.773228	0.96535	-0.278192	4.82675	-1.39096	Target of Myb protein 1
AT2G05260	5.23965	11.6516	1.15298	5.51173	12.0631	1.13003	5.83712	10.7056	0.875039	-0.02295	-0.277941	-0.11475	-1.3897	alpha/beta-Hydrolases superfamily protein
AT5G19110	1.40809	57.2331	5.34504	1.75694	37.2726	4.40698	1.64544	55.1625	5.06715	-0.93806	-0.27789	-4.6903	-1.38945	Eukaryotic aspartyl protease family protein
AT1G70800	2.8188	14.2255	2.33533	2.68429	19.2445	2.84184	2.06571	8.60307	2.05822	0.50651	-0.27711	2.53255	-1.38555	Calcium-dependent lipid-binding (CaLB domain) family protein
AT2G22425	110	147.595	0.424142	124.22	136.071	0.131457	153.258	169.73	0.147282	-0.292685	-0.27686	-1.46343	-1.3843	Microsomal signal peptidase 12 kDa subunit (SPC12)
AT1G29340	32.2421	55.6816	0.788255	32.7381	70.8548	1.11389	36.4517	51.9779	0.511914	0.325635	-0.276341	1.62818	-1.38171	plant U-box 17
AT1G74458	16.0243	26.9855	0.751928	16.7072	18.4952	0.146679	11.527	16.0285	0.475628	-0.605249	-0.2763	-3.02625	-1.3815	unknown protein
AT1G04985	31.7143	43.924	0.469874	38.4528	46.8382	0.284597	42.3946	48.4874	0.193729	-0.185277	-0.276145	-0.926385	-1.38072	unknown protein
AT2G30870	222.38	624.04	1.48861	237.361	625.7	1.39839	349.003	809.051	1.21299	-0.09022	-0.27562	-0.4511	-1.3781	glutathione S-transferase PHI 10
AT2G46800	53.9142	86.608	0.683835	61.3152	70.8899	0.209334	57.6104	76.4843	0.408836	-0.474501	-0.274999	-2.3725	-1.37499	zinc transporter of Arabidopsis thaliana
AT5G02750	5.69832	11.4239	1.00345	5.73118	12.6556	1.14287	7.07051	11.7226	0.7294	0.13942	-0.27405	0.6971	-1.37025	RING/U-box superfamily protein
AT5G17210	6.95713	19.0366	1.45221	7.73794	19.8579	1.35969	5.97162	13.5175	1.17864	-0.09252	-0.27357	-0.4626	-1.36785	Protein of unknown function (DUF1218)
AT2G41880	6.26116	11.2231	0.84197	7.43611	18.4668	1.31231	8.40611	12.4748	0.569507	0.47034	-0.272463	2.3517	-1.36232	guanylate kinase 1
AT3G59280	29.9606	45.9259	0.61624	32.443	47.6691	0.555146	34.288	43.533	0.344407	-0.061094	-0.271833	-0.30547	-1.35916	Protein Transporter, Pam16
AT3G23810	109.429	307.782	1.49191	100.291	217.207	1.11488	74.2571	173.035	1.22046	-0.37703	-0.27145	-1.88515	-1.35725	S-adenosyl-l-homocysteine (SAH) hydrolase 2
AT3G14690	40.0262	56.1644	0.488711	36.3346	40.7812	0.166563	39.2714	45.6568	0.217352	-0.322148	-0.271359	-1.61074	-1.35679	cytochrome P450, family 72, subfamily A, polypeptide 15
AT3G20340	10.6355	94.179	3.14652	9.31571	76.695	3.0414	22.188	162.835	2.87556	-0.10512	-0.27096	-0.5256	-1.3548	unknown protein
AT5G60850	24.992	43.4807	0.798909	31.2889	55.1302	0.817195	34.0519	49.1169	0.528485	0.018286	-0.270424	0.09143	-1.35212	OBF binding protein 4
AT5G16830	28.3387	70.8994	1.323	29.1797	77.1083	1.40192	32.092	66.5683	1.05262	0.07892	-0.27038	0.3946	-1.3519	syntaxin of plants 21
AT5G65830	6.4281	14.5615	1.17969	6.49072	10.0555	0.631541	6.64137	12.4793	0.909986	-0.548149	-0.269704	-2.74074	-1.34852	receptor like protein 57
AT5G49630	6.40964	9.58524	0.580572	7.01785	11.3408	0.692424	7.14512	8.87073	0.312094	0.111852	-0.268478	0.55926	-1.34239	amino acid permease 6
AT1G77390	2.63074	5.95685	1.17908	2.27096	7.29446	1.6835	2.3101	4.34367	0.910957	0.50442	-0.268123	2.5221	-1.34061	CYCLIN A1;2
AT1G17370	41.7936	57.0659	0.449349	41.12	58.5107	0.50886	44.3912	50.3352	0.181291	0.059511	-0.268058	0.297555	-1.34029	oligouridylate binding protein 1B
AT1G13960	11.6577	26.398	1.17915	13.5339	22.2896	0.719795	13.6935	25.7619	0.911747	-0.459355	-0.267403	-2.29677	-1.33701	WRKY DNA-binding protein 4
AT5G43420	2.29694	10.8811	2.24404	3.15981	9.31298	1.55941	3.30389	13.0049	1.97682	-0.68463	-0.26722	-3.42315	-1.3361	RING/U-box superfamily protein
AT5G40340	31.5722	51.624	0.709386	42.2246	78.2508	0.890022	42.6433	57.9378	0.442185	0.180636	-0.267201	0.90318	-1.336	Tudor/PWWP/MBT superfamily protein
AT5G20740	14.5492	24.2937	0.739642	13.5157	26.3948	0.965617	14.0985	19.5657	0.472784	0.225975	-0.266858	1.12987	-1.33429	Plant invertase/pectin methylesterase inhibitor superfamily protein
AT3G01170	15.8836	29.8257	0.909022	13.8139	20.9854	0.603263	16.2829	25.4162	0.642395	-0.305759	-0.266627	-1.5288	-1.33313	Ribosomal protein L34e superfamily protein
AT2G41410	83.1697	141.91	0.770845	86.3819	163.873	0.923777	81.7581	116.005	0.504749	0.152932	-0.266096	0.76466	-1.33048	Calcium-binding EF-hand family protein
AT5G40370	84.0269	125.057	0.573657	88.2669	117.373	0.411152	107.025	132.491	0.307945	-0.162505	-0.265712	-0.812525	-1.32856	Glutaredoxin family protein
AT1G10865	30.1933	55.7191	0.883945	26.1884	52.6976	1.00881	37.5122	57.5891	0.618436	0.124865	-0.265509	0.624325	-1.32754	unknown protein
AT1G70230	7.17559	10.3955	0.534796	7.65207	11.3704	0.571358	8.09162	9.75379	0.269534	0.036562	-0.265262	0.18281	-1.32631	TRICHOME BIREFRINGENCE-LIKE 27
AT4G15130	13.8539	35.8357	1.3711	14.36	26.6442	0.891763	14.346	30.8801	1.10603	-0.479337	-0.26507	-2.39669	-1.32535	phosphorylcholine cytidylyltransferase2
AT1G02700	0.602347	3.72828	2.62984	0.67161	3.96932	2.5632	0.423308	2.18102	2.36523	-0.06664	-0.26461	-0.3332	-1.32305	unknown protein
AT3G05890	140.019	561.64	2.00402	145.828	451.762	1.6313	131.465	439.048	1.7397	-0.37272	-0.26432	-1.8636	-1.3216	Low temperature and salt responsive protein family
AT5G47650	15.168	31.1374	1.03762	16.3396	25.6852	0.652561	14.7864	25.2923	0.774427	-0.385059	-0.263193	-1.9253	-1.31597	nudix hydrolase homolog 2
AT1G64105	11.857	18.8597	0.669563	11.1682	17.7978	0.672306	18.5591	24.6164	0.407492	0.002743	-0.262071	0.013715	-1.31035	NAC domain containing protein 27
AT2G45680	5.15031	20.8726	2.01888	6.04912	36.876	2.60789	5.99575	20.2707	1.75739	0.58901	-0.26149	2.94505	-1.30745	TCP family transcription factor
AT5G55450	5.0855	9.56368	0.911176	6.44303	17.6118	1.45073	8.07971	12.6784	0.649993	0.539554	-0.261183	2.69777	-1.30591	Bifunctional inhibitor/lipid-transfer protein/seed storage 2S albumin superfamily protein
AT3G57120	7.14309	14.143	0.985463	8.00621	18.4892	1.20749	9.66698	15.975	0.724679	0.222027	-0.260784	1.11013	-1.30392	Protein kinase superfamily protein
AT3G17000	28.2373	42.4484	0.588109	33.4572	36.5863	0.128983	32.4551	40.7334	0.327765	-0.459126	-0.260344	-2.29563	-1.30172	ubiquitin-conjugating enzyme 32
AT5G39340	21.6712	34.5888	0.674524	24.8294	35.4648	0.51434	24.7418	32.9702	0.414213	-0.160184	-0.260311	-0.80092	-1.30156	histidine-containing phosphotransmitter 3
AT3G51980	16.8154	26.177	0.638516	20.1674	18.3581	-0.135607	18.4867	24.028	0.378231	-0.774123	-0.260285	-3.87061	-1.30143	ARM repeat superfamily protein
AT5G44110	18.4243	34.1131	0.888717	16.9657	33.0105	0.960301	11.861	18.3416	0.62889	0.071584	-0.259827	0.35792	-1.29914	P-loop containing nucleoside triphosphate hydrolases superfamily protein
AT3G22890	140.281	250.659	0.837408	165.138	207.731	0.331049	210.994	314.896	0.57767	-0.506359	-0.259738	-2.53179	-1.29869	ATP sulfurylase 1
AT1G01260	6.21613	10.306	0.729397	8.50274	13.7241	0.690709	8.26359	11.444	0.469756	-0.038688	-0.259641	-0.19344	-1.2982	basic helix-loop-helix (bHLH) DNA-binding superfamily protein
AT5G64400	271.626	363.405	0.419957	283.363	362.235	0.354275	306.886	342.981	0.160426	-0.065682	-0.259531	-0.32841	-1.29766	unknown protein
AT2G03500	3.10042	5.36429	0.790924	3.28195	8.056	1.29551	3.02827	4.37703	0.531455	0.504586	-0.259469	2.52293	-1.29734	Homeodomain-like superfamily protein
AT3G21610	19.6602	28.0374	0.512072	23.3954	27.2637	0.220758	25.97	30.9451	0.252862	-0.291314	-0.25921	-1.45657	-1.29605	Acid phosphatase/vanadium-dependent haloperoxidase-related protein
AT2G25250	30.5027	65.6318	1.10546	40.4873	88.0098	1.1202	35.9	64.5422	0.846259	0.01474	-0.259201	0.0737	-1.29601	unknown protein
AT1G23130	260.947	399.322	0.613795	289.181	398.65	0.463153	408.267	522.383	0.355596	-0.150642	-0.258199	-0.75321	-1.29099	Polyketide cyclase/dehydrase and lipid transport superfamily protein
AT5G46910	5.70044	12.3105	1.11075	5.99674	12.2234	1.0274	5.74755	10.3831	0.853215	-0.08335	-0.257535	-0.41675	-1.28767	Transcription factor jumonji (jmj) family protein / zinc finger (C5HC2 type) family protein
AT5G28080	0.900689	3.63931	2.01456	0.687968	3.08568	2.16517	0.984457	3.32763	1.7571	0.15061	-0.25746	0.75305	-1.2873	Protein kinase superfamily protein
AT2G46505	79.6619	106.262	0.415666	90.1083	100.799	0.161745	83.1678	92.9098	0.159806	-0.253921	-0.25586	-1.2696	-1.2793	succinate dehydrogenase subunit 4
AT1G71697	14.954	59.9211	2.00253	16.4999	70.5554	2.0963	16.3227	54.7775	1.7467	0.09377	-0.25583	0.46885	-1.27915	choline kinase 1
AT4G22260	22.9717	39.9799	0.799419	27.4886	35.6621	0.375561	24.6532	35.9628	0.54473	-0.423858	-0.254689	-2.11929	-1.27344	Alternative oxidase family protein
AT1G78230	5.22836	15.3048	1.54955	4.62836	21.3026	2.20246	4.76458	11.6927	1.29519	0.65291	-0.25436	3.26455	-1.2718	Outer arm dynein light chain 1 protein
AT1G75800	83.2411	112.885	0.439492	99.5516	102.683	0.044685	112.532	127.952	0.185268	-0.394807	-0.254224	-1.97404	-1.27112	Pathogenesis-related thaumatin superfamily protein
AT3G08710	31.6853	43.4484	0.455492	31.797	61.9307	0.961763	34.2873	39.424	0.201397	0.506271	-0.254095	2.53136	-1.27048	thioredoxin H-type 9
AT2G29440	3.98612	53.0809	3.73514	3.00416	34.7463	3.53183	3.20325	35.7712	3.48119	-0.20331	-0.25395	-1.01655	-1.26975	glutathione S-transferase tau 6
AT1G56020	4.49494	12.4812	1.47338	5.29224	11.3004	1.09443	5.29216	12.3256	1.21973	-0.37895	-0.25365	-1.89475	-1.26825	unknown protein
AT2G17220	12.4529	23.4694	0.914295	12.3341	34.7704	1.4952	12.1392	19.1931	0.660912	0.580905	-0.253383	2.90453	-1.26691	Protein kinase superfamily protein
AT1G28360	2.94353	6.47763	1.13792	3.34721	5.73773	0.777518	4.63754	8.56483	0.885066	-0.360402	-0.252854	-1.80201	-1.26427	ERF domain protein 12
AT5G04830	38.0577	53.1565	0.482058	37.6137	49.3605	0.392098	34.077	39.9507	0.229424	-0.08996	-0.252634	-0.4498	-1.26317	Nuclear transport factor 2 (NTF2) family protein
AT3G06035	16.9604	28.5775	0.752706	16.8748	20.3222	0.268189	13.4018	18.9606	0.500575	-0.484517	-0.252131	-2.42258	-1.26065	Glycoprotein membrane precursor GPI-anchored
AT3G11820	37.4673	91.8087	1.293	36.3651	134.442	1.88636	46.6401	95.9992	1.04145	0.59336	-0.25155	2.9668	-1.25775	syntaxin of plants 121
AT3G06030	6.04112	10.6723	0.820978	7.8388	9.26128	0.240579	6.63529	9.84681	0.569496	-0.580399	-0.251482	-2.90199	-1.25741	NPK1-related protein kinase 3
AT1G26300	11.6137	21.7166	0.902965	13.3647	17.095	0.355144	15.992	25.121	0.651546	-0.547821	-0.251419	-2.7391	-1.2571	BSD domain-containing protein
AT5G04020	5.97083	15.4365	1.37034	6.80665	14.4058	1.08163	6.46815	14.0479	1.11893	-0.28871	-0.25141	-1.44355	-1.25705	calmodulin binding
AT3G07400	9.95887	17.4069	0.805606	10.9762	21.4534	0.96683	11.6357	17.0856	0.554219	0.161224	-0.251387	0.80612	-1.25694	lipase class 3 family protein
AT2G30990	15.7458	55.6712	1.82196	15.2797	69.3905	2.18312	17.3894	51.6517	1.5706	0.36116	-0.25136	1.8058	-1.2568	Protein of unknown function (DUF688)
AT4G39320	3.80958	14.8484	1.96261	3.48767	19.9497	2.51603	4.33949	14.2105	1.71136	0.55342	-0.25125	2.7671	-1.25625	microtubule-associated protein-related
AT5G67480	46.3163	78.8883	0.768292	79.8245	81.2528	0.0255853	51.6586	73.9583	0.517703	-0.742707	-0.250589	-3.71353	-1.25294	BTB and TAZ domain protein 4
AT5G26600	20.3915	40.8408	1.00205	21.4659	33.0394	0.622141	19.0773	32.1199	0.751614	-0.379909	-0.250436	-1.89955	-1.25218	Pyridoxal phosphate (PLP)-dependent transferases superfamily protein
AT2G38610	15.8967	29.934	0.913061	18.8294	30.443	0.693121	20.3106	32.1531	0.662726	-0.21994	-0.250335	-1.0997	-1.25167	RNA-binding KH domain-containing protein
AT2G22800	4.50731	8.69045	0.947166	4.90897	7.002	0.512346	4.63088	7.51401	0.698295	-0.43482	-0.248871	-2.1741	-1.24435	Homeobox-leucine zipper protein family
AT5G45410	42.0026	58.1564	0.469457	46.8488	60.5786	0.370796	44.3626	51.7055	0.220976	-0.098661	-0.248481	-0.493305	-1.2424	unknown protein
AT2G04400	19.2278	32.33	0.749679	20.5922	32.1066	0.640775	19.4554	27.5558	0.502188	-0.108904	-0.247491	-0.54452	-1.23746	Aldolase-type TIM barrel family protein
AT4G20070	16.6617	22.6605	0.443645	18.6024	18.3273	-0.0214961	24.6256	28.2222	0.196672	-0.465141	-0.246973	-2.32571	-1.23487	allantoate amidohydrolase
AT5G53370	16.1166	25.6218	0.668826	15.9419	32.0871	1.00917	18.1404	24.3038	0.421973	0.340344	-0.246853	1.70172	-1.23427	pectin methylesterase PCR fragment F
AT4G30996	39.1734	187.186	2.25652	40.7044	160.801	1.98202	43.1495	173.97	2.01142	-0.2745	-0.2451	-1.3725	-1.2255	Protein of unknown function (DUF1068)
AT1G09995	4.77878	11.5715	1.27586	4.36922	12.4279	1.50814	5.09661	10.4139	1.03091	0.23228	-0.24495	1.1614	-1.22475	DNA repair DEAD helicase RAD3/XP-D subfamily protein
AT2G32250	4.09196	14.9399	1.86831	4.85577	15.8904	1.71038	4.98289	15.3535	1.62351	-0.15793	-0.2448	-0.78965	-1.224	FAR1-related sequence 2
AT3G60080	14.569	23.2609	0.675011	15.1455	20.3101	0.423306	14.5386	19.5949	0.43059	-0.251705	-0.244421	-1.25853	-1.22211	RING/U-box superfamily protein
AT5G16550	25.3566	38.5374	0.603898	27.8655	30.7102	0.140235	28.5149	36.5874	0.35963	-0.463663	-0.244268	-2.31832	-1.22134	unknown protein
AT1G17930	5.26826	8.01263	0.604949	6.54128	7.02075	0.102052	5.37344	6.90216	0.361201	-0.502897	-0.243748	-2.51448	-1.21874	Aminotransferase-like, plant mobile domain family protein
AT3G63120	25.5165	54.6112	1.09777	30.7259	61.1421	0.992712	30.0437	54.3241	0.854531	-0.105058	-0.243239	-0.52529	-1.21619	cyclin p1;1
AT4G28290	15.3233	35.0268	1.19273	15.8761	27.5911	0.797346	13.5242	26.1355	0.950465	-0.395384	-0.242265	-1.97692	-1.21133	unknown protein
AT1G76920	21.7798	45.2862	1.05608	26.698	36.6058	0.455342	30.9627	54.4293	0.81385	-0.600738	-0.24223	-3.00369	-1.21115	F-box family protein
AT5G56190	13.4445	28.6287	1.09045	12.9665	25.5081	0.97616	14.2633	25.6782	0.848241	-0.11429	-0.242209	-0.57145	-1.21104	Transducin/WD40 repeat-like superfamily protein
AT1G12990	12.1013	21.1379	0.804666	14.9876	31.41	1.06746	13.4541	19.8702	0.562558	0.262794	-0.242108	1.31397	-1.21054	beta-1,4-N-acetylglucosaminyltransferase family protein
AT1G06400	37.592	84.7638	1.17302	41.9375	88.2906	1.07402	42.6922	81.3947	0.930964	-0.099	-0.242056	-0.495	-1.21028	Ras-related small GTP-binding family protein
AT1G22870	5.37624	8.43886	0.650451	6.27089	10.685	0.768848	6.29933	8.36387	0.408973	0.118397	-0.241478	0.591985	-1.20739	Protein kinase family protein with ARM repeat domain
AT5G07250	18.0444	26.8417	0.572929	17.7646	22.2192	0.322803	19.0834	24.0131	0.331509	-0.250126	-0.24142	-1.25063	-1.2071	RHOMBOID-like protein 3
AT2G30490	96.5094	183.454	0.926674	99.9226	159.901	0.678293	81.2567	130.661	0.685273	-0.248381	-0.241401	-1.2419	-1.207	cinnamate-4-hydroxylase
AT1G47750	12.7377	27.2465	1.09696	11.8343	21.6033	0.86828	14.2989	25.8802	0.855941	-0.22868	-0.241019	-1.1434	-1.2051	peroxin 11A
AT1G36732	56.0107	121.094	1.11235	57.5264	140.818	1.29153	57.2807	104.787	0.871332	0.17918	-0.241018	0.8959	-1.20509	conserved peptide upstream open reading frame 19
AT5G51710	5.18106	10.6657	1.04166	5.34659	10.2458	0.938346	5.62248	9.79531	0.800885	-0.103314	-0.240775	-0.51657	-1.20388	K+ efflux antiporter 5
AT2G22910	11.7241	20.8458	0.830277	12.5541	25.109	1.00004	12.2802	18.4818	0.589772	0.169763	-0.240505	0.848815	-1.20253	N-acetyl-l-glutamate synthase 1
AT2G26920	12.4361	18.9106	0.604668	14.6052	17.6199	0.270727	13.126	16.8963	0.364277	-0.333941	-0.240391	-1.6697	-1.20195	Ubiquitin-associated/translation elongation factor EF1B protein
AT5G11430	5.69583	9.15282	0.684309	5.97454	10.0976	0.757111	6.16662	8.38935	0.444079	0.072802	-0.24023	0.36401	-1.20115	SPOC domain / Transcription elongation factor S-II protein
AT2G47410	8.83503	13.5924	0.621488	11.2506	15.1348	0.427862	9.93014	12.9403	0.38199	-0.193626	-0.239498	-0.96813	-1.19749	WD40/YVTN repeat-like-containing domain;Bromodomain
AT1G52410	4.48165	9.1446	1.02889	5.41946	7.75872	0.517671	4.39578	7.59921	0.78973	-0.511219	-0.23916	-2.5561	-1.1958	TSK-associating protein 1
AT4G02600	16.2471	30.7775	0.921695	15.2298	35.4388	1.21843	15.9165	25.5578	0.683236	0.296735	-0.238459	1.48367	-1.1923	Seven transmembrane MLO family protein
AT1G10590	129.788	166.581	0.36007	137.581	164.54	0.258158	158.405	172.373	0.121913	-0.101912	-0.238157	-0.50956	-1.19078	Nucleic acid-binding, OB-fold-like protein
AT1G06800	7.5699	11.9501	0.658675	8.77969	13.1216	0.579703	11.6502	15.5993	0.421129	-0.078972	-0.237546	-0.39486	-1.18773	alpha/beta-Hydrolases superfamily protein
AT4G20380	29.1169	44.3585	0.607353	30.9719	51.3043	0.72812	41.841	54.1029	0.370789	0.120767	-0.236564	0.603835	-1.18282	LSD1 zinc finger family protein
AT2G43290	43.1821	73.328	0.76393	33.2282	122.255	1.87941	38.3237	55.2368	0.527392	1.11548	-0.236538	5.5774	-1.18269	Calcium-binding EF-hand family protein
AT1G15010	24.0046	586.96	4.61188	17.8136	340.424	4.25628	31.9848	663.835	4.37537	-0.3556	-0.23651	-1.778	-1.18255	unknown protein
AT1G23490	196.02	388.905	0.988422	205.705	417.51	1.02123	254.943	429.562	0.752691	0.032808	-0.235731	0.16404	-1.17866	ADP-ribosylation factor 1
AT1G63090	8.13462	54.8694	2.75385	8.79509	63.2824	2.84703	7.86905	45.0781	2.51816	0.09318	-0.23569	0.4659	-1.17845	phloem protein 2-A11
AT4G39220	41.8623	74.9533	0.840341	47.102	73.6678	0.645246	55.8073	84.9779	0.606635	-0.195095	-0.233706	-0.975475	-1.16853	Rer1 family protein
AT1G28380	33.5385	53.7505	0.680461	31.2258	80.8074	1.37175	41.0349	55.9324	0.446834	0.691289	-0.233627	3.45645	-1.16813	MAC/Perforin domain-containing protein
AT3G57340	33.0202	60.7371	0.87923	37.5185	46.5677	0.311726	39.7754	62.3012	0.647386	-0.567504	-0.231844	-2.83752	-1.15922	Heat shock protein DnaJ, N-terminal with domain of unknown function (DUF1977)
AT3G10640	23.2452	45.8684	0.980567	23.0446	50.309	1.12639	29.7359	49.9699	0.748854	0.145823	-0.231713	0.729115	-1.15856	SNF7 family protein
AT5G56170	63.338	222.401	1.81202	63.0997	232.45	1.88122	77.9765	233.271	1.58089	0.0692	-0.23113	0.346	-1.15565	LORELEI-LIKE-GPI-ANCHORED PROTEIN 1
AT3G07780	44.6511	100.503	1.17047	51.5866	109.898	1.0911	60.3644	115.761	0.939377	-0.07937	-0.231093	-0.39685	-1.15546	Protein of unknown function (DUF1423)
AT5G25360	20.2316	33.4106	0.723694	21.4647	32.5263	0.599639	23.3387	32.8376	0.492625	-0.124055	-0.231069	-0.620275	-1.15534	unknown protein
AT5G42980	972.692	1278.44	0.394333	1069.46	1220.03	0.190037	1065.95	1193.75	0.163359	-0.204296	-0.230974	-1.02148	-1.15487	thioredoxin 3
AT5G58110	64.2424	95.4098	0.570612	68.5593	107.287	0.646052	85.7828	108.555	0.339662	0.07544	-0.23095	0.3772	-1.15475	chaperone binding;ATPase activators
AT4G19440	1.72159	3.48132	1.01589	2.54006	3.23943	0.350876	1.91883	3.30756	0.785541	-0.665014	-0.230349	-3.32507	-1.15174	Tetratricopeptide repeat (TPR)-like superfamily protein
AT2G29700	64.6158	135.39	1.06716	72.4291	124.445	0.780869	75.6548	135.131	0.836853	-0.286291	-0.230307	-1.43146	-1.15154	pleckstrin homologue 1
AT4G21790	62.5649	102.681	0.714748	66.9577	108.374	0.694692	68.5115	95.8825	0.484922	-0.020056	-0.229826	-0.10028	-1.14913	tobamovirus multiplication 1
AT4G11570	49.8955	76.3424	0.613575	41.5351	65.2135	0.65084	41.8016	54.5654	0.384427	0.037265	-0.229148	0.186325	-1.14574	Haloacid dehalogenase-like hydrolase (HAD) superfamily protein
AT4G39030	1.84089	21.1797	3.52421	2.10514	23.5406	3.48316	2.2791	22.3783	3.29556	-0.04105	-0.22865	-0.20525	-1.14325	MATE efflux family protein
AT2G24330	12.6718	38.2997	1.59571	11.6025	57.1111	2.29933	13.9827	36.1019	1.36843	0.70362	-0.22728	3.5181	-1.1364	Protein of unknown function (DUF2296)
AT1G76700	22.447	52.1977	1.21746	21.0818	59.7668	1.50335	28.5098	56.6735	0.991215	0.28589	-0.226245	1.42945	-1.13123	DNAJ heat shock N-terminal domain-containing protein
AT3G54950	5.10484	14.1057	1.46633	6.06762	16.7514	1.46508	5.84563	13.8098	1.24026	-0.00125	-0.22607	-0.00625	-1.13035	patatin-like protein 6
AT1G14530	6.46076	24.517	1.924	7.32088	23.9422	1.70947	5.29735	17.1867	1.69794	-0.21453	-0.22606	-1.07265	-1.1303	Protein of unknown function (DUF1084)
AT4G32760	43.8533	60.1485	0.455846	51.8784	54.116	0.060921	51.8874	60.8768	0.230506	-0.394925	-0.22534	-1.97462	-1.1267	ENTH/VHS/GAT family protein
AT4G01850	202.319	306.744	0.600407	227.34	261.429	0.201571	245.759	318.802	0.375416	-0.398836	-0.224991	-1.99418	-1.12495	S-adenosylmethionine synthetase 2
AT2G35710	3.0374	18.2554	2.58741	2.81642	23.2579	3.04578	4.2395	21.806	2.36276	0.45837	-0.22465	2.29185	-1.12325	Nucleotide-diphospho-sugar transferases superfamily protein
AT1G73500	15.7947	59.6994	1.91827	17.348	46.7606	1.43053	15.9975	51.7771	1.69447	-0.48774	-0.2238	-2.4387	-1.119	MAP kinase kinase 9
AT5G35735	66.0731	119.868	0.859309	51.7644	184.434	1.83307	75.0853	116.667	0.635788	0.973761	-0.223521	4.86881	-1.1176	Auxin-responsive family protein
AT5G03110	2.54631	4.6891	0.880901	3.45043	8.28479	1.26369	2.55421	4.02929	0.657647	0.382789	-0.223254	1.91394	-1.11627	unknown protein
AT5G58070	98.7458	331.779	1.74843	107.201	190.869	0.832273	102.011	293.617	1.52521	-0.916157	-0.22322	-4.58078	-1.1161	temperature-induced lipocalin
AT1G07250	23.3025	37.0545	0.669167	26.5767	28.6952	0.110649	24.8466	33.8663	0.446806	-0.558518	-0.222361	-2.79259	-1.1118	UDP-glucosyl transferase 71C4
AT1G07150	3.07226	16.7178	2.44401	2.59768	12.5135	2.26818	2.85411	13.3131	2.22173	-0.17583	-0.22228	-0.87915	-1.1114	mitogen-activated protein kinase kinase kinase 13
AT3G03270	40.5951	65.3688	0.687295	49.1718	74.7205	0.603674	44.3331	61.2073	0.465319	-0.083621	-0.221976	-0.418105	-1.10988	Adenine nucleotide alpha hydrolases-like superfamily protein
AT1G18560	2.02144	3.90889	0.951377	2.69195	3.7022	0.459729	2.25948	3.74637	0.729499	-0.491648	-0.221878	-2.45824	-1.10939	BED zinc finger ;hAT family dimerisation domain
AT1G17830	2.48725	4.60505	0.888667	2.2629	6.71924	1.57013	4.04626	6.42397	0.666875	0.681463	-0.221792	3.40732	-1.10896	Protein of unknown function (DUF789)
AT2G21500	10.8293	20.3355	0.909059	10.651	33.16	1.63845	12.7113	20.4714	0.687499	0.729391	-0.22156	3.64696	-1.1078	RING/U-box superfamily protein
AT3G57020	28.4571	87.5583	1.62145	21.7851	65.1741	1.58096	18.5089	48.8483	1.40009	-0.04049	-0.22136	-0.20245	-1.1068	Calcium-dependent phosphotriesterase superfamily protein
AT1G19050	15.7281	30.0138	0.932276	18.2652	63.8899	1.80649	21.4911	35.1801	0.711017	0.874214	-0.221259	4.37107	-1.10629	response regulator 7
AT4G27070	4.36752	6.56909	0.588877	5.5415	6.16611	0.154084	4.16294	5.37499	0.368658	-0.434793	-0.220219	-2.17396	-1.10109	tryptophan synthase beta-subunit 2
AT5G57887	74.1976	204.547	1.46299	83.4319	139.672	0.743371	87.6411	207.413	1.24282	-0.719619	-0.22017	-3.59809	-1.10085	unknown protein
AT4G31550	31.2137	53.164	0.768269	30.8313	48.3004	0.647639	32.9097	48.1215	0.548166	-0.12063	-0.220103	-0.60315	-1.10051	WRKY DNA-binding protein 11
AT3G20310	28.9194	48.1248	0.734743	29.7612	54.494	0.872663	35.6166	50.889	0.514803	0.13792	-0.21994	0.6896	-1.0997	ethylene response factor 7
AT4G34240	29.2397	59.2814	1.01965	28.7748	54.1718	0.912735	23.6209	41.1231	0.799886	-0.106915	-0.219764	-0.534575	-1.09882	aldehyde dehydrogenase 3I1
AT5G62500	6.06048	11.5416	0.929342	8.12303	9.69992	0.255955	6.10604	9.9916	0.71048	-0.673387	-0.218862	-3.36693	-1.09431	end binding protein 1B
AT2G02860	11.7034	41.2698	1.81816	11.6356	48.8556	2.06998	14.489	43.907	1.59949	0.25182	-0.21867	1.2591	-1.09335	sucrose transporter 2
AT5G66170	16.4091	41.5114	1.33901	13.8522	34.0656	1.2982	16.7899	36.5166	1.12096	-0.04081	-0.21805	-0.20405	-1.09025	sulfurtransferase 18
AT2G41420	102.523	311.816	1.60475	116.324	309.222	1.41049	131.878	344.834	1.3867	-0.19426	-0.21805	-0.9713	-1.09025	proline-rich family protein
AT3G20660	5.44988	12.448	1.19162	5.7173	6.842	0.259085	6.81414	13.384	0.973909	-0.932535	-0.217711	-4.66267	-1.08855	organic cation/carnitine transporter4
AT2G31200	31.1078	57.0641	0.875305	31.3026	55.326	0.821675	29.1267	45.954	0.657847	-0.05363	-0.217458	-0.26815	-1.08729	actin depolymerizing factor 6
AT1G71940	7.3694	15.5247	1.07495	7.61841	14.2246	0.900828	7.75621	14.0537	0.857527	-0.174122	-0.217423	-0.87061	-1.08712	SNARE associated Golgi protein family
AT3G48760	32.7402	47.1494	0.526175	32.4505	48.7821	0.588113	44.6785	55.3496	0.308994	0.061938	-0.217181	0.30969	-1.0859	DHHC-type zinc finger family protein
AT1G67300	13.0235	19.0195	0.546363	14.7524	21.8513	0.566772	13.6654	17.168	0.329188	0.020409	-0.217175	0.102045	-1.08588	Major facilitator superfamily protein
AT1G06570	28.8738	65.4639	1.18094	35.482	41.4079	0.22282	44.4433	86.6881	0.963868	-0.95812	-0.217072	-4.7906	-1.08536	phytoene desaturation 1
AT1G48110	15.0174	24.7359	0.719971	15.3047	29.9525	0.9687	17.0559	24.1743	0.503204	0.248729	-0.216767	1.24364	-1.08384	evolutionarily conserved C-terminal region 7
AT5G20830	8.63277	38.6632	2.16307	13.5098	23.4124	0.793262	7.37282	28.4211	1.94667	-1.36981	-0.2164	-6.84904	-1.082	sucrose synthase 1
AT3G01430	7.7543	18.5937	1.26175	8.53399	23.8352	1.4818	10.2742	21.2051	1.04538	0.22005	-0.21637	1.10025	-1.08185	unknown protein
AT3G13480	16.0448	24.4544	0.607989	17.3145	23.2651	0.426182	18.6807	24.516	0.392175	-0.181807	-0.215814	-0.909035	-1.07907	unknown protein
AT1G32410	30.8675	56.5318	0.872974	36.8364	49.8742	0.437159	34.3943	54.2498	0.65745	-0.435815	-0.215524	-2.17908	-1.07762	Vacuolar protein sorting 55 (VPS55) family protein
AT3G50260	9.36997	28.6222	1.61102	8.15128	43.4775	2.41517	11.9615	31.4725	1.39569	0.80415	-0.21533	4.02075	-1.07665	cooperatively regulated by ethylene and jasmonate 1
AT5G66730	20.8851	29.4618	0.496372	21.1765	32.9784	0.639054	23.9973	29.1602	0.281125	0.142682	-0.215247	0.71341	-1.07623	C2H2-like zinc finger protein
AT1G22470	4.58442	66.6438	3.86166	4.91965	74.7707	3.92585	3.06239	38.3507	3.64652	0.06419	-0.21514	0.32095	-1.0757	unknown protein
AT3G21230	4.25189	15.9178	1.90447	4.8203	9.36075	0.9575	3.63437	11.7216	1.68939	-0.94697	-0.21508	-4.73485	-1.0754	4-coumarate:CoA ligase 5
AT1G68300	38.8043	53.0215	0.450361	43.8169	49.7955	0.184529	41.2524	48.5738	0.235701	-0.265832	-0.21466	-1.32916	-1.0733	Adenine nucleotide alpha hydrolases-like superfamily protein
AT5G65280	3.57403	23.461	2.71464	2.69384	16.408	2.60666	3.18698	18.0304	2.50016	-0.10798	-0.21448	-0.5399	-1.0724	GCR2-like 1
AT1G52720	38.3809	67.5699	0.815993	52.0249	65.2519	0.326816	56.0753	85.1486	0.602616	-0.489177	-0.213377	-2.44588	-1.06688	unknown protein
AT2G41835	5.28182	9.01072	0.770606	5.75006	9.49822	0.724079	5.25187	7.73579	0.558717	-0.046527	-0.211889	-0.232635	-1.05944	zinc finger (C2H2 type, AN1-like) family protein
AT4G19200	142.46	430.53	1.59555	139.131	411.327	1.56384	171.59	447.855	1.38406	-0.03171	-0.21149	-0.15855	-1.05745	proline-rich family protein
AT2G32760	6.70282	12.0784	0.849588	7.62898	13.8564	0.860992	7.86435	12.2407	0.638289	0.011404	-0.211299	0.05702	-1.05649	unknown protein
AT4G15910	116.888	162.242	0.473013	139.328	173.088	0.313022	141.459	169.644	0.26213	-0.159991	-0.210883	-0.799955	-1.05442	drought-induced 21
AT3G51660	13.7378	33.3161	1.27807	14.5148	20.2589	0.481034	12.441	26.0721	1.0674	-0.797036	-0.21067	-3.98518	-1.05335	Tautomerase/MIF superfamily protein
AT1G51660	8.95493	24.8437	1.47212	10.7265	36.45	1.76473	9.64067	23.1124	1.26146	0.29261	-0.21066	1.46305	-1.0533	mitogen-activated protein kinase kinase 4
AT2G04570	16.8013	30.0223	0.837463	12.8198	28.8532	1.17036	9.28197	14.3413	0.627678	0.332897	-0.209785	1.66449	-1.04893	GDSL-like Lipase/Acylhydrolase superfamily protein
AT5G42300	188.982	291.766	0.626562	202.214	290.873	0.524504	215.326	287.467	0.416876	-0.102058	-0.209686	-0.51029	-1.04843	ubiquitin-like protein 5
AT2G15570	35.4607	50.2096	0.501741	43.4708	40.7159	-0.0944549	51.2879	62.8024	0.292201	-0.596196	-0.20954	-2.98098	-1.0477	Thioredoxin superfamily protein
AT3G59210	11.2738	20.8471	0.886873	10.7068	13.233	0.305611	9.28914	14.8552	0.677351	-0.581262	-0.209522	-2.90631	-1.04761	F-box/RNI-like superfamily protein
AT1G73200	13.7124	24.8726	0.85907	14.2753	31.4215	1.13823	14.6249	22.9438	0.649678	0.27916	-0.209392	1.3958	-1.04696	Putative integral membrane protein conserved region (DUF2404)
AT1G23800	9.37849	34.007	1.8584	9.16974	13.7635	0.585894	5.77465	18.1159	1.64945	-1.27251	-0.20895	-6.36253	-1.04475	aldehyde dehydrogenase 2B7
AT2G18520	3.60097	5.85737	0.701867	5.27205	6.95125	0.398908	4.5129	6.35929	0.494811	-0.302959	-0.207056	-1.5148	-1.03528	Tetratricopeptide repeat (TPR)-like superfamily protein
AT5G41350	8.58191	12.5175	0.544578	9.15177	11.7306	0.358157	9.72527	12.2978	0.338589	-0.186421	-0.205989	-0.932105	-1.02995	RING/U-box superfamily protein
AT4G17720	18.9861	31.3916	0.725438	18.747	30.4696	0.700707	20.3061	29.1122	0.519709	-0.024731	-0.205729	-0.123655	-1.02865	RNA-binding (RRM/RBD/RNP motifs) family protein
AT1G19400	51.8886	69.5937	0.423538	56.6449	43.7302	-0.373317	55.7091	64.8312	0.218776	-0.796855	-0.204762	-3.98428	-1.02381	Erythronate-4-phosphate dehydrogenase family protein
AT1G58360	37.7465	51.4544	0.446951	38.3578	36.1452	-0.0857184	25.7785	30.4915	0.242239	-0.532669	-0.204712	-2.66335	-1.02356	amino acid permease 1
AT1G50660	20.5857	28.3482	0.461614	24.2273	30.4681	0.330663	22.6801	27.1103	0.257413	-0.130951	-0.204201	-0.654755	-1.02101	unknown protein
AT3G30380	7.34924	10.7594	0.549936	9.32907	8.89115	-0.0693617	7.7206	9.81342	0.346044	-0.619298	-0.203892	-3.09649	-1.01946	alpha/beta-Hydrolases superfamily protein
AT2G14045	20.3116	29.3791	0.532491	23.1981	27.696	0.255669	25.1552	31.5924	0.328721	-0.276822	-0.20377	-1.38411	-1.01885	unknown protein
AT5G53050	21.3722	53.0064	1.31043	21.855	54.7736	1.32552	20.6701	44.5175	1.10683	0.01509	-0.2036	0.07545	-1.018	alpha/beta-Hydrolases superfamily protein
AT2G37180	54.7756	75.1296	0.455848	58.4983	78.6372	0.426818	54.8883	65.3772	0.252289	-0.02903	-0.203559	-0.14515	-1.0178	Aquaporin-like superfamily protein
AT3G17860	10.2949	37.2111	1.8538	16.0884	34.5492	1.10263	7.74615	24.3144	1.65026	-0.75117	-0.20354	-3.75585	-1.0177	jasmonate-zim-domain protein 3
AT4G09030	52.7503	363.664	2.78536	54.7963	433.714	2.98459	47.4916	284.33	2.58182	0.19923	-0.20354	0.99615	-1.0177	arabinogalactan protein 10
AT1G71110	6.76002	12.0763	0.837075	7.5243	13.5825	0.852116	8.85106	13.7334	0.63377	0.015041	-0.203305	0.075205	-1.01653	unknown protein
AT3G61640	64.5997	200.747	1.63578	62.0741	317.408	2.35428	79.2757	214.057	1.43304	0.7185	-0.20274	3.5925	-1.0137	arabinogalactan protein 20
AT1G08570	89.7967	228.032	1.3445	91.2868	180.638	0.984625	81.5734	179.998	1.14181	-0.359875	-0.20269	-1.79938	-1.01345	atypical CYS HIS rich thioredoxin 4
AT1G02000	7.52041	17.2022	1.19371	9.63172	13.959	0.535331	8.24238	16.3847	0.99122	-0.658379	-0.20249	-3.2919	-1.01245	UDP-D-glucuronate 4-epimerase 2
AT3G21890	2.76693	11.7996	2.09238	1.17612	13.2686	3.49591	1.43664	5.32521	1.89014	1.40353	-0.20224	7.01765	-1.0112	B-box type zinc finger family protein
AT4G25030	80.0879	116.591	0.541803	85.5739	131.763	0.622697	95.5071	120.906	0.340202	0.080894	-0.201601	0.40447	-1.00801	unknown protein
AT5G05930	10.5239	15.6353	0.571139	15.039	12.4069	-0.277559	13.2476	17.1171	0.369706	-0.848698	-0.201433	-4.24349	-1.00716	guanylyl cyclase 1
AT4G36760	32.6092	47.5468	0.544067	33.3109	43.3642	0.380509	34.5601	43.8298	0.342806	-0.163558	-0.201261	-0.81779	-1.0063	aminopeptidase P1
AT1G16920	39.854	73.8669	0.890204	50.9479	69.7616	0.453411	51.7612	83.4445	0.688946	-0.436793	-0.201258	-2.18396	-1.00629	RAB GTPase homolog A1B
AT5G56760	46.3619	105.438	1.18538	48.3758	80.6252	0.736945	56.6218	112.053	0.98475	-0.448435	-0.20063	-2.24218	-1.00315	serine acetyltransferase 1;1
AT5G65870	7.64029	37.8561	2.30883	8.14011	21.4177	1.39568	8.31687	35.8589	2.10822	-0.91315	-0.20061	-4.56575	-1.00305	phytosulfokine 5 precursor
AT1G04780	23.4003	34.2944	0.551445	24.3265	33.4741	0.460516	25.6666	32.7392	0.351125	-0.090929	-0.20032	-0.454645	-1.0016	Ankyrin repeat family protein
AT1G76580	7.38209	40.4946	2.45563	8.97568	39.242	2.1283	7.6246	36.4054	2.25542	-0.32733	-0.20021	-1.63665	-1.00105	Squamosa promoter-binding protein-like (SBP domain) transcription factor family protein
AT3G03640	14.3506	30.7934	1.10151	10.7176	21.1576	0.981197	9.86271	18.4227	0.901428	-0.120313	-0.200082	-0.601565	-1.00041	beta glucosidase 25
AT4G19520	4.76461	19.9649	2.06704	5.6023	59.6597	3.41267	4.64258	16.9366	1.86715	1.34563	-0.19989	6.72815	-0.99945	disease resistance protein (TIR-NBS-LRR class) family
AT1G71170	14.0194	21.7502	0.633606	14.8955	21.0063	0.495949	17.5428	23.6965	0.433795	-0.137657	-0.199811	-0.688285	-0.999055	6-phosphogluconate dehydrogenase family protein
AT4G21560	21.8623	42.1937	0.948583	26.9362	53.3722	0.986541	27.6243	46.4197	0.748801	0.037958	-0.199782	0.18979	-0.99891	vacuolar protein sorting-associated protein 28 homolog 1
AT3G22930	3.65395	18.0806	2.30692	5.21407	15.7626	1.59602	3.31275	14.283	2.1082	-0.7109	-0.19872	-3.5545	-0.9936	calmodulin-like 11
AT1G15370	47.6431	74.0178	0.635605	49.0243	69.8731	0.511239	60.5678	81.9996	0.437066	-0.124366	-0.198539	-0.62183	-0.992695	SNARE-like superfamily protein
AT5G04235.1	1.93461	3.2447	0.746047	2.97539	4.71612	0.66452	2.63359	3.84936	0.547588	-0.081527	-0.198459	-0.407635	-0.992295	transposable element gene
AT5G43430	22.6905	35.8126	0.658375	22.7479	24.8652	0.128391	22.5993	31.09	0.460172	-0.529984	-0.198203	-2.64992	-0.991015	electron transfer flavoprotein beta
AT2G42760	5.01538	8.62725	0.782543	5.96523	10.3007	0.788089	5.5942	8.38843	0.584471	0.005546	-0.198072	0.02773	-0.99036	unknown protein
AT3G22620	79.206	145.586	0.878187	60.6267	108.767	0.843214	45.3116	72.7161	0.682396	-0.034973	-0.195791	-0.174865	-0.978955	Bifunctional inhibitor/lipid-transfer protein/seed storage 2S albumin superfamily protein
AT5G37550	2.13356	12.3304	2.53089	1.71044	13.9813	3.03106	1.45561	7.3464	2.33542	0.50017	-0.19547	2.50085	-0.97735	unknown protein
AT3G44400	1.19155	2.51651	1.07859	1.22372	3.859	1.65695	1.04724	1.93204	0.883537	0.57836	-0.195053	2.8918	-0.975265	Disease resistance protein (TIR-NBS-LRR class) family
AT1G50640	52.723	89.5236	0.763836	54.3938	94.2285	0.792721	62.9157	93.3356	0.569008	0.028885	-0.194828	0.144425	-0.97414	ethylene responsive element binding factor 3
AT1G13790	3.10434	5.00763	0.689843	3.14621	6.31383	1.0049	3.12157	4.3996	0.4951	0.315057	-0.194743	1.57528	-0.973715	XH/XS domain-containing protein
AT4G35560	6.90257	9.76645	0.500702	6.99544	11.109	0.667245	5.59427	6.91714	0.306225	0.166543	-0.194477	0.832715	-0.972385	Transducin/WD40 repeat-like superfamily protein
AT5G16840	41.7164	79.6001	0.932157	48.7555	66.1516	0.44021	42.7604	71.3279	0.738192	-0.491947	-0.193965	-2.45974	-0.969825	binding partner of acd11 1
AT1G28520	21.9773	36.025	0.712987	24.2421	35.5629	0.552862	25.3984	36.4098	0.519589	-0.160125	-0.193398	-0.800625	-0.96699	vascular plant one zinc finger protein
AT3G25900	11.9753	24.3231	1.02227	16.0062	25.2688	0.658728	14.4932	25.7582	0.829658	-0.363542	-0.192612	-1.81771	-0.96306	Homocysteine S-methyltransferase family protein
AT4G29900	28.0434	60.4963	1.10919	32.2516	83.1966	1.36716	32.4382	61.2831	0.917797	0.25797	-0.191393	1.28985	-0.956965	autoinhibited Ca(2+)-ATPase 10
AT4G12790	35.5321	64.1654	0.852674	36.6528	69.2799	0.918513	40.6103	64.2402	0.661632	0.065839	-0.191042	0.329195	-0.95521	P-loop containing nucleoside triphosphate hydrolases superfamily protein
AT2G21880	2.7577	6.22033	1.17352	2.682	5.85679	1.1268	2.27817	4.50228	0.98278	-0.04672	-0.19074	-0.2336	-0.9537	RAB GTPase homolog 7A
AT3G24050	32.7306	48.8395	0.577406	35.722	63.779	0.836269	37.308	48.7906	0.387115	0.258863	-0.190291	1.29432	-0.951455	GATA transcription factor 1
AT1G72930	42.775	59.269	0.470509	39.8981	61.5595	0.625662	40.9647	49.7719	0.280948	0.155153	-0.189561	0.775765	-0.947805	toll/interleukin-1 receptor-like
AT5G05370	112.481	161.866	0.525117	143.893	159.006	0.144085	132.053	166.653	0.335723	-0.381032	-0.189394	-1.90516	-0.94697	Cytochrome b-c1 complex, subunit 8 protein
AT4G25680	23.1615	52.7317	1.18694	27.2287	49.3486	0.85788	26.1683	52.2512	0.997643	-0.32906	-0.189297	-1.6453	-0.946485	PPPDE putative thiol peptidase family protein
AT2G44020	4.67939	7.12554	0.606678	6.51472	7.36856	0.177678	5.30084	7.07996	0.417519	-0.429	-0.189159	-2.145	-0.945795	Mitochondrial transcription termination factor family protein
AT3G19910	28.9664	40.9676	0.500103	32.5332	34.1126	0.0683914	35.0019	43.4371	0.311495	-0.431712	-0.188608	-2.15856	-0.94304	RING/U-box superfamily protein
AT3G06760	30.0278	53.619	0.836446	31.4905	61.7224	0.970877	35.805	56.132	0.648665	0.134431	-0.187781	0.672155	-0.938905	Drought-responsive family protein
AT5G46470	8.00638	11.95	0.577787	7.90698	23.6721	1.58199	8.15158	10.6851	0.390446	1.0042	-0.187341	5.02102	-0.936705	disease resistance protein (TIR-NBS-LRR class) family
AT1G72750	49.588	83.4025	0.7501	52.6169	102.126	0.956747	59.8366	88.405	0.563098	0.206647	-0.187002	1.03324	-0.93501	translocase inner membrane subunit 23-2
AT3G27880	6.93568	17.3829	1.32556	6.99496	16.9898	1.28029	7.69612	16.9453	1.13869	-0.04527	-0.18687	-0.22635	-0.93435	Protein of unknown function (DUF1645)
AT5G62100	6.57657	11.4774	0.803386	6.92869	14.2067	1.03591	4.85105	7.43813	0.616643	0.232524	-0.186743	1.16262	-0.933715	BCL-2-associated athanogene 2
AT1G03900	66.8969	92.602	0.469104	74.7293	88.2331	0.239645	92.2559	112.235	0.282813	-0.229459	-0.186291	-1.1473	-0.931455	non-intrinsic ABC protein 4
AT1G76340	9.39267	19.3981	1.04631	10.9885	24.7017	1.16861	11.0551	20.0769	0.860816	0.1223	-0.185494	0.6115	-0.92747	golgi nucleotide sugar transporter 3
AT4G25390	4.17571	14.307	1.77663	4.9212	23.1121	2.23157	5.83763	17.5916	1.59143	0.45494	-0.1852	2.2747	-0.926	Protein kinase superfamily protein
AT2G41160	15.4776	21.6619	0.484976	17.4599	27.8185	0.672002	18.5011	22.7748	0.29982	0.187026	-0.185156	0.93513	-0.92578	Ubiquitin-associated (UBA) protein
AT1G74340	36.8695	60.3763	0.711554	39.4306	56.138	0.509663	43.5749	62.7808	0.526826	-0.201891	-0.184728	-1.00946	-0.92364	dolichol phosphate-mannose biosynthesis regulatory protein-related
AT1G25211	5.53423	10.4534	0.917514	5.29987	8.41304	0.66667	5.60803	9.32032	0.732885	-0.250844	-0.184629	-1.25422	-0.923145	F-box family protein
AT5G10790	7.03002	11.6622	0.730235	7.92158	10.4718	0.40265	7.41714	10.8384	0.547218	-0.327585	-0.183017	-1.63792	-0.915085	ubiquitin-specific protease 22
AT5G65790	4.53058	9.47006	1.06368	3.41682	13.1141	1.94039	3.32292	6.12027	0.881144	0.87671	-0.182536	4.38355	-0.91268	myb domain protein 68
AT3G12350	13.5727	29.2907	1.10974	15.1498	26.3559	0.798832	15.1173	28.7522	0.927466	-0.310908	-0.182274	-1.55454	-0.91137	F-box family protein
AT5G27930	9.70296	40.4132	2.05833	10.0514	38.5139	1.93799	8.45681	31.0523	1.87651	-0.12034	-0.18182	-0.6017	-0.9091	Protein phosphatase 2C family protein
AT4G30390	16.3332	24.7919	0.602058	22.7479	27.1032	0.252732	21.3327	28.5587	0.420863	-0.349326	-0.181195	-1.74663	-0.905975	unknown protein
AT5G10550	43.5962	69.139	0.665298	50.3328	86.3407	0.778542	55.185	77.205	0.484418	0.113244	-0.18088	0.56622	-0.9044	global transcription factor group E2
AT2G06530	76.799	215.858	1.49093	73.8245	250.653	1.76352	91.3269	226.46	1.31014	0.27259	-0.18079	1.36295	-0.90395	SNF7 family protein
AT3G45930	64.6145	94.0121	0.540989	81.3066	83.8436	0.0443277	68.5027	87.9321	0.360228	-0.496661	-0.180761	-2.48331	-0.903805	Histone superfamily protein
AT1G02170	31.1296	45.4934	0.547373	30.7556	50.9284	0.727622	37.7151	48.6362	0.366889	0.180249	-0.180484	0.901245	-0.90242	metacaspase 1
AT3G24440	8.78517	12.1952	0.473168	8.61162	14.2197	0.723535	8.94314	10.9553	0.292779	0.250367	-0.180389	1.25184	-0.901945	Fibronectin type III domain-containing protein
AT2G20780	9.66607	15.8388	0.712459	10.7382	14.4299	0.42631	13.9431	20.1674	0.532476	-0.286149	-0.179983	-1.43074	-0.899915	Major facilitator superfamily protein
AT2G23790	16.2792	69.3462	2.09079	17.1653	41.6534	1.27894	15.0558	56.6131	1.91082	-0.81185	-0.17997	-4.05925	-0.89985	Protein of unknown function (DUF607)
AT5G52200	39.1169	65.9367	0.753291	40.9751	68.662	0.744765	42.6519	63.4722	0.573515	-0.008526	-0.179776	-0.04263	-0.89888	phosphoprotein phosphatase inhibitors
AT5G42660	6.7168	10.4686	0.640225	9.44624	9.77398	0.0492069	7.39673	10.1785	0.460565	-0.591018	-0.17966	-2.95509	-0.8983	Protein of unknown function (DUF616)
AT5G24810	11.2543	36.8916	1.71282	12.9432	44.1291	1.76953	13.0415	37.7467	1.53324	0.05671	-0.17958	0.28355	-0.8979	ABC1 family protein
AT1G70980	12.4276	21.9216	0.818804	13.8086	21.5279	0.640645	15.2993	23.8286	0.639232	-0.178159	-0.179572	-0.890795	-0.89786	Class II aminoacyl-tRNA and biotin synthetases superfamily protein
AT1G66410	159.515	217.646	0.448297	174.727	218.286	0.32112	179.264	216.04	0.269207	-0.127177	-0.17909	-0.635885	-0.89545	calmodulin 4
AT3G52800	102.474	203.894	0.992556	93.8647	313.551	1.74005	114.8	201.79	0.813736	0.747494	-0.17882	3.73747	-0.8941	A20/AN1-like zinc finger family protein
AT1G74000	1.61111	4.54216	1.49532	1.53808	2.86122	0.895498	1.29717	3.23101	1.31662	-0.599822	-0.1787	-2.99911	-0.8935	strictosidine synthase 3
AT3G13080	17.7326	22.9735	0.373563	16.6233	36.0829	1.11811	12.336	14.1207	0.194941	0.744547	-0.178622	3.72273	-0.89311	multidrug resistance-associated protein 3
AT3G25220	44.2422	67.8456	0.616832	46.0312	60.2282	0.387827	46.3501	62.8074	0.438362	-0.229005	-0.17847	-1.14503	-0.89235	FK506-binding protein 15 kD-1
AT1G67060	16.6654	48.6164	1.54459	18.7142	58.892	1.65394	21.3159	54.9591	1.36643	0.10935	-0.17816	0.54675	-0.8908	unknown protein
AT4G12250	7.58556	15.1966	1.00242	6.6149	12.5411	0.922869	6.87282	12.1702	0.824374	-0.079551	-0.178046	-0.397755	-0.89023	UDP-D-glucuronate 4-epimerase 5
AT2G38410	13.1135	17.6309	0.427051	14.8386	14.3809	-0.045202	14.0379	16.6855	0.249268	-0.472253	-0.177783	-2.36127	-0.888915	ENTH/VHS/GAT family protein
AT1G78280	9.46813	38.8595	2.03711	9.206	48.2803	2.39079	8.6243	31.3019	1.85977	0.35368	-0.17734	1.7684	-0.8867	transferases, transferring glycosyl groups
AT4G17410	3.89809	7.0196	0.848623	4.67072	8.55407	0.872965	4.32073	6.88495	0.672171	0.024342	-0.176452	0.12171	-0.88226	DWNN domain, a CCHC-type zinc finger
AT5G54490	4.85597	20.4966	2.07755	5.11384	17.7619	1.79631	6.13717	22.9275	1.90143	-0.28124	-0.17612	-1.4062	-0.8806	pinoid-binding protein 1
AT1G48440	105.729	165.104	0.642998	112.562	156.112	0.471863	118.536	163.896	0.467459	-0.171135	-0.175539	-0.855675	-0.877695	B-cell receptor-associated 31-like
AT1G04690	64.0699	89.4853	0.482005	68.3385	81.6045	0.25595	69.223	85.6092	0.306514	-0.226055	-0.175491	-1.13028	-0.877455	potassium channel beta subunit 1
AT4G18070	34.6638	107.016	1.62633	29.8794	133.186	2.15622	36.3523	99.3893	1.45105	0.52989	-0.17528	2.64945	-0.8764	unknown protein
AT1G19370	10.5197	16.5039	0.649715	12.7722	13.2501	0.0529975	11.8186	16.4298	0.475256	-0.596718	-0.174459	-2.98359	-0.872295	unknown protein
AT4G27650	14.282	25.8647	0.856785	15.676	28.908	0.882913	17.0452	27.3528	0.682326	0.026128	-0.174459	0.13064	-0.872295	Eukaryotic release factor 1 (eRF1) family protein
AT3G15940	10.9185	15.2347	0.480584	11.8057	14.7425	0.320506	10.62	13.1375	0.306906	-0.160078	-0.173678	-0.80039	-0.86839	UDP-Glycosyltransferase superfamily protein
AT1G76390	5.2443	17.5889	1.74584	5.85271	16.1542	1.46473	4.53568	13.4903	1.57254	-0.28111	-0.1733	-1.40555	-0.8665	ARM repeat superfamily protein
AT1G05960	22.0522	31.6386	0.52076	21.0665	34.2234	0.70003	24.5348	31.2304	0.348118	0.17927	-0.172642	0.89635	-0.86321	ARM repeat superfamily protein
AT3G14990	245.437	407.598	0.731796	258.435	399.309	0.627703	285.467	420.7	0.559464	-0.104093	-0.172332	-0.520465	-0.86166	Class I glutamine amidotransferase-like superfamily protein
AT3G02140	7.12332	57.7267	3.01862	8.46945	57.3913	2.76049	9.08562	65.3403	2.84632	-0.25813	-0.1723	-1.29065	-0.8615	AFP2 (ABI five-binding protein 2) family protein
AT1G43890	56.5241	130.445	1.2065	65.5424	110.838	0.757954	66.4691	136.243	1.03543	-0.448546	-0.17107	-2.24273	-0.85535	RAB GTPASE HOMOLOG B18
AT4G30260	42.3575	65.8433	0.636421	45.067	54.4566	0.273033	49.0225	67.6871	0.465438	-0.363388	-0.170983	-1.81694	-0.854915	Integral membrane Yip1 family protein
AT5G52210	15.8294	35.6079	1.16959	16.9902	34.749	1.03227	19.2587	38.487	0.998864	-0.13732	-0.170726	-0.6866	-0.85363	GTP-binding protein 1
AT1G74510	13.3175	20.722	0.637846	15.355	17.9428	0.224701	14.1581	19.576	0.467452	-0.413145	-0.170394	-2.06573	-0.85197	Galactose oxidase/kelch repeat superfamily protein
AT2G31945	4.77411	13.977	1.54975	4.53054	6.02773	0.411933	4.18966	10.9005	1.37949	-1.13782	-0.17026	-5.68909	-0.8513	unknown protein
AT4G17650	20.707	32.7773	0.662579	18.8851	36.171	0.937588	19.8489	27.926	0.492551	0.275009	-0.170028	1.37504	-0.85014	Polyketide cyclase / dehydrase and lipid transport protein
AT5G62620	5.44644	8.9776	0.721016	5.74058	15.2428	1.40886	6.5417	9.5848	0.551084	0.687844	-0.169932	3.43922	-0.84966	Galactosyltransferase family protein
AT2G28390	18.6526	25.04	0.424857	19.9246	24.5525	0.301323	19.4785	23.2514	0.255438	-0.123534	-0.169419	-0.61767	-0.847095	SAND family protein
AT5G45340	6.56259	18.3861	1.48628	5.13072	30.8951	2.59015	7.43224	18.518	1.31706	1.10387	-0.16922	5.51935	-0.8461	cytochrome P450, family 707, subfamily A, polypeptide 3
AT1G09330	40.6132	57.702	0.506671	40.5487	52.064	0.360631	47.12	59.5676	0.338189	-0.14604	-0.168482	-0.7302	-0.84241	unknown protein
AT1G61250	62.2049	102.148	0.715555	63.6301	106.722	0.746082	68.3682	99.9446	0.547804	0.030527	-0.167751	0.152635	-0.838755	secretory carrier 3
AT1G27350	116.152	172.912	0.574022	118.75	187.569	0.659489	137.717	182.524	0.406385	0.085467	-0.167637	0.427335	-0.838185	Ribosome associated membrane protein RAMP4
AT1G17620	40.3264	475.667	3.56015	38.3265	471.974	3.62229	42.0111	441.242	3.39273	0.06214	-0.16742	0.3107	-0.8371	Late embryogenesis abundant (LEA) hydroxyproline-rich glycoprotein family
AT5G53750	6.35898	38.4345	2.59553	6.35163	50.6422	2.99514	5.73353	30.8666	2.42855	0.39961	-0.16698	1.99805	-0.8349	CBS domain-containing protein
AT2G21620	90.5583	158.869	0.810918	93.2597	153.937	0.723015	104.74	163.692	0.64417	-0.087903	-0.166748	-0.439515	-0.83374	Adenine nucleotide alpha hydrolases-like superfamily protein
AT5G13810	24.4473	42.1389	0.785477	26.5871	41.8265	0.653691	25.5553	39.2433	0.618825	-0.131786	-0.166652	-0.65893	-0.83326	Glutaredoxin family protein
AT3G45970	14.9481	555.949	5.21691	17.0487	577.126	5.08115	14.8447	492.18	5.05116	-0.13576	-0.16575	-0.6788	-0.82875	expansin-like A1
AT5G05360	25.5979	36.3164	0.504599	35.3688	37.3141	0.0772455	30.6401	38.7626	0.339247	-0.427354	-0.165352	-2.13677	-0.82676	unknown protein
AT4G30920	61.3405	92.516	0.592862	62.8952	94.1723	0.582355	69.1764	93.0564	0.427824	-0.010507	-0.165038	-0.052535	-0.82519	Cytosol aminopeptidase family protein
AT4G23010	18.4437	40.8201	1.14615	15.7787	49.1536	1.63932	17.355	34.2681	0.981519	0.49317	-0.164631	2.46585	-0.823155	UDP-galactose transporter 2
AT1G08940	7.74377	11.8623	0.615277	10.908	15.0962	0.468792	15.2632	20.8655	0.451061	-0.146485	-0.164216	-0.732425	-0.82108	Phosphoglycerate mutase family protein
AT5G47200	102.221	277.143	1.43895	105.372	242.951	1.20518	105.765	255.949	1.27499	-0.23377	-0.16396	-1.16885	-0.8198	RAB GTPase homolog 1A
AT1G30270	24.04	35.3661	0.556928	25.4584	37.6848	0.565841	29.1882	38.3286	0.393037	0.008913	-0.163891	0.044565	-0.819455	CBL-interacting protein kinase 23
AT1G17340	11.1536	26.881	1.26908	11.3053	35.5017	1.65089	11.3681	24.4642	1.10567	0.38181	-0.16341	1.90905	-0.81705	Phosphoinositide phosphatase family protein
AT5G51260	4.48132	10.7344	1.26024	5.13086	9.62365	0.907382	4.24256	9.07614	1.09714	-0.352858	-0.1631	-1.76429	-0.8155	HAD superfamily, subfamily IIIB acid phosphatase
AT1G64760	14.3112	40.0227	1.48367	13.2844	46.4417	1.80569	14.0516	35.1017	1.32081	0.32202	-0.16286	1.6101	-0.8143	O-Glycosyl hydrolases family 17 protein
AT1G10740	22.4458	41.7414	0.895033	23.8242	40.0623	0.749816	24.1319	40.0868	0.732183	-0.145217	-0.16285	-0.726085	-0.81425	alpha/beta-Hydrolases superfamily protein
AT1G29980	14.6661	31.8795	1.12014	13.5181	30.2427	1.1617	13.5819	26.3875	0.958176	0.04156	-0.161964	0.2078	-0.80982	Protein of unknown function, DUF642
AT3G22270	12.0192	16.3963	0.448036	13.324	17.5164	0.394683	11.8718	14.4768	0.2862	-0.053353	-0.161836	-0.266765	-0.80918	Topoisomerase II-associated protein PAT1
AT1G06000	13.5013	31.0814	1.20295	13.8421	29.4016	1.08683	10.276	21.1602	1.04207	-0.11612	-0.16088	-0.5806	-0.8044	UDP-Glycosyltransferase superfamily protein
AT5G11730	8.61614	15.3595	0.834019	8.5482	16.2561	0.927285	8.54779	13.6374	0.673948	0.093266	-0.160071	0.46633	-0.800355	Core-2/I-branching beta-1,6-N-acetylglucosaminyltransferase family protein
AT5G03030	27.5744	49.6115	0.847343	30.319	58.9543	0.959376	33.5145	53.9737	0.687472	0.112033	-0.159871	0.560165	-0.799355	Chaperone DnaJ-domain superfamily protein
AT4G39910	25.7056	33.9802	0.40261	30.5746	36.0069	0.235943	31.2788	37.0142	0.242895	-0.166667	-0.159715	-0.833335	-0.798575	ubiquitin-specific protease 3
AT5G52430	11.4109	23.8738	1.06502	11.1995	22.1848	0.986134	11.5115	21.5733	0.906175	-0.078886	-0.158845	-0.39443	-0.794225	hydroxyproline-rich glycoprotein family protein
AT3G02070	13.6952	36.7235	1.42303	15.0476	39.7554	1.40162	19.0172	45.6954	1.26474	-0.02141	-0.15829	-0.10705	-0.79145	Cysteine proteinases superfamily protein
AT1G29670	161.18	427.339	1.40671	149.265	412.544	1.46667	185.857	441.693	1.24885	0.05996	-0.15786	0.2998	-0.7893	GDSL-like Lipase/Acylhydrolase superfamily protein
AT5G66850	16.2336	27.525	0.761757	15.4612	33.2098	1.10295	16.9939	25.8356	0.604347	0.341193	-0.15741	1.70597	-0.78705	mitogen-activated protein kinase kinase kinase 5
AT5G06870	31.2459	184.808	2.56429	37.0586	104.374	1.49388	33.9282	179.939	2.40695	-1.07041	-0.15734	-5.35205	-0.7867	polygalacturonase inhibiting protein 2
AT5G25810	6.54681	35.4427	2.43662	7.51346	26.127	1.79799	12.9251	62.7613	2.2797	-0.63863	-0.15692	-3.19315	-0.7846	Integrase-type DNA-binding superfamily protein
AT4G25360	11.4915	19.4148	0.756593	11.4638	16.63	0.536702	11.5131	17.4478	0.599767	-0.219891	-0.156826	-1.09945	-0.78413	TRICHOME BIREFRINGENCE-LIKE 18
AT1G23850	1.73413	5.06435	1.54616	1.94474	3.36116	0.789382	2.27891	5.9699	1.38936	-0.756778	-0.1568	-3.78389	-0.784	unknown protein
AT1G71950	58.3158	149.898	1.36202	53.126	160.536	1.59541	53.4117	123.283	1.20674	0.23339	-0.15528	1.16695	-0.7764	Proteinase inhibitor, propeptide
AT1G29060	8.58398	20.0913	1.22685	10.2619	16.0978	0.649572	8.72007	18.3365	1.07231	-0.577278	-0.15454	-2.88639	-0.7727	Target SNARE coiled-coil domain protein
AT5G50440	5.54653	9.688	0.804612	6.65969	8.03485	0.270815	6.05292	9.50709	0.651373	-0.533797	-0.153239	-2.66899	-0.766195	membrin 12
AT5G58020	38.8938	67.8896	0.803648	39.8764	66.8596	0.745599	42.1362	66.1717	0.651155	-0.058049	-0.152493	-0.290245	-0.762465	unknown protein
AT2G20630	53.7113	215.656	2.00544	51.6481	155.133	1.58672	53.9496	194.935	1.85331	-0.41872	-0.15213	-2.0936	-0.76065	PP2C induced by AVRRPM1
AT1G20440	356.715	3428.8	3.26486	416.053	2809.59	2.75552	338.136	2925.18	3.11285	-0.50934	-0.15201	-2.5467	-0.76005	cold-regulated 47
AT1G63840	17.5056	49.1393	1.48906	14.9396	37.2734	1.31901	14.0674	35.5404	1.3371	-0.17005	-0.15196	-0.85025	-0.7598	RING/U-box superfamily protein
AT3G27290	0.584135	2.19189	1.9078	1.2701	2.6103	1.03927	0.626738	2.11663	1.75584	-0.86853	-0.15196	-4.34265	-0.7598	RNI-like superfamily protein
AT4G17270	29.0281	46.6342	0.683942	29.985	42.1556	0.491481	30.2426	43.7312	0.53208	-0.192461	-0.151862	-0.962305	-0.75931	Mo25 family protein
AT3G22380	61.272	97.511	0.670338	69.5525	90.8313	0.385087	61.7587	88.5084	0.519171	-0.285251	-0.151167	-1.42625	-0.755835	time for coffee
AT3G18400	3.39547	7.1677	1.0779	4.20669	7.51739	0.837547	3.79705	7.21963	0.927045	-0.240353	-0.150855	-1.20177	-0.754275	NAC domain containing protein 58
AT4G31580	58.7197	93.2189	0.666779	66.3067	97.8144	0.560892	68.8569	98.4896	0.516369	-0.105887	-0.15041	-0.529435	-0.75205	serine/arginine-rich 22
AT5G15730	10.6225	17.7422	0.740066	11.3298	23.3262	1.04182	13.9624	21.0188	0.590133	0.301754	-0.149933	1.50877	-0.749665	Protein kinase superfamily protein
AT2G40880	70.3992	193.102	1.45573	64.6917	125.527	0.95634	69.6034	172.14	1.30636	-0.49939	-0.14937	-2.49695	-0.74685	cystatin A
AT4G28600	9.76068	15.1606	0.635273	10.0079	17.7814	0.829228	10.3056	14.4328	0.485916	0.193955	-0.149357	0.969775	-0.746785	no pollen germination related 2
AT3G49970	1.22382	2.84569	1.21739	1.10015	1.82634	0.731257	1.52943	3.20857	1.06893	-0.486133	-0.14846	-2.43066	-0.7423	Phototropic-responsive NPH3 family protein
AT2G25460	1.36263	14.259	3.3874	1.21587	28.8458	4.5683	1.63834	15.4721	3.23936	1.1809	-0.14804	5.9045	-0.7402	unknown protein
AT2G37980	1.94655	4.55146	1.22541	2.3079	3.75669	0.702884	2.03586	4.29652	1.07753	-0.522526	-0.14788	-2.61263	-0.7394	O-fucosyltransferase family protein
AT1G04080	36.0321	50.3173	0.481773	38.9412	56.6085	0.539723	36.3678	45.8686	0.334844	0.05795	-0.146929	0.28975	-0.734645	Tetratricopeptide repeat (TPR)-like superfamily protein
AT5G16000	13.6508	21.614	0.66298	14.6902	20.0896	0.451602	10.4852	14.995	0.516127	-0.211378	-0.146853	-1.05689	-0.734265	NSP-interacting kinase 1
AT5G51840	14.4042	21.9481	0.607605	15.6818	18.0955	0.206538	16.8711	23.2193	0.460771	-0.401067	-0.146834	-2.00533	-0.73417	unknown protein
AT4G27960	115.051	198.76	0.788751	123.769	210.03	0.76294	135.708	211.852	0.642556	-0.025811	-0.146195	-0.129055	-0.730975	ubiquitin conjugating enzyme 9
AT2G36680	17.6439	24.4432	0.470267	22.1127	25.2339	0.19049	22.5683	28.2537	0.324146	-0.279777	-0.146121	-1.39888	-0.730605	Modifier of rudimentary (Mod(r)) protein
AT5G09430	0.555953	2.98185	2.42317	0.320495	2.56586	3.00107	0.478918	2.3225	2.27783	0.5779	-0.14534	2.8895	-0.7267	alpha/beta-Hydrolases superfamily protein
AT3G53040	1.31451	5.71013	2.11899	0.43893	3.14187	2.83956	0.364943	1.43414	1.97444	0.72057	-0.14455	3.60285	-0.72275	late embryogenesis abundant protein, putative / LEA protein, putative
AT3G20300	10.0923	19.4586	0.947155	9.68128	13.3795	0.466756	7.57845	13.2206	0.802809	-0.480399	-0.144346	-2.40199	-0.72173	Protein of unknown function (DUF3537)
AT1G47710	26.8245	53.9588	1.00831	26.9256	48.9067	0.86105	23.6383	43.0259	0.864078	-0.14726	-0.144232	-0.7363	-0.72116	Serine protease inhibitor (SERPIN) family protein
AT3G60800	11.9535	21.8916	0.872939	15.0043	23.2487	0.631777	13.6715	22.6627	0.729142	-0.241162	-0.143797	-1.20581	-0.718985	DHHC-type zinc finger family protein
AT1G07310	41.3923	78.3783	0.921091	47.9634	61.0437	0.34791	46.2831	79.3494	0.777733	-0.573181	-0.143358	-2.8659	-0.71679	Calcium-dependent lipid-binding (CaLB domain) family protein
AT3G44190	26.0773	189.46	2.86102	25.8288	211.137	3.03112	26.9556	177.397	2.71832	0.1701	-0.1427	0.8505	-0.7135	FAD/NAD(P)-binding oxidoreductase family protein
AT2G15320	12.5129	42.065	1.74921	12.6795	39.3914	1.63538	12.2495	37.3021	1.60654	-0.11383	-0.14267	-0.56915	-0.71335	Leucine-rich repeat (LRR) family protein
AT3G14720	13.1343	28.6736	1.12639	12.7858	30.4048	1.24975	10.5269	20.8284	0.984474	0.12336	-0.141916	0.6168	-0.70958	MAP kinase 19
AT5G58700	6.58708	32.9908	2.32435	5.66414	21.2915	1.91035	3.93298	17.8589	2.18295	-0.414	-0.1414	-2.07	-0.707	phosphatidylinositol-speciwc phospholipase C4
AT5G61210	33.4839	85.9411	1.35988	31.0009	96.2319	1.6342	38.6508	89.9444	1.21854	0.27432	-0.14134	1.3716	-0.7067	soluble N-ethylmaleimide-sensitive factor adaptor protein 33
AT5G67630	13.866	21.9536	0.662906	16.6003	24.4247	0.557128	16.9778	24.3799	0.522042	-0.105778	-0.140864	-0.52889	-0.70432	P-loop containing nucleoside triphosphate hydrolases superfamily protein
AT3G21330	2.9648	20.983	2.82321	4.22442	35.2894	3.06241	4.44211	28.5306	2.68319	0.2392	-0.14002	1.196	-0.7001	basic helix-loop-helix (bHLH) DNA-binding superfamily protein
AT5G17280	35.1563	71.1873	1.01784	37.4548	55.3514	0.56347	47.0853	86.5635	0.878484	-0.45437	-0.139356	-2.27185	-0.69678	unknown protein
AT4G31340	61.4379	93.4751	0.605452	66.6241	90.4385	0.440893	68.1649	94.2033	0.466748	-0.164559	-0.138704	-0.822795	-0.69352	myosin heavy chain-related
AT4G17060	12.0286	16.4273	0.449619	15.0662	16.1833	0.103186	15.2477	18.9152	0.310955	-0.346433	-0.138664	-1.73216	-0.69332	FRIGIDA interacting protein 2
AT3G60965.1	0.901966	2.42411	1.42631	1.02771	2.41406	1.23203	1.03955	2.53824	1.28787	-0.19428	-0.13844	-0.9714	-0.6922	transposable element gene
AT4G33720	1.95211	7.08014	1.85874	6.34296	4.94303	-0.359759	3.34096	11.0112	1.72063	-2.2185	-0.13811	-10	-0.69055	CAP (Cysteine-rich secretory proteins, Antigen 5, and Pathogenesis-related 1 protein) superfamily protein
AT4G24220	138.439	303.46	1.13226	136.016	249.384	0.874591	145.328	289.498	0.994247	-0.257669	-0.138013	-1.28835	-0.690065	NAD(P)-binding Rossmann-fold superfamily protein
AT5G66080	4.91006	12.7003	1.37105	4.56981	15.201	1.73396	4.93156	11.5923	1.23306	0.36291	-0.13799	1.81455	-0.68995	Protein phosphatase 2C family protein
AT1G72280	2.42437	4.45205	0.87686	1.99354	5.05332	1.3419	2.23239	3.72736	0.739567	0.46504	-0.137293	2.3252	-0.686465	endoplasmic reticulum oxidoreductins 1
AT5G66210	28.4619	75.745	1.41212	27.0207	151.459	2.48679	35.4491	85.7902	1.27506	1.07467	-0.13706	5.37335	-0.6853	calcium-dependent protein kinase 28
AT4G00355	37.4913	56.1082	0.581656	39.4531	43.1389	0.128851	42.049	57.263	0.44553	-0.452805	-0.136126	-2.26402	-0.68063	unknown protein
AT3G27380	27.0967	44.461	0.714422	29.6768	44.4765	0.58371	27.8945	41.6606	0.578701	-0.130712	-0.135721	-0.65356	-0.678605	succinate dehydrogenase 2-1
AT1G64810	10.0989	29.2003	1.53178	10.3873	31.8631	1.61707	10.5534	27.7801	1.39635	0.08529	-0.13543	0.42645	-0.67715	Arabidopsis thaliana protein of unknown function (DUF794)
AT4G36640	8.66166	12.5627	0.536435	8.0637	11.9616	0.568894	9.299	12.2805	0.401227	0.032459	-0.135208	0.162295	-0.67604	Sec14p-like phosphatidylinositol transfer family protein
AT5G43670	7.98715	13.3465	0.740704	9.09917	9.66694	0.0873233	8.45829	12.8698	0.605553	-0.653381	-0.135151	-3.2669	-0.675755	Sec23/Sec24 protein transport family protein
AT1G22840	156.491	226.423	0.532944	176.141	227.095	0.366567	186.121	245.327	0.39847	-0.166377	-0.134474	-0.831885	-0.67237	CYTOCHROME C-1
AT1G26450	13.8515	20.5685	0.570396	15.9497	23.0076	0.528579	15.0116	20.3084	0.435998	-0.041817	-0.134398	-0.209085	-0.67199	Carbohydrate-binding X8 domain superfamily protein
AT1G04200	9.90291	27.3667	1.4665	11.7912	28.4559	1.27101	11.3041	28.4697	1.33259	-0.19549	-0.13391	-0.97745	-0.66955	unknown protein
AT1G13870	10.3064	17.4134	0.756662	11.3981	15.2762	0.4225	10.3944	16.0097	0.62314	-0.334162	-0.133522	-1.67081	-0.66761	calmodulin binding;purine nucleotide binding
AT2G22900	11.2285	19.817	0.819577	10.8019	15.6955	0.539067	10.5233	16.9325	0.686201	-0.28051	-0.133376	-1.40255	-0.66688	Galactosyl transferase GMA12/MNN10 family protein
AT5G13580	13.5529	20.8007	0.61803	9.14238	13.2879	0.539471	6.41705	8.98376	0.48541	-0.078559	-0.13262	-0.392795	-0.6631	ABC-2 type transporter family protein
AT1G76660	16.9804	28.3409	0.739012	19.221	24.546	0.352808	18.6665	28.4205	0.606479	-0.386204	-0.132533	-1.93102	-0.662665	unknown protein
AT3G04010	3.44469	29.7554	3.1107	3.50174	29.3227	3.06587	2.45338	19.3342	2.97832	-0.04483	-0.13238	-0.22415	-0.6619	O-Glycosyl hydrolases family 17 protein
AT3G03550	11.2986	17.0508	0.5937	12.2097	14.8241	0.279907	13.1887	18.1591	0.461387	-0.313793	-0.132313	-1.56896	-0.661565	RING/U-box superfamily protein
AT1G28240	14.2865	29.5258	1.04732	13.175	34.4716	1.38761	14.7796	27.8694	0.915076	0.34029	-0.132244	1.70145	-0.66122	Protein of unknown function (DUF616)
AT5G47445	2.40387	5.61816	1.22474	2.18769	3.30805	0.596569	2.44646	5.21716	1.09257	-0.628171	-0.13217	-3.14085	-0.66085	transposable element gene
AT1G75440	35.563	72.6662	1.03091	37.8616	79.3379	1.06728	45.425	84.7051	0.898964	0.03637	-0.131946	0.18185	-0.65973	ubiquitin-conjugating enzyme 16
AT1G22830	1.89315	8.09589	2.0964	1.3815	13.0604	3.24089	1.96141	7.6584	1.96515	1.14449	-0.13125	5.72245	-0.65625	Tetratricopeptide repeat (TPR)-like superfamily protein
AT5G54430	73.3067	96.1305	0.39105	80.8337	93.4109	0.208633	82.8834	99.2631	0.260174	-0.182417	-0.130876	-0.912085	-0.65438	Adenine nucleotide alpha hydrolases-like superfamily protein
AT4G34460	41.7903	63.5105	0.603828	41.6143	73.0189	0.811192	48.9837	67.9917	0.473057	0.207364	-0.130771	1.03682	-0.653855	GTP binding protein beta 1
AT5G55400	6.41675	23.7045	1.88525	7.95186	21.0206	1.40244	5.32435	17.9694	1.75487	-0.48281	-0.13038	-2.41405	-0.6519	Actin binding Calponin homology (CH) domain-containing protein
AT1G08880	106.459	175.88	0.72429	123.173	130.347	0.0816688	109.189	164.822	0.594079	-0.642621	-0.130211	-3.21311	-0.651055	Histone superfamily protein
AT1G67720	5.78114	11.2305	0.957995	5.94024	13.3272	1.16578	5.18419	9.20202	0.827833	0.207785	-0.130162	1.03892	-0.65081	Leucine-rich repeat protein kinase family protein
AT5G01730	5.95623	18.9656	1.67092	7.61764	23.9632	1.6534	6.74322	19.6194	1.54077	-0.01752	-0.13015	-0.0876	-0.65075	SCAR family protein 4
AT4G32300	11.0704	19.8993	0.846014	10.9068	20.9983	0.945049	12.6811	20.831	0.716052	0.099035	-0.129962	0.495175	-0.64981	S-domain-2 5
AT1G04930	2.33235	5.88969	1.33641	3.17284	3.83373	0.272976	3.07854	7.10787	1.20717	-1.06343	-0.12924	-5.31717	-0.6462	hydroxyproline-rich glycoprotein family protein
AT3G09735	63.3251	93.6372	0.564303	79.2279	101.001	0.350294	91.1462	123.241	0.435231	-0.214009	-0.129072	-1.07004	-0.64536	S1FA-like DNA-binding protein
AT1G72510	32.7349	81.6874	1.31928	34.5445	88.69	1.36032	30.74	70.1554	1.19044	0.04104	-0.12884	0.2052	-0.6442	Protein of unknown function (DUF1677)
AT4G33430	31.4994	50.6533	0.685332	32.7188	57.6673	0.817634	37.5877	55.2952	0.556892	0.132302	-0.12844	0.66151	-0.6422	BRI1-associated receptor kinase
AT2G41110	75.2572	260.436	1.79103	67.6307	286.125	2.0809	74.0135	234.38	1.66299	0.28987	-0.12804	1.44935	-0.6402	calmodulin 2
AT1G75080	33.9195	68.479	1.01355	36.6882	65.9422	0.845888	38.1142	70.4245	0.885749	-0.167662	-0.127801	-0.83831	-0.639005	Brassinosteroid signalling positive regulator (BZR1) family protein
AT2G24100	9.59449	25.6206	1.41703	8.55951	25.8764	1.59604	10.5842	25.8698	1.28936	0.17901	-0.12767	0.89505	-0.63835	unknown protein
AT2G14900	24.9633	47.4487	0.926563	24.001	69.4027	1.5319	33.0562	57.5201	0.799147	0.605337	-0.127416	3.02669	-0.63708	Gibberellin-regulated family protein
AT5G02230	10.8155	48.1465	2.15433	11.0492	49.2739	2.15688	7.37347	30.0504	2.02697	0.00255	-0.12736	0.01275	-0.6368	Haloacid dehalogenase-like hydrolase (HAD) superfamily protein
AT5G16010	78.7367	426.066	2.43597	67.5894	226.241	1.74299	56.2018	278.621	2.30962	-0.69298	-0.12635	-3.4649	-0.63175	3-oxo-5-alpha-steroid 4-dehydrogenase family protein
AT3G12570	23.0557	40.4929	0.812545	23.9093	37.0031	0.630075	26.6768	42.9334	0.686515	-0.18247	-0.12603	-0.91235	-0.63015	FYD
AT2G03640	39.2327	54.5394	0.475242	42.7456	54.1164	0.34029	47.6854	60.7496	0.349328	-0.134952	-0.125914	-0.67476	-0.62957	Nuclear transport factor 2 (NTF2) family protein with RNA binding (RRM-RBD-RNP motifs) domain
AT1G75370	24.0672	33.0053	0.455629	24.1069	25.8007	0.0979642	20.3846	25.6224	0.329925	-0.357665	-0.125704	-1.78832	-0.62852	Sec14p-like phosphatidylinositol transfer family protein
AT1G69250	16.7916	33.631	1.00205	21.5395	32.296	0.584373	17.2445	31.6609	0.876571	-0.417677	-0.125479	-2.08839	-0.627395	Nuclear transport factor 2 (NTF2) family protein with RNA binding (RRM-RBD-RNP motifs) domain
AT3G57965	5.10908	9.70087	0.925051	5.964	9.58646	0.684717	6.53589	11.3809	0.800165	-0.240334	-0.124886	-1.20167	-0.62443	unknown protein
AT4G11840	2.42461	4.61472	0.928488	2.69455	4.70035	0.802721	2.65372	4.63389	0.804206	-0.125767	-0.124282	-0.628835	-0.62141	phospholipase D gamma 3
AT1G75030	4.38905	11.02	1.32814	3.94172	7.69459	0.96502	4.34853	10.0175	1.20393	-0.36312	-0.12421	-1.8156	-0.62105	thaumatin-like protein 3
AT4G36260	1.91409	3.49596	0.869029	3.44451	3.34011	-0.0444038	2.30589	3.86483	0.745078	-0.913433	-0.123951	-4.56716	-0.619755	Lateral root primordium (LRP) protein-related
AT1G53430	11.9863	23.8185	0.990694	10.8317	32.0892	1.56682	15.296	27.931	0.868714	0.576126	-0.12198	2.88063	-0.6099	Leucine-rich repeat transmembrane protein kinase
AT1G19580	22.32	34.3616	0.622458	22.2685	32.0002	0.523075	23.266	32.9159	0.500565	-0.099383	-0.121893	-0.496915	-0.609465	gamma carbonic anhydrase 1
AT5G47040	71.5744	192.324	1.42603	74.4572	130.62	0.810893	60.7769	150.119	1.30451	-0.615137	-0.12152	-3.07568	-0.6076	lon protease 2
AT5G53760	6.77241	16.9055	1.31975	5.37707	17.4593	1.6991	4.25823	9.77433	1.19874	0.37935	-0.12101	1.89675	-0.60505	Seven transmembrane MLO family protein
AT4G13940	681.624	903.206	0.406079	732.447	809.505	0.144315	732.7	892.788	0.285094	-0.261764	-0.120985	-1.30882	-0.604925	S-adenosyl-L-homocysteine hydrolase
AT3G12700	11.0225	51.9674	2.23715	9.49485	48.2499	2.34531	7.39079	32.053	2.11666	0.10816	-0.12049	0.5408	-0.60245	Eukaryotic aspartyl protease family protein
AT1G74950	22.8066	74.248	1.7029	23.3531	69.2881	1.56899	20.3398	60.9317	1.58289	-0.13391	-0.12001	-0.66955	-0.60005	TIFY domain/Divergent CCT motif family protein
AT1G03080	13.8797	31.2972	1.17306	16.2644	32.8054	1.01222	14.4829	30.0531	1.05316	-0.16084	-0.1199	-0.8042	-0.5995	kinase interacting (KIP1-like) family protein
AT4G36660	23.7237	37.0563	0.64339	26.1551	28.6763	0.132767	23.8874	34.3506	0.524087	-0.510623	-0.119303	-2.55312	-0.596515	Protein of unknown function (DUF1195)
AT3G58790	6.16214	29.0445	2.23676	5.38261	38.2159	2.8278	6.49592	28.2126	2.11874	0.59104	-0.11802	2.9552	-0.5901	galacturonosyltransferase 15
AT2G32210	8.85702	44.3304	2.3234	4.87633	63.9302	3.71263	11.4396	52.7773	2.20587	1.38923	-0.11753	6.94615	-0.58765	unknown protein
AT4G23470	68.7563	196.669	1.5162	70.8253	198.518	1.48693	82.5675	217.739	1.39895	-0.02927	-0.11725	-0.14635	-0.58625	PLAC8 family protein
AT5G55070	40.6723	53.244	0.388573	41.7769	53.7392	0.363268	33.4282	40.3585	0.271805	-0.025305	-0.116768	-0.126525	-0.58384	Dihydrolipoamide succinyltransferase
AT5G46620	13.8491	20.5462	0.569074	14.6596	21.3548	0.542712	16.1929	22.1703	0.453267	-0.026362	-0.115807	-0.13181	-0.579035	unknown protein
AT4G30850	17.1844	45.2585	1.39709	16.3839	45.4149	1.47089	16.6702	40.5181	1.2813	0.0738	-0.11579	0.369	-0.57895	heptahelical transmembrane protein2
AT4G24990	37.6491	67.3365	0.838774	39.5023	67.4566	0.772023	43.6357	72.0319	0.723125	-0.066751	-0.115649	-0.333755	-0.578245	Ubiquitin family protein
AT1G06210	17.3145	24.1402	0.479451	18.6157	23.9559	0.363864	17.0006	21.8802	0.364037	-0.115587	-0.115414	-0.577935	-0.57707	ENTH/VHS/GAT family protein
AT4G24730	14.0903	24.4952	0.797802	16.0924	24.8431	0.62647	16.8583	27.0744	0.683468	-0.171332	-0.114334	-0.85666	-0.57167	Calcineurin-like metallo-phosphoesterase superfamily protein
AT5G57015	15.9604	34.1982	1.09942	16.2881	48.1959	1.56509	15.0111	29.7182	0.985318	0.46567	-0.114102	2.32835	-0.57051	casein kinase I-like 12
AT1G63010	18.9235	25.7225	0.44285	17.0461	21.6035	0.34182	16.6999	20.9774	0.328992	-0.10103	-0.113858	-0.50515	-0.56929	Major Facilitator Superfamily with SPX (SYG1/Pho81/XPR1) domain-containing protein
AT1G34270	4.64563	7.59715	0.709585	5.59971	8.17594	0.546032	5.05853	7.64586	0.595961	-0.163553	-0.113624	-0.817765	-0.56812	Exostosin family protein
AT2G02100	747.981	1291.42	0.787886	808.573	1358.92	0.749014	758.237	1210.03	0.674317	-0.038872	-0.113569	-0.19436	-0.567845	low-molecular-weight cysteine-rich 69
AT3G08600	9.5192	13.6338	0.518273	10.3152	17.1033	0.729497	9.17474	12.1493	0.405136	0.211224	-0.113137	1.05612	-0.565685	Protein of unknown function (DUF1191)
AT1G68020	23.1365	35.4003	0.613589	30.3016	28.7645	-0.0751035	24.7853	35.0626	0.500453	-0.688693	-0.113136	-3.44346	-0.56568	UDP-Glycosyltransferase / trehalose-phosphatase family protein
AT4G33420	28.7095	69.9366	1.28452	37.5631	86.2954	1.19997	21.4041	48.2322	1.17211	-0.08455	-0.11241	-0.42275	-0.56205	Peroxidase superfamily protein
AT3G20510	38.7213	85.1049	1.13612	36.6076	101.646	1.47334	44.5613	90.6042	1.02379	0.33722	-0.11233	1.6861	-0.56165	Transmembrane proteins 14C
AT3G13960	6.55944	9.75079	0.571945	10.086	13.5232	0.423079	8.44874	11.6227	0.460132	-0.148866	-0.111813	-0.74433	-0.559065	growth-regulating factor 5
AT1G50630	11.564	29.2794	1.34025	10.6823	27.5938	1.36912	8.17943	19.1753	1.22918	0.02887	-0.11107	0.14435	-0.55535	Protein of unknown function (DUF3537)
AT3G19830	9.12786	13.4213	0.556177	9.10883	19.6866	1.11187	8.63646	11.7586	0.445206	0.555693	-0.110971	2.77846	-0.554855	Calcium-dependent lipid-binding (CaLB domain) family protein
AT5G25980	69.716	113.789	0.706794	94.65	136.23	0.525372	80.2598	121.315	0.596005	-0.181422	-0.110789	-0.90711	-0.553945	glucoside glucohydrolase 2
AT1G29050	12.4663	23.5066	0.91503	13.7027	32.4681	1.24456	11.8158	20.6336	0.80427	0.32953	-0.11076	1.64765	-0.5538	TRICHOME BIREFRINGENCE-LIKE 38
AT5G28150	9.07332	19.1115	1.07474	8.27448	14.9394	0.852382	8.91943	17.4004	0.964096	-0.222358	-0.110644	-1.11179	-0.55322	Plant protein of unknown function (DUF868)
AT5G22690	5.39355	8.58395	0.670406	4.06885	16.7009	2.03723	5.41462	7.98203	0.559895	1.36682	-0.110511	6.83412	-0.552555	Disease resistance protein (TIR-NBS-LRR class) family
AT1G10120	9.62369	17.5579	0.867463	11.3654	28.7263	1.33773	8.91341	15.0639	0.757045	0.470267	-0.110418	2.35134	-0.55209	basic helix-loop-helix (bHLH) DNA-binding superfamily protein
AT1G18750	2.11267	4.24217	1.00574	1.8528	7.66494	2.04857	1.52049	2.82828	0.895386	1.04283	-0.110354	5.21415	-0.55177	AGAMOUS-like 65
AT3G08030	108.562	156.762	0.530056	112.081	198.599	0.825313	126.184	168.809	0.419868	0.295257	-0.110188	1.47628	-0.55094	Protein of unknown function, DUF642
AT5G37720	35.6254	48.9696	0.45898	45.1548	51.9565	0.202424	41.7122	53.1225	0.348855	-0.256556	-0.110125	-1.28278	-0.550625	ALWAYS EARLY 4
AT2G38250	2.18947	25.8919	3.56385	2.38959	22.5121	3.23587	1.43109	15.6871	3.45439	-0.32798	-0.10946	-1.6399	-0.5473	Homeodomain-like superfamily protein
AT3G15710	25.4188	55.7558	1.13322	24.0311	46.112	0.94024	27.5661	56.0518	1.02387	-0.19298	-0.10935	-0.9649	-0.54675	Peptidase S24/S26A/S26B/S26C family protein
AT1G27910	4.68068	40.2344	3.10364	5.12216	51.9014	3.34095	4.68621	37.3916	2.99622	0.23731	-0.10742	1.18655	-0.5371	plant U-box 45
AT5G21090	166.342	280.309	0.752863	168.087	273.346	0.701514	179.956	281.534	0.645662	-0.051349	-0.107201	-0.256745	-0.536005	Leucine-rich repeat (LRR) family protein
AT1G48000	0.736921	5.50064	2.90002	0.820053	4.19424	2.35462	0.428787	2.97157	2.79289	-0.5454	-0.10713	-2.727	-0.53565	myb domain protein 112
AT4G32150	116.324	187.134	0.685931	122.479	182.414	0.574676	149.001	222.598	0.579117	-0.111255	-0.106814	-0.556275	-0.53407	vesicle-associated membrane protein 711
AT3G13224	10.2516	15.5044	0.596832	12.4664	17.0899	0.455097	11.8189	16.6021	0.490271	-0.141735	-0.106561	-0.708675	-0.532805	RNA-binding (RRM/RBD/RNP motifs) family protein
AT3G12630	128.079	166.991	0.382731	132.913	177.896	0.420553	149.089	180.591	0.276555	0.037822	-0.106176	0.18911	-0.53088	A20/AN1-like zinc finger family protein
AT2G46500	31.3737	107.312	1.77418	32.6618	116.884	1.83941	29.8491	94.8841	1.66848	0.06523	-0.1057	0.32615	-0.5285	phosphoinositide 4-kinase gamma 4
AT5G18070	4.41372	10.7449	1.28359	5.14505	9.98747	0.956936	4.77418	10.8032	1.17813	-0.326654	-0.10546	-1.63327	-0.5273	phosphoglucosamine mutase-related
AT1G28050	18.012	37.8844	1.07264	21.1519	31.5894	0.578652	20.9456	40.9573	0.967477	-0.493988	-0.105163	-2.46994	-0.525815	B-box type zinc finger protein with CCT domain
AT3G02875	6.55754	15.1727	1.21026	5.73983	14.596	1.34649	5.68846	12.2523	1.10694	0.13623	-0.10332	0.68115	-0.5166	Peptidase M20/M25/M40 family protein
AT5G01100	3.58943	21.2065	2.56268	3.14063	38.7723	3.6259	4.17337	22.9598	2.45983	1.06322	-0.10285	5.3161	-0.51425	O-fucosyltransferase family protein
AT2G46950	1.03689	2.22942	1.10441	0.66631	1.8279	1.45592	0.454286	0.909919	1.00214	0.35151	-0.10227	1.75755	-0.51135	cytochrome P450, family 709, subfamily B, polypeptide 2
AT1G25682	21.5701	56.2833	1.38367	22.941	62.2456	1.44004	19.5549	47.5368	1.28151	0.05637	-0.10216	0.28185	-0.5108	Family of unknown function (DUF572)
AT1G77840	25.6395	36.0301	0.490832	27.2881	39.7144	0.541386	24.5094	32.0877	0.388682	0.050554	-0.10215	0.25277	-0.51075	Translation initiation factor IF2/IF5
AT3G12400	30.4131	51.5203	0.760448	30.6269	58.0118	0.921546	38.4301	60.6646	0.658616	0.161098	-0.101832	0.80549	-0.50916	Ubiquitin-conjugating enzyme/RWD-like protein
AT4G39920	5.07971	10.4527	1.04106	7.54481	9.34769	0.309124	6.11048	11.7178	0.939339	-0.731936	-0.101721	-3.65968	-0.508605	C-CAP/cofactor C-like domain-containing protein
AT2G41540	30.975	47.7909	0.625631	28.506	41.2331	0.532539	28.7478	41.3415	0.524139	-0.093092	-0.101492	-0.46546	-0.50746	6-phosphogluconate dehydrogenase family protein
AT5G28830	7.62959	18.2026	1.25447	7.61906	17.4817	1.19816	10.1462	22.5658	1.15319	-0.05631	-0.10128	-0.28155	-0.5064	calcium-binding EF hand family protein
AT1G16858	25.7504	92.6232	1.84678	26.137	75.095	1.52262	23.9786	80.414	1.7457	-0.32416	-0.10108	-1.6208	-0.5054	conserved peptide upstream open reading frame 55
AT4G21700	3.10655	6.38162	1.03861	3.09661	8.21577	1.40771	3.38899	6.4923	0.937875	0.3691	-0.100735	1.8455	-0.503675	Protein of unknown function (DUF2921)
AT3G50830	72.838	167.191	1.19873	70.2461	168.377	1.26121	77.8746	166.763	1.09858	0.06248	-0.10015	0.3124	-0.50075	cold-regulated 413-plasma membrane 2
AT1G16010	20.8299	47.9785	1.20373	20.2376	44.247	1.12854	21.4274	46.0472	1.10366	-0.07519	-0.10007	-0.37595	-0.50035	magnesium transporter 2
AT4G29610	2.28546	10.1141	2.14582	1.20445	14.386	3.57821	1.94786	8.04555	2.0463	1.43239	-0.09952	7.16195	-0.4976	Cytidine/deoxycytidylate deaminase family protein
AT5G18310	42.3742	67.8708	0.679603	47.9906	75.7223	0.657966	55.1549	82.494	0.580801	-0.021637	-0.098802	-0.108185	-0.49401	unknown protein
AT3G53610	34.2608	48.4898	0.501123	39.0823	40.3627	0.0465093	39.425	52.1177	0.402664	-0.454614	-0.098459	-2.27307	-0.492295	RAB GTPase homolog 8
AT1G58340	9.28088	23.8176	1.3597	9.5986	15.5987	0.700531	9.3531	22.4206	1.26131	-0.659169	-0.09839	-3.29584	-0.49195	MATE efflux family protein
AT3G16570	99.0585	194.626	0.974354	106.036	161.817	0.609808	110.985	203.715	0.87619	-0.364546	-0.098164	-1.82273	-0.49082	rapid alkalinization factor 23
AT4G32390	54.0095	72.5287	0.425339	56.9156	68.5955	0.269289	56.2963	70.666	0.327975	-0.15605	-0.097364	-0.78025	-0.48682	Nucleotide-sugar transporter family protein
AT4G16490	46.4278	102.496	1.14251	51.2043	109.169	1.09223	56.9015	117.464	1.04568	-0.05028	-0.09683	-0.2514	-0.48415	ARM repeat superfamily protein
AT1G07650	14.1041	30.5638	1.11571	14.1322	38.4322	1.44333	15.8779	32.1748	1.01891	0.32762	-0.0968	1.6381	-0.484	Leucine-rich repeat transmembrane protein kinase
AT2G30060	57.9515	88.1062	0.604397	57.2089	83.6839	0.54871	60.0498	85.3749	0.507653	-0.055687	-0.096744	-0.278435	-0.48372	Pleckstrin homology (PH) domain superfamily protein
AT1G62820	25.0096	49.4714	0.98411	26.4772	34.29	0.373037	26.7475	49.487	0.887646	-0.611073	-0.096464	-3.05537	-0.48232	Calcium-binding EF-hand family protein
AT5G01750	217.172	359.479	0.727065	215.917	342.448	0.665412	233.454	361.469	0.630735	-0.061653	-0.09633	-0.308265	-0.48165	Protein of unknown function (DUF567)
AT5G08500	14.1721	31.9824	1.17422	15.1067	44.1181	1.54618	15.1422	31.9687	1.07808	0.37196	-0.09614	1.8598	-0.4807	Transmembrane CLPTM1 family protein
AT3G11330	17.4099	30.3495	0.801767	19.1997	25.4648	0.407423	16.0194	26.1326	0.706032	-0.394344	-0.095735	-1.97172	-0.478675	plant intracellular ras group-related LRR 9
AT2G46080	15.239	31.4646	1.04596	15.5583	36.9481	1.24781	14.0526	27.1557	0.950411	0.20185	-0.095549	1.00925	-0.477745	unknown protein
AT2G31680	13.1204	23.1785	0.820973	17.3918	32.2664	0.891622	16.0559	26.5478	0.725489	0.070649	-0.095484	0.353245	-0.47742	RAB GTPase homolog A5D
AT4G17240	11.603	22.3099	0.943181	14.6935	24.4147	0.73257	12.9861	23.3703	0.847708	-0.210611	-0.095473	-1.05306	-0.477365	unknown protein
AT3G62330	13.5715	19.793	0.544414	16.217	20.7661	0.356722	14.797	20.2007	0.449098	-0.187692	-0.095316	-0.93846	-0.47658	Zinc knuckle (CCHC-type) family protein
AT3G01800	7.32233	13.33	0.864296	7.25455	14.0164	0.950157	7.1451	12.1782	0.769279	0.085861	-0.095017	0.429305	-0.475085	Ribosome recycling factor
AT5G15640	15.2245	36.4753	1.26052	15.9388	36.2431	1.18516	15.143	33.9716	1.16568	-0.07536	-0.09484	-0.3768	-0.4742	Mitochondrial substrate carrier family protein
AT5G62390	108.169	221.242	1.03234	131.073	216.208	0.722048	127.465	244.176	0.937818	-0.310292	-0.094522	-1.55146	-0.47261	BCL-2-associated athanogene 7
AT5G39570	296.925	878.373	1.56474	307.904	686.733	1.15727	284.206	788.04	1.47133	-0.40747	-0.09341	-2.03735	-0.46705	unknown protein
AT1G57620	13.8964	23.2166	0.740442	15.3859	21.7996	0.502688	15.7475	24.6633	0.647249	-0.237754	-0.093193	-1.18877	-0.465965	emp24/gp25L/p24 family/GOLD family protein
AT3G01400	13.4314	20.9348	0.640296	14.3479	19.7764	0.462936	16.1986	23.6721	0.547323	-0.17736	-0.092973	-0.8868	-0.464865	ARM repeat superfamily protein
AT3G62660	34.5206	53.5202	0.632625	38.3574	49.5812	0.370288	37.5836	54.6421	0.539909	-0.262337	-0.092716	-1.31168	-0.46358	galacturonosyltransferase-like 7
AT1G60710	67.1447	87.6554	0.38457	69.183	91.2154	0.398861	61.6613	75.4973	0.292061	0.014291	-0.092509	0.071455	-0.462545	NAD(P)-linked oxidoreductase superfamily protein
AT4G39820	14.082	20.9631	0.573998	17.0836	19.6	0.198237	15.2235	21.2552	0.481517	-0.375761	-0.092481	-1.87881	-0.462405	Tetratricopeptide repeat (TPR)-like superfamily protein
AT5G17650	9.46889	27.3722	1.53145	10.539	28.16	1.41791	9.84695	26.701	1.43914	-0.11354	-0.09231	-0.5677	-0.46155	glycine/proline-rich protein
AT5G62000	83.687	111.061	0.408282	92.7742	114.286	0.300857	83.6479	104.143	0.316165	-0.107425	-0.092117	-0.537125	-0.460585	auxin response factor 2
AT4G27970	1.05944	6.47182	2.61086	1.20776	7.3017	2.5959	1.95148	11.1877	2.51928	-0.01496	-0.09158	-0.0748	-0.4579	SLAC1 homologue 2
AT2G24360	44.6603	75.046	0.748783	49.7606	75.964	0.61031	47.6401	75.1496	0.65759	-0.138473	-0.091193	-0.692365	-0.455965	Protein kinase superfamily protein
AT1G11790	15.0101	28.1104	0.905176	16.6297	34.027	1.03291	13.4397	23.6375	0.814576	0.127734	-0.0906	0.63867	-0.453	arogenate dehydratase 1
AT1G16190	17.2288	25.6956	0.576695	16.5254	27.512	0.735377	16.6137	23.2736	0.486324	0.158682	-0.090371	0.79341	-0.451855	Rad23 UV excision repair protein family
AT4G34640	41.1001	55.1903	0.425275	39.3094	53.5459	0.445902	41.3969	52.2151	0.334943	0.020627	-0.090332	0.103135	-0.45166	squalene synthase 1
AT2G39518	5.98514	16.4778	1.46106	4.03886	8.97147	1.1514	4.88846	12.6416	1.37073	-0.30966	-0.09033	-1.5483	-0.45165	Uncharacterised protein family (UPF0497)
AT5G42900	34.5603	46.4288	0.425904	40.2454	43.6328	0.116587	42.2551	53.3212	0.335583	-0.309317	-0.090321	-1.54659	-0.451605	cold regulated gene 27
AT3G28430	4.98338	9.55601	0.939283	5.48818	9.35608	0.769577	5.21095	9.39111	0.849749	-0.169706	-0.089534	-0.84853	-0.44767	unknown protein
AT2G38290	11.2312	24.4531	1.12251	11.294	22.8741	1.01816	19.6178	40.1449	1.03305	-0.10435	-0.08946	-0.52175	-0.4473	ammonium transporter 2
AT3G05840	69.4859	110.576	0.67024	64.7268	108.895	0.750497	61.1216	91.4727	0.58166	0.080257	-0.08858	0.401285	-0.4429	Protein kinase superfamily protein
AT4G31110	1.52723	4.62652	1.59901	1.87813	5.34346	1.50848	1.49246	4.25263	1.51067	-0.09053	-0.08834	-0.45265	-0.4417	Wall-associated kinase family protein
AT5G11740	616.409	2850.89	2.20945	610.31	3052.62	2.32243	592.061	2576.13	2.12139	0.11298	-0.08806	0.5649	-0.4403	arabinogalactan protein 15
AT4G01000	59.68	87.4664	0.551481	67.628	78.3252	0.211857	66.7089	91.9935	0.463654	-0.339624	-0.087827	-1.69812	-0.439135	Ubiquitin-like superfamily protein
AT4G03400	8.33298	37.7948	2.18128	10.2196	42.9397	2.07097	8.24427	35.1924	2.0938	-0.11031	-0.08748	-0.55155	-0.4374	Auxin-responsive GH3 family protein
AT3G44720	15.5054	36.1285	1.22036	13.9695	34.2038	1.29188	13.9723	30.643	1.13298	0.07152	-0.08738	0.3576	-0.4369	arogenate dehydratase 4
AT2G30070	13.1938	25.8815	0.972062	10.3546	28.8665	1.47912	11.1579	20.6074	0.885096	0.507058	-0.086966	2.53529	-0.43483	potassium transporter 1
AT3G18350	6.97412	13.0958	0.909022	7.53079	11.1537	0.566644	6.32609	11.1842	0.822071	-0.342378	-0.086951	-1.71189	-0.434755	Plant protein of unknown function (DUF639)
AT2G25740	9.27822	13.3485	0.524752	9.81762	14.4076	0.553388	10.2248	13.8544	0.438268	0.028636	-0.086484	0.14318	-0.43242	ATP-dependent protease La (LON) domain protein
AT1G13880	14.3018	28.948	1.01726	14.6759	32.6724	1.15462	16.0426	30.6195	0.932542	0.13736	-0.084718	0.6868	-0.42359	ELM2 domain-containing protein
AT2G21130	30.3317	53.5715	0.82064	31.0933	62.2191	1.00075	26.5625	44.2416	0.736014	0.18011	-0.084626	0.90055	-0.42313	Cyclophilin-like peptidyl-prolyl cis-trans isomerase family protein
AT4G37820	16.3089	30.7417	0.914535	19.209	27.1372	0.49849	18.0737	32.1629	0.831505	-0.416045	-0.08303	-2.08022	-0.41515	unknown protein
AT1G13340	2.40762	5.65492	1.2319	2.45642	6.61045	1.42819	2.04626	4.53769	1.14897	0.19629	-0.08293	0.98145	-0.41465	Regulator of Vps4 activity in the MVB pathway protein
AT5G59950	50.9844	83.6458	0.714238	53.9472	71.871	0.413862	58.7998	91.0824	0.63136	-0.300376	-0.082878	-1.50188	-0.41439	RNA-binding (RRM/RBD/RNP motifs) family protein
AT1G80450	7.04664	12.098	0.779766	9.65393	12.317	0.351459	6.67868	10.8263	0.6969	-0.428307	-0.082866	-2.14153	-0.41433	VQ motif-containing protein
AT2G02870	17.2126	43.7953	1.34731	18.8391	42.4172	1.17092	19.1225	45.9406	1.2645	-0.17639	-0.08281	-0.88195	-0.41405	Galactose oxidase/kelch repeat superfamily protein
AT2G30050	43.9113	63.0201	0.52122	50.256	56.0256	0.156791	49.5763	67.1822	0.438429	-0.364429	-0.082791	-1.82214	-0.413955	transducin family protein / WD-40 repeat family protein
AT5G05730	18.8555	32.2096	0.772504	19.921	30.1031	0.595625	21.0349	33.941	0.690247	-0.176879	-0.082257	-0.884395	-0.411285	anthranilate synthase alpha subunit 1
AT1G04680	42.8481	56.4398	0.397481	45.2291	61.9809	0.454573	41.9181	52.1755	0.315799	0.057092	-0.081682	0.28546	-0.40841	Pectin lyase-like superfamily protein
AT3G52740	8.73601	31.1228	1.83292	9.31782	19.7945	1.08704	6.41688	21.6027	1.75127	-0.74588	-0.08165	-3.7294	-0.40825	unknown protein
AT4G39955	8.51834	13.7635	0.692208	7.57608	10.8698	0.520808	6.65019	10.1542	0.610609	-0.1714	-0.081599	-0.857	-0.407995	alpha/beta-Hydrolases superfamily protein
AT5G61228	48.9864	84.7371	0.790613	52.7749	80.1655	0.603132	55.0272	89.9527	0.709021	-0.187481	-0.081592	-0.937405	-0.40796	conserved peptide upstream open reading frame 15
AT1G79540	2.99674	4.74783	0.663872	4.54592	5.49258	0.272911	3.76506	5.63712	0.582285	-0.390961	-0.081587	-1.9548	-0.407935	Pentatricopeptide repeat (PPR) superfamily protein
AT5G04220	3.86597	6.4854	0.746366	3.63745	5.52578	0.60325	3.54171	5.61643	0.665205	-0.143116	-0.081161	-0.71558	-0.405805	Calcium-dependent lipid-binding (CaLB domain) family protein
AT5G09260	8.58223	19.9907	1.2199	10.134	18.7585	0.888344	9.95822	21.9336	1.13918	-0.331556	-0.08072	-1.65778	-0.4036	vacuolar protein sorting-associated protein 20.2
AT1G21380	25.723	48.4946	0.914767	27.0534	59.1817	1.12934	23.5358	41.957	0.834057	0.214573	-0.08071	1.07287	-0.40355	Target of Myb protein 1
AT2G45260	16.1958	25.1696	0.636065	19.3361	21.8204	0.174375	16.3895	24.0886	0.555574	-0.46169	-0.080491	-2.30845	-0.402455	Plant protein of unknown function (DUF641)
AT5G09680	18.5757	27.7548	0.579322	19.4796	23.3878	0.263794	19.2643	27.2291	0.499217	-0.315528	-0.080105	-1.57764	-0.400525	reduced lateral root formation
AT3G66654	28.0585	41.3518	0.559509	28.6882	41.2075	0.522451	34.235	47.7404	0.479741	-0.037058	-0.079768	-0.18529	-0.39884	Cyclophilin-like peptidyl-prolyl cis-trans isomerase family protein
AT4G16530	3.85202	6.0454	0.650225	4.53763	6.42964	0.502797	4.95596	7.35984	0.570509	-0.147428	-0.079716	-0.73714	-0.39858	Family of unknown function (DUF577)
AT4G15420	9.2022	13.0232	0.50103	11.1834	11.3468	0.0209316	9.96765	13.3543	0.421976	-0.480098	-0.079054	-2.40049	-0.39527	Ubiquitin fusion degradation UFD1 family protein
AT2G06025	29.6473	44.9529	0.600513	30.7332	41.9983	0.450534	31.2859	44.9137	0.521643	-0.149979	-0.07887	-0.749895	-0.39435	Acyl-CoA N-acyltransferases (NAT) superfamily protein
AT3G07560	102.436	163.082	0.670882	101.872	161.11	0.661291	119.367	179.938	0.592097	-0.009591	-0.078785	-0.047955	-0.393925	peroxin 13
AT3G15430	14.1985	24.264	0.773079	15.153	26.7253	0.818603	11.5034	18.6148	0.694382	0.045524	-0.078697	0.22762	-0.393485	Regulator of chromosome condensation (RCC1) family protein
AT4G23710	54.795	73.061	0.415058	57.1036	63.3989	0.150876	63.6899	80.4195	0.33648	-0.264182	-0.078578	-1.32091	-0.39289	vacuolar ATP synthase subunit G2
AT4G26700	28.1716	46.5669	0.725063	26.924	51.9239	0.947508	27.1457	42.4955	0.646589	0.222445	-0.078474	1.11223	-0.39237	fimbrin 1
AT4G10140	17.6029	38.2556	1.11986	14.4833	28.7351	0.988424	18.5233	38.1253	1.04141	-0.131436	-0.07845	-0.65718	-0.39225	unknown protein
AT5G51740	6.55317	13.7113	1.0651	7.47363	13.2251	0.823398	5.53983	10.9784	0.986754	-0.241702	-0.078346	-1.20851	-0.39173	Peptidase family M48 family protein
AT4G31780	41.7323	70.9584	0.765809	43.438	65.1969	0.585846	42.6552	68.7066	0.687725	-0.179963	-0.078084	-0.899815	-0.39042	monogalactosyl diacylglycerol synthase 1
AT4G02720	26.5991	36.3256	0.449611	29.0915	35.5995	0.291261	28.0914	36.3703	0.372631	-0.15835	-0.07698	-0.79175	-0.3849	unknown protein
AT1G09940	19.3723	40.064	1.04831	18.7151	42.1687	1.17197	22.1727	43.4806	0.971591	0.12366	-0.076719	0.6183	-0.383595	Glutamyl-tRNA reductase family protein
AT2G39840	13.9501	20.9492	0.586618	14.6565	26.2053	0.838316	15.4812	22.0458	0.509993	0.251698	-0.076625	1.25849	-0.383125	type one serine/threonine protein phosphatase 4
AT2G42270	4.65762	9.31524	1	5.58902	14.7099	1.39612	4.94705	9.38387	0.923613	0.39612	-0.076387	1.9806	-0.381935	U5 small nuclear ribonucleoprotein helicase
AT5G45130	46.4533	86.6553	0.899508	49.6369	95.2164	0.939796	53.0067	93.7853	0.823186	0.040288	-0.076322	0.20144	-0.38161	RAB homolog 1
AT4G29160	73.6542	153.595	1.06029	65.3487	148.224	1.18155	68.5945	135.773	0.985037	0.12126	-0.075253	0.6063	-0.376265	SNF7 family protein
AT2G36650	1.55774	4.58744	1.55824	2.0197	6.04126	1.58071	1.42337	3.98224	1.48427	0.02247	-0.07397	0.11235	-0.36985	unknown protein
AT2G17480	16.1035	59.3584	1.88207	14.8694	74.7591	2.32991	16.5024	57.7971	1.80832	0.44784	-0.07375	2.2392	-0.36875	Seven transmembrane MLO family protein
AT4G38580	51.3837	138.403	1.4295	57.8815	102.488	0.824285	63.4602	162.426	1.35585	-0.605215	-0.07365	-3.02607	-0.36825	farnesylated protein 6
AT2G17520	16.4797	31.3619	0.928326	15.02	33.3222	1.1496	17.7334	32.0699	0.854746	0.221274	-0.07358	1.10637	-0.3679	Endoribonuclease/protein kinase IRE1-like
AT1G14710	40.2504	64.09	0.671094	46.7041	61.1874	0.389687	44.7272	67.6916	0.597824	-0.281407	-0.07327	-1.40703	-0.36635	hydroxyproline-rich glycoprotein family protein
AT4G08940	2.90967	5.66972	0.962421	4.12135	6.32415	0.617756	3.16536	5.86269	0.889192	-0.344665	-0.073229	-1.72332	-0.366145	Ubiquitin carboxyl-terminal hydrolase family protein
AT4G17090	84.8393	287.916	1.76284	73.8689	282.714	1.9363	46.2223	149.109	1.6897	0.17346	-0.07314	0.8673	-0.3657	chloroplast beta-amylase
AT1G01550	93.2396	170.892	0.874073	95.8606	165.654	0.789166	90.3061	157.339	0.800984	-0.084907	-0.073089	-0.424535	-0.365445	Protein of unknown function (DUF793)
AT1G08200	124.405	371.914	1.57993	121.331	296.731	1.29021	104.772	297.761	1.5069	-0.28972	-0.07303	-1.4486	-0.36515	UDP-D-apiose/UDP-D-xylose synthase 2
AT2G22300	18.1131	29.1735	0.687626	19.6536	41.8727	1.09122	20.2264	30.9716	0.614706	0.403594	-0.07292	2.01797	-0.3646	signal responsive 1
AT1G62760	4.53263	18.7775	2.05059	3.25008	11.4758	1.82005	4.02264	15.8478	1.97806	-0.23054	-0.07253	-1.1527	-0.36265	Plant invertase/pectin methylesterase inhibitor superfamily protein
AT1G22885	37.0489	53.673	0.534767	37.0449	64.7193	0.804921	42.6435	58.7493	0.462247	0.270154	-0.07252	1.35077	-0.3626	unknown protein
AT1G27600	20.8881	36.2809	0.79653	24.1894	31.9169	0.39995	23.353	38.5771	0.724139	-0.39658	-0.072391	-1.9829	-0.361955	Nucleotide-diphospho-sugar transferases superfamily protein
AT1G68410	13.0882	131.979	3.33397	13.0422	130.887	3.32706	11.9504	114.614	3.26165	-0.00691	-0.07232	-0.03455	-0.3616	Protein phosphatase 2C family protein
AT1G18390	6.55981	9.97635	0.604858	6.44957	9.63119	0.578511	8.52414	12.3356	0.533207	-0.026347	-0.071651	-0.131735	-0.358255	Protein kinase superfamily protein
AT3G15180	10.4921	18.3772	0.808609	10.1646	19.7866	0.960966	9.93606	16.5655	0.737435	0.152357	-0.071174	0.761785	-0.35587	ARM repeat superfamily protein
AT3G57930	48.4312	72.5748	0.583531	54.2489	120.568	1.15218	53.7981	76.7683	0.512956	0.568649	-0.070575	2.84324	-0.352875	unknown protein
AT1G80290	6.20823	11.1662	0.846889	6.79016	10.8637	0.678003	7.15005	12.2488	0.776617	-0.168886	-0.070272	-0.84443	-0.35136	Nucleotide-diphospho-sugar transferases superfamily protein
AT1G71710	19.4209	34.2492	0.818461	16.932	31.9988	0.918266	16.902	28.3947	0.748427	0.099805	-0.070034	0.499025	-0.35017	DNAse I-like superfamily protein
AT1G54690	45.1581	88.4327	0.969595	55.2321	99.4855	0.848979	46.9586	87.6284	0.900008	-0.120616	-0.069587	-0.60308	-0.347935	gamma histone variant H2AX
AT1G16540	3.35165	5.09459	0.604094	3.34707	5.5542	0.730681	3.15372	4.5691	0.534858	0.126587	-0.069236	0.632935	-0.34618	molybdenum cofactor sulfurase (LOS5) (ABA3)
AT3G63310	45.8116	74.6189	0.703827	46.2946	78.0177	0.752959	52.2403	81.117	0.63484	0.049132	-0.068987	0.24566	-0.344935	Bax inhibitor-1 family protein
AT3G46640	38.9099	82.4328	1.08308	46.0885	83.5748	0.858659	45.9382	92.8067	1.01454	-0.224421	-0.06854	-1.12211	-0.3427	Homeodomain-like superfamily protein
AT3G50360	39.2971	79.1928	1.01095	44.9119	77.2906	0.783195	42.5249	81.7809	0.943459	-0.227755	-0.067491	-1.13878	-0.337455	centrin2
AT3G49870	57.853	76.3748	0.400704	61.2247	74.0094	0.273593	64.6916	81.5082	0.333367	-0.127111	-0.067337	-0.635555	-0.336685	ADP-ribosylation factor-like A1C
AT3G07790	45.7702	60.5695	0.404183	43.3397	56.2166	0.375309	46.9593	59.3305	0.337361	-0.028874	-0.066822	-0.14437	-0.33411	DGCR14-related
AT4G03420	11.4883	16.5736	0.528722	13.3565	12.136	-0.138247	12.9584	17.8511	0.462132	-0.666969	-0.06659	-3.33485	-0.33295	Protein of unknown function (DUF789)
AT1G34190	28.8778	39.316	0.445158	29.8329	37.1928	0.31812	29.167	37.9291	0.378969	-0.127038	-0.066189	-0.63519	-0.330945	NAC domain containing protein 17
AT4G08500	15.6689	21.091	0.428725	13.9859	32.7186	1.22614	17.6849	22.7684	0.364518	0.797415	-0.064207	3.98707	-0.321035	MAPK/ERK kinase kinase 1
AT4G29330	20.178	31.1854	0.628089	21.6612	26.5218	0.292066	23.8079	35.2138	0.564702	-0.336023	-0.063387	-1.68012	-0.316935	DERLIN-1
AT5G67020	1.07715	2.60378	1.27338	2.16237	2.81168	0.378817	1.36277	3.15288	1.21013	-0.894563	-0.06325	-4.47281	-0.31625	unknown protein
AT2G20840	17.4786	28.5793	0.709377	19.5145	31.7996	0.70446	21.9959	34.4482	0.647195	-0.004917	-0.062182	-0.024585	-0.31091	Secretory carrier membrane protein (SCAMP) family protein
AT1G14520	3.67999	28.8368	2.97014	2.37118	30.0822	3.66523	2.17225	16.3043	2.90799	0.69509	-0.06215	3.47545	-0.31075	myo-inositol oxygenase 1
AT4G35985	3.40732	27.945	3.03588	2.79538	48.1879	4.10755	3.1316	24.6065	2.97407	1.07167	-0.06181	5.35835	-0.30905	Senescence/dehydration-associated protein-related
AT5G58380	10.0877	16.5168	0.711341	10.3964	16.7718	0.68995	11.2382	17.6324	0.649816	-0.021391	-0.061525	-0.106955	-0.307625	SOS3-interacting protein 1
AT1G54575	11.7868	20.7755	0.817714	11.7246	20.3656	0.796592	9.79821	16.5513	0.756356	-0.021122	-0.061358	-0.10561	-0.30679	unknown protein
AT5G67060	21.5927	34.9221	0.693595	20.452	25.9491	0.343444	15.1093	23.4204	0.632333	-0.350151	-0.061262	-1.75075	-0.30631	basic helix-loop-helix (bHLH) DNA-binding superfamily protein
AT1G69960	25.0418	39.0221	0.639953	25.3756	37.6476	0.569116	24.9229	37.2359	0.579223	-0.070837	-0.06073	-0.354185	-0.30365	serine/threonine protein phosphatase 2A
AT3G02400	6.05198	9.70639	0.681528	8.26581	10.1427	0.295217	7.47338	11.4924	0.620846	-0.386311	-0.060682	-1.93156	-0.30341	SMAD/FHA domain-containing protein
AT2G22720	27.1183	36.0386	0.410274	30.3999	35.4292	0.220869	31.0984	39.627	0.349645	-0.189405	-0.060629	-0.947025	-0.303145	SPT2 chromatin protein
AT5G44005	9.49625	16.8804	0.829917	8.96951	15.433	0.782916	10.3675	17.6771	0.76981	-0.047001	-0.060107	-0.235005	-0.300535	unknown protein
AT5G24590	27.2943	41.0927	0.590284	22.9909	74.5456	1.69706	25.1096	36.2766	0.530801	1.10678	-0.059483	5.53388	-0.297415	TCV-interacting protein
AT1G61210	6.27207	9.4721	0.594741	6.27534	10.7344	0.774477	5.02744	7.28635	0.535372	0.179736	-0.059369	0.89868	-0.296845	Transducin/WD40 repeat-like superfamily protein
AT5G17190	75.4511	154.775	1.03656	74.6466	136.545	0.871225	65.9584	129.899	0.977756	-0.165335	-0.058804	-0.826675	-0.29402	unknown protein
AT2G32900	11.2255	15.6536	0.479717	13.5488	13.5942	0.00482911	11.5677	15.4871	0.420966	-0.474888	-0.058751	-2.37444	-0.293755	centromere/kinetochore protein, putative (ZW10)
AT2G39720	29.614	73.9585	1.32044	30.1389	69.6064	1.20759	29.3948	70.5059	1.26218	-0.11285	-0.05826	-0.56425	-0.2913	RING-H2 finger C2A
AT5G66780	1.99114	11.1679	2.48769	1.95463	5.48409	1.48836	0.213252	1.14878	2.42947	-0.99933	-0.05822	-4.99665	-0.2911	unknown protein
AT1G32050	106.635	157.28	0.56065	111.787	157.314	0.492893	121.215	171.762	0.502845	-0.067757	-0.057805	-0.338785	-0.289025	SCAMP family protein
AT2G30440	83.5698	116.823	0.483272	79.5013	134.841	0.76221	94.4115	126.803	0.425549	0.278938	-0.057723	1.39469	-0.288615	thylakoid processing peptide
AT5G62760	4.86636	7.09751	0.544468	4.90418	7.45435	0.60407	5.71139	8.00368	0.48682	0.059602	-0.057648	0.29801	-0.28824	P-loop containing nucleoside triphosphate hydrolases superfamily protein
AT5G37780	191.061	269.206	0.49468	212.714	272.661	0.358193	224.055	303.627	0.438443	-0.136487	-0.056237	-0.682435	-0.281185	calmodulin 1
AT2G44730	23.5663	46.5971	0.983517	29.0591	36.7494	0.338732	29.8777	56.8455	0.927974	-0.644785	-0.055543	-3.22392	-0.277715	Alcohol dehydrogenase transcription factor Myb/SANT-like family protein
AT5G19100	1.78172	13.0977	2.87797	1.35316	11.8532	3.13088	1.29322	9.16249	2.82477	0.25291	-0.0532	1.26455	-0.266	Eukaryotic aspartyl protease family protein
AT2G20130	13.6756	20.7774	0.603406	14.0279	19.608	0.483151	12.8022	18.7531	0.550732	-0.120255	-0.052674	-0.601275	-0.26337	like COV 1
AT2G26740	43.8894	95.2222	1.11743	44.9729	74.2425	0.723189	35.5061	74.2783	1.06487	-0.394241	-0.05256	-1.9712	-0.2628	soluble epoxide hydrolase
AT3G15260	20.8954	37.242	0.833746	21.3725	39.0077	0.868001	24.3783	41.9029	0.781455	0.034255	-0.052291	0.171275	-0.261455	Protein phosphatase 2C family protein
AT5G21070	16.5494	23.2017	0.487453	15.2361	21.5155	0.497878	16.0107	21.6508	0.435381	0.010425	-0.052072	0.052125	-0.26036	unknown protein
AT2G01710	23.1814	33.8797	0.54745	27.3607	31.8146	0.217585	26.995	38.0566	0.495457	-0.329865	-0.051993	-1.64932	-0.259965	Chaperone DnaJ-domain superfamily protein
AT3G48140	408.914	537.873	0.395467	450.511	514.731	0.192258	538.6	683.386	0.343486	-0.203209	-0.051981	-1.01605	-0.259905	B12D protein
AT4G39640	15.4201	41.0902	1.41398	15.3467	49.6614	1.6942	17.2806	44.4227	1.36214	0.28022	-0.05184	1.4011	-0.2592	gamma-glutamyl transpeptidase 1
AT5G10260	2.33746	5.13235	1.13468	2.79657	5.28091	0.917125	2.41618	5.11872	1.08306	-0.217555	-0.05162	-1.08777	-0.2581	RAB GTPase homolog H1E
AT1G13560	42.0877	82.476	0.970577	46.4242	94.8529	1.03081	41.2838	78.0827	0.919428	0.060233	-0.051149	0.301165	-0.255745	aminoalcoholphosphotransferase 1
AT4G09570	19.7076	42.2409	1.09989	18.7823	54.0137	1.52395	21.7411	44.9794	1.04884	0.42406	-0.05105	2.1203	-0.25525	calcium-dependent protein kinase 4
AT5G41260	17.615	36.8128	1.0634	20.9306	39.5006	0.916263	19.0079	38.3586	1.01295	-0.147137	-0.05045	-0.735685	-0.25225	Protein kinase protein with tetratricopeptide repeat domain
AT2G18690	8.08266	120.287	3.8955	9.67992	105.592	3.44736	11.816	169.806	3.84508	-0.44814	-0.05042	-2.2407	-0.2521	unknown protein
AT5G22060	48.609	91.5258	0.912954	48.8471	101.59	1.05642	47.1778	85.7919	0.862735	0.143466	-0.050219	0.71733	-0.251095	DNAJ homologue 2
AT1G05410	10.2507	15.7407	0.618779	10.9618	11.9293	0.12203	11.9616	17.7415	0.568712	-0.496749	-0.050067	-2.48374	-0.250335	Protein of unknown function (DUF1423)
AT4G11440	1.41698	3.24812	1.19679	1.73166	3.45402	0.996115	1.53002	3.38805	1.14691	-0.200675	-0.04988	-1.00338	-0.2494	Mitochondrial substrate carrier family protein
AT4G05120	3.83761	44.5023	3.5356	4.90631	23.6752	2.27066	3.68896	41.3268	3.48579	-1.26494	-0.04981	-6.3247	-0.24905	Major facilitator superfamily protein
AT1G53580	46.9085	75.935	0.694915	47.7909	57.3796	0.263802	42.4253	66.3508	0.64519	-0.431113	-0.049725	-2.15556	-0.248625	glyoxalase II 3
AT4G11920	2.62574	5.33949	1.02398	2.90211	6.17478	1.08929	2.90021	5.69816	0.974341	0.06531	-0.049639	0.32655	-0.248195	cell cycle switch protein 52 A2
AT2G47680	3.18396	8.11405	1.3496	3.47101	8.65475	1.31814	3.091	7.61237	1.30027	-0.03146	-0.04933	-0.1573	-0.24665	zinc finger (CCCH type) helicase family protein
AT2G20760	58.3871	93.1035	0.673185	61.1632	88.0887	0.526294	62.0663	95.6498	0.623952	-0.146891	-0.049233	-0.734455	-0.246165	Clathrin light chain protein
AT2G46630	13.9917	20.75	0.568544	14.9173	26.8809	0.849599	12.7804	18.3216	0.51961	0.281055	-0.048934	1.40527	-0.24467	unknown protein
AT4G17615	14.0942	23.3028	0.725397	13.6393	38.2563	1.48793	16.8479	26.9332	0.676815	0.762533	-0.048582	3.81266	-0.24291	calcineurin B-like protein 1
AT1G07510	15.0353	23.7735	0.660998	14.1591	27.3286	0.948677	12.6221	19.2984	0.612529	0.287679	-0.048469	1.4384	-0.242345	FTSH protease 10
AT5G59910	270.699	396.122	0.549254	305.669	358.739	0.230962	285.923	404.578	0.500793	-0.318292	-0.048461	-1.59146	-0.242305	Histone superfamily protein
AT5G16760	27.1129	53.4383	0.978893	29.1645	43.2411	0.56819	26.014	49.5819	0.930525	-0.410703	-0.048368	-2.05351	-0.24184	Inositol 1,3,4-trisphosphate 5/6-kinase family protein
AT5G08200	7.3436	23.4664	1.67604	6.73446	22.888	1.76496	7.63779	23.6085	1.62808	0.08892	-0.04796	0.4446	-0.2398	peptidoglycan-binding LysM domain-containing protein
AT2G27260	29.5305	52.2675	0.823709	27.0771	69.4133	1.35814	28.7226	49.185	0.776034	0.534431	-0.047675	2.67215	-0.238375	Late embryogenesis abundant (LEA) hydroxyproline-rich glycoprotein family
AT3G29000	2.95904	7.68263	1.37647	7.49908	19.0811	1.34736	4.89002	12.2839	1.32886	-0.02911	-0.04761	-0.14555	-0.23805	Calcium-binding EF-hand family protein
AT1G07570	11.2114	28.9487	1.36853	10.9654	30.9742	1.49811	13.7672	34.4207	1.32204	0.12958	-0.04649	0.6479	-0.23245	Protein kinase superfamily protein
AT4G23650	75.6033	139.626	0.885051	75.2097	134.245	0.835874	77.603	138.889	0.839748	-0.049177	-0.045303	-0.245885	-0.226515	calcium-dependent protein kinase 6
AT1G61870	21.8689	33.0569	0.596068	21.243	28.4611	0.422007	19.7123	28.8982	0.551883	-0.174061	-0.044185	-0.870305	-0.220925	pentatricopeptide repeat 336
AT2G30740	24.4355	38.1146	0.641364	22.5429	38.5877	0.775467	25.8523	39.1113	0.59729	0.134103	-0.044074	0.670515	-0.22037	Protein kinase superfamily protein
AT4G36210	26.7011	38.294	0.520222	25.0662	35.3874	0.497492	26.1014	36.3193	0.476612	-0.02273	-0.04361	-0.11365	-0.21805	Protein of unknown function (DUF726)
AT4G01360	0.577173	8.7618	3.92415	0.586005	14.5595	4.6349	0.470599	6.93226	3.88076	0.71075	-0.04339	3.55375	-0.21695	unknown protein
AT5G13020	27.5634	40.2679	0.546876	30.1279	40.1975	0.416007	29.473	41.7863	0.503634	-0.130869	-0.043242	-0.654345	-0.21621	Emsy N Terminus (ENT)/ plant Tudor-like domains-containing protein
AT2G33120	64.4069	138.466	1.10425	68.2476	121.494	0.832038	69.5323	145.073	1.06102	-0.272212	-0.04323	-1.36106	-0.21615	synaptobrevin-related protein 1
AT5G47420	11.2934	18.8007	0.73531	11.6705	16.5841	0.506935	13.8954	22.4555	0.692463	-0.228375	-0.042847	-1.14187	-0.214235	Tryptophan RNA-binding attenuator protein-like
AT3G27090	96.3967	129.445	0.42528	103.661	137.156	0.403941	91.1259	118.821	0.382854	-0.021339	-0.042426	-0.106695	-0.21213	DCD (Development and Cell Death) domain protein
AT5G10695	42.0708	95.7592	1.18659	34.7451	109.747	1.65931	52.7116	116.535	1.14457	0.47272	-0.04202	2.3636	-0.2101	unknown protein
AT3G14890	8.93948	21.1205	1.24038	10.2585	19.9788	0.961653	7.87491	18.0731	1.19851	-0.278727	-0.04187	-1.39364	-0.20935	phosphoesterase
AT5G53310	34.1581	60.8725	0.833562	36.4567	58.2515	0.676111	40.2365	69.6543	0.791709	-0.157451	-0.041853	-0.787255	-0.209265	myosin heavy chain-related
AT1G66400	5.5093	10.951	0.991119	5.76519	17.8818	1.63305	5.29283	10.2209	0.949411	0.641931	-0.041708	3.20965	-0.20854	calmodulin like 23
AT5G12480	23.3884	33.1399	0.50278	25.1028	38.6928	0.624215	26.0232	35.8267	0.46124	0.121435	-0.04154	0.607175	-0.2077	calmodulin-domain protein kinase 7
AT2G10950	12.8745	22.5539	0.808855	12.923	17.6685	0.451241	12.6303	21.498	0.76732	-0.357614	-0.041535	-1.78807	-0.207675	BSD domain-containing protein
AT4G16070	5.57636	9.27067	0.733351	6.08741	8.6319	0.50385	6.12967	9.90158	0.691849	-0.229501	-0.041502	-1.1475	-0.20751	Mono-/di-acylglycerol lipase, N-terminal;Lipase, class 3
AT2G01600	31.5907	44.1546	0.483066	34.181	40.8571	0.257393	33.8323	45.9628	0.442064	-0.225673	-0.041002	-1.12837	-0.20501	ENTH/ANTH/VHS superfamily protein
AT1G09200	186.356	244.703	0.392969	221.489	241.101	0.122398	178.219	227.474	0.352057	-0.270571	-0.040912	-1.35285	-0.20456	Histone superfamily protein
AT1G02860	8.57342	14.3057	0.738648	9.53519	11.4143	0.259508	10.7757	17.4872	0.69852	-0.47914	-0.040128	-2.3957	-0.20064	SPX (SYG1/Pho81/XPR1) domain-containing protein
AT4G37760	24.6644	35.6576	0.531777	19.3038	35.5594	0.881347	17.9949	25.3075	0.491981	0.34957	-0.039796	1.74785	-0.19898	squalene epoxidase 3
AT3G53650	22.1171	51.302	1.21385	25.3833	42.9153	0.757613	23.5459	53.1339	1.17416	-0.456237	-0.03969	-2.28119	-0.19845	Histone superfamily protein
AT2G20810	18.1017	31.3844	0.793926	21.6581	27.4916	0.344084	21.666	36.5531	0.754563	-0.449842	-0.039363	-2.24921	-0.196815	galacturonosyltransferase 10
AT5G38280	1.30246	2.92111	1.16528	1.57811	4.09486	1.37561	1.01358	2.21316	1.12665	0.21033	-0.03863	1.05165	-0.19315	PR5-like receptor kinase
AT5G50960	29.4787	38.9161	0.400697	27.4808	38.9485	0.503147	31.0081	39.875	0.362842	0.10245	-0.037855	0.51225	-0.189275	nucleotide binding protein 35
AT4G24210	14.8495	32.648	1.13658	18.5356	31.2347	0.752852	13.3609	28.6156	1.09878	-0.383728	-0.0378	-1.91864	-0.189	F-box family protein
AT5G66050	31.4483	62.4981	0.990829	35.3354	43.7778	0.309084	35.2633	68.2781	0.953253	-0.681745	-0.037576	-3.40872	-0.18788	Wound-responsive family protein
AT1G08760	8.8193	11.9591	0.439376	9.64845	11.5936	0.264961	9.20062	12.1586	0.402174	-0.174415	-0.037202	-0.872075	-0.18601	Plant protein of unknown function (DUF936)
AT5G59210	13.4683	21.0728	0.645817	14.8136	17.9936	0.280566	13.3949	20.4282	0.608878	-0.365251	-0.036939	-1.82625	-0.184695	myosin heavy chain-related
AT5G42350	4.07562	7.58477	0.896086	5.07268	6.82088	0.42721	4.17198	7.56785	0.85915	-0.468876	-0.036936	-2.34438	-0.18468	Galactose oxidase/kelch repeat superfamily protein
AT3G09570	23.2341	36.0293	0.632927	25.2374	31.0914	0.300953	23.6667	35.7819	0.596372	-0.331974	-0.036555	-1.65987	-0.182775	Lung seven transmembrane receptor family protein
AT1G79650	23.5161	31.6388	0.428044	26.978	41.5487	0.623022	26.3712	34.5967	0.391672	0.194978	-0.036372	0.97489	-0.18186	Rad23 UV excision repair protein family
AT4G32070	12.3126	22.6548	0.879678	12.421	22.273	0.842511	9.74616	17.4865	0.843333	-0.037167	-0.036345	-0.185835	-0.181725	Octicosapeptide/Phox/Bem1p (PB1) domain-containing protein / tetratricopeptide repeat (TPR)-containing protein
AT3G22845	51.8172	71.9419	0.473401	53.8296	73.4381	0.448129	53.561	72.5148	0.437093	-0.025272	-0.036308	-0.12636	-0.18154	emp24/gp25L/p24 family/GOLD family protein
AT1G29395	90.0222	237.07	1.39696	130.186	170.583	0.389898	69.8639	179.443	1.36091	-1.00706	-0.03605	-5.03531	-0.18025	COLD REGULATED 314 INNER MEMBRANE 1
AT1G59710	10.4625	50.0027	2.25678	12.9576	49.0486	1.92041	11.9096	55.5155	2.22076	-0.33637	-0.03602	-1.68185	-0.1801	Protein of unknown function (DUF569)
AT1G62320	0.664607	4.4141	2.73155	0.691137	5.98991	3.11549	0.466427	3.02163	2.6956	0.38394	-0.03595	1.9197	-0.17975	ERD (early-responsive to dehydration stress) family protein
AT5G01800	67.067	89.6216	0.418244	70.5859	80.4162	0.188105	78.5779	102.432	0.382478	-0.230139	-0.035766	-1.1507	-0.17883	saposin B domain-containing protein
AT3G02110	34.0606	49.7504	0.546604	33.9991	50.0849	0.558879	30.5317	43.5124	0.511117	0.012275	-0.035487	0.061375	-0.177435	serine carboxypeptidase-like 25
AT1G52730	22.1146	29.5643	0.418858	23.2629	28.3221	0.283895	19.9657	26.0447	0.383463	-0.134963	-0.035395	-0.674815	-0.176975	Transducin/WD40 repeat-like superfamily protein
AT1G07040	17.072	27.1769	0.670747	18.4096	17.3997	-0.0813952	19.9458	30.9868	0.635566	-0.752142	-0.035181	-3.76071	-0.175905	unknown protein
AT4G38410	1.84325	13.2773	2.84863	2.81003	19.5262	2.79675	2.54776	17.9109	2.81353	-0.05188	-0.0351	-0.2594	-0.1755	Dehydrin family protein
AT5G13590	12.9016	19.0719	0.563898	12.6552	21.5386	0.76719	12.7915	18.4572	0.529001	0.203292	-0.034897	1.01646	-0.174485	unknown protein
AT4G24480	6.3212	10.9987	0.799065	5.6606	10.2679	0.859111	4.2863	7.28466	0.765131	0.060046	-0.033934	0.30023	-0.16967	Protein kinase superfamily protein
AT1G65520	10.5227	18.5893	0.820969	10.7896	13.1137	0.28143	12.0896	20.8777	0.788195	-0.539539	-0.032774	-2.69769	-0.16387	delta(3), delta(2)-enoyl CoA isomerase 1
AT2G40230	4.30051	11.2653	1.38931	4.34519	14.5128	1.73983	4.13373	10.586	1.35665	0.35052	-0.03266	1.7526	-0.1633	HXXXD-type acyl-transferase family protein
AT5G13750	10.4732	15.3574	0.552234	10.6829	12.4443	0.220189	11.0059	15.7805	0.519874	-0.332045	-0.03236	-1.66023	-0.1618	zinc induced facilitator-like 1
AT2G29970	8.5626	11.9282	0.478257	9.07348	15.6343	0.784985	8.05682	10.976	0.446067	0.306728	-0.03219	1.53364	-0.16095	Double Clp-N motif-containing P-loop nucleoside triphosphate hydrolases superfamily protein
AT2G43320	10.8507	37.9616	1.80675	9.23631	49.4313	2.42004	10.3213	35.3156	1.77468	0.61329	-0.03207	3.06645	-0.16035	S-adenosyl-L-methionine-dependent methyltransferases superfamily protein
AT3G12500	23.3609	33.7332	0.530073	28.7523	31.8746	0.148731	15.5378	21.9463	0.49819	-0.381342	-0.031883	-1.90671	-0.159415	basic chitinase
AT5G42940	17.4987	34.0657	0.961077	19.3603	31.2232	0.689515	19.2168	36.6234	0.930396	-0.271562	-0.030681	-1.35781	-0.153405	RING/U-box superfamily protein
AT1G65390	6.27937	46.1025	2.87615	3.70628	58.4644	3.97952	9.92003	71.3142	2.84577	1.10337	-0.03038	5.51685	-0.1519	phloem protein 2 A5
AT3G57280	35.4517	55.2652	0.640514	35.6042	59.5933	0.743103	39.1187	59.7184	0.610317	0.102589	-0.030197	0.512945	-0.150985	Transmembrane proteins 14C
AT1G20780	7.17936	16.3468	1.18708	8.06097	20.4711	1.34456	7.95844	17.7469	1.15701	0.15748	-0.03007	0.7874	-0.15035	senescence-associated E3 ubiquitin ligase 1
AT5G65290	5.57605	9.75024	0.806193	6.58103	11.2657	0.775552	5.74292	9.83678	0.776402	-0.030641	-0.029791	-0.153205	-0.148955	LMBR1-like membrane protein
AT5G08190	14.7046	23.8304	0.696534	19.0351	26.3649	0.469953	17.3097	27.4817	0.666894	-0.226581	-0.02964	-1.1329	-0.1482	nuclear factor Y, subunit B12
AT3G23400	137.851	211.762	0.619336	127.17	225.209	0.824509	110.545	166.391	0.589944	0.205173	-0.029392	1.02587	-0.14696	Plastid-lipid associated protein PAP / fibrillin family protein
AT3G22950	23.2976	37.0694	0.670046	25.9702	39.7786	0.615135	25.6325	39.9644	0.64074	-0.054911	-0.029306	-0.274555	-0.14653	ADP-ribosylation factor C1
AT5G13800	27.7067	46.0207	0.732049	26.3839	46.3314	0.812332	28.0522	45.6874	0.703683	0.080283	-0.028366	0.401415	-0.14183	pheophytinase
AT2G46490	68.8812	92.0083	0.417654	80.5455	72.3623	-0.154564	96.0757	125.878	0.389784	-0.572218	-0.02787	-2.86109	-0.13935	unknown protein
AT3G09850	26.9836	35.3905	0.39128	30.1984	35.1556	0.219286	26.2879	33.8284	0.363838	-0.171994	-0.027442	-0.85997	-0.13721	D111/G-patch domain-containing protein
AT3G17900	16.5898	23.2335	0.48591	17.7499	18.3292	0.046328	17.0125	23.3815	0.45877	-0.439582	-0.02714	-2.19791	-0.1357	unknown protein
AT1G14780	1.80147	29.0333	4.01046	1.76458	18.5334	3.39273	1.83337	29.0036	3.98366	-0.61773	-0.0268	-3.08865	-0.134	MAC/Perforin domain-containing protein
AT5G64813	20.5266	32.4208	0.659427	22.7772	29.9464	0.394793	22.8018	35.3542	0.632736	-0.264634	-0.026691	-1.32317	-0.133455	Ras-related small GTP-binding family protein
AT3G04470	30.5552	39.5807	0.373379	37.4334	40.7881	0.123824	31.8526	40.5049	0.346688	-0.249555	-0.026691	-1.24778	-0.133455	Ankyrin repeat family protein
AT5G17300	16.3078	31.1117	0.931899	12.8653	22.1345	0.78281	11.4844	21.5147	0.905649	-0.149089	-0.02625	-0.745445	-0.13125	Homeodomain-like superfamily protein
AT3G47960	29.748	65.9658	1.14893	21.811	86.0949	1.98087	17.6942	38.5331	1.12282	0.83194	-0.02611	4.1597	-0.13055	Major facilitator superfamily protein
AT4G19640	61.4086	86.9086	0.501059	59.492	94.5109	0.667784	65.8658	91.5511	0.475048	0.166725	-0.026011	0.833625	-0.130055	Ras-related small GTP-binding family protein
AT4G13270	31.1356	44.1343	0.503338	35.5312	37.4868	0.0772938	31.6637	44.1173	0.478517	-0.426044	-0.024821	-2.13022	-0.124105	Late embryogenesis abundant (LEA) hydroxyproline-rich glycoprotein family
AT1G44830	1.36464	16.5298	3.59848	2.6071	23.1029	3.14756	1.75341	20.8816	3.574	-0.45092	-0.02448	-2.2546	-0.1224	Integrase-type DNA-binding superfamily protein
AT5G40650	28.0305	45.1283	0.687034	29.6859	39.5088	0.412397	26.9425	42.6742	0.663481	-0.274637	-0.023553	-1.37319	-0.117765	succinate dehydrogenase 2-2
AT5G64960	33.7192	45.2654	0.424841	41.3554	49.159	0.24938	34.803	45.9798	0.401788	-0.175461	-0.023053	-0.877305	-0.115265	cyclin dependent kinase group C2
AT2G30120	6.54459	11.787	0.848819	9.11548	12.1803	0.418161	8.36872	14.8346	0.825886	-0.430658	-0.022933	-2.15329	-0.114665	unknown protein
AT2G18193	3.9056	13.1025	1.74623	5.39029	11.4215	1.08332	3.44777	11.3875	1.72372	-0.66291	-0.02251	-3.31455	-0.11255	P-loop containing nucleoside triphosphate hydrolases superfamily protein
AT1G53920	4.72573	7.56382	0.678577	4.37636	4.49786	0.0395082	3.62647	5.71529	0.656263	-0.639069	-0.022314	-3.19534	-0.11157	GDSL-motif lipase 5
AT3G56930	9.37967	18.6244	0.989583	8.8819	14.1321	0.670035	9.60591	18.7834	0.967467	-0.319548	-0.022116	-1.59774	-0.11058	DHHC-type zinc finger family protein
AT3G63090	4.82882	7.52941	0.640865	5.49277	6.12584	0.157376	4.71144	7.23619	0.619061	-0.483489	-0.021804	-2.41745	-0.10902	Ubiquitin carboxyl-terminal hydrolase family protein
AT1G72070	6.08153	16.9667	1.4802	7.74344	19.3386	1.32043	7.61476	20.9362	1.45913	-0.15977	-0.02107	-0.79885	-0.10535	Chaperone DnaJ-domain superfamily protein
AT3G21160	11.2827	15.2124	0.431141	12.7578	12.99	0.0260266	12.4493	16.5462	0.410437	-0.405114	-0.020704	-2.02557	-0.10352	alpha-mannosidase 2
AT3G04930	27.8216	37.3101	0.423363	30.3888	38.0375	0.323883	30.8238	40.7522	0.402835	-0.09948	-0.020528	-0.4974	-0.10264	DNA-binding storekeeper protein-related transcriptional regulator
AT5G62480	9.64402	24.9652	1.37221	8.04078	21.5505	1.42232	6.2232	15.884	1.35184	0.05011	-0.02037	0.25055	-0.10185	glutathione S-transferase tau 9
AT5G10980	236.299	331.981	0.490485	262.498	312.607	0.252043	254.011	351.9	0.470271	-0.238442	-0.020214	-1.19221	-0.10107	Histone superfamily protein
AT5G62770	5.99405	9.52594	0.668331	4.82328	11.7015	1.27861	5.03416	7.88949	0.648181	0.610279	-0.02015	3.0514	-0.10075	Protein of unknown function (DUF1645)
AT2G29740	2.90725	4.85811	0.740741	2.29733	3.66509	0.673891	3.49702	5.76311	0.720722	-0.06685	-0.020019	-0.33425	-0.100095	UDP-glucosyl transferase 71C2
AT1G07350	20.0336	28.3579	0.501328	21.8771	30.4433	0.476706	26.6472	37.2014	0.481376	-0.024622	-0.019952	-0.12311	-0.09976	RNA-binding (RRM/RBD/RNP motifs) family protein
AT4G36945	6.90893	17.6094	1.34981	6.65963	21.6766	1.70262	7.31869	18.4042	1.33038	0.35281	-0.01943	1.76405	-0.09715	PLC-like phosphodiesterases superfamily protein
AT2G19270	21.5849	29.3957	0.44558	28.7942	29.4552	0.032746	29.8229	40.0773	0.426367	-0.412834	-0.019213	-2.06417	-0.096065	unknown protein
AT5G42000	35.3151	58.4662	0.727319	38.2512	53.9848	0.497047	33.4101	54.604	0.708724	-0.230272	-0.018595	-1.15136	-0.092975	ORMDL family protein
AT3G02840	1.33847	7.41206	2.46929	1.93112	8.29196	2.10227	1.58898	8.68703	2.45076	-0.36702	-0.01853	-1.8351	-0.09265	ARM repeat superfamily protein
AT1G20696	141.496	199.153	0.493117	158.486	203.328	0.359456	142.219	197.629	0.474677	-0.133661	-0.01844	-0.668305	-0.0922	high mobility group B3
AT3G55410	48.7677	75.3441	0.627569	50.6863	74.9495	0.564323	40.1465	61.2559	0.609575	-0.063246	-0.017994	-0.31623	-0.08997	2-oxoglutarate dehydrogenase, E1 component
AT1G53300	21.0201	27.6031	0.393057	20.3327	33.9617	0.740107	17.3558	22.5179	0.375652	0.34705	-0.017405	1.73525	-0.087025	tetratricopetide-repeat thioredoxin-like 1
AT2G20610	29.1817	39.5467	0.438491	27.4893	35.9923	0.388819	23.4424	31.3955	0.421436	-0.049672	-0.017055	-0.24836	-0.085275	Tyrosine transaminase family protein
AT3G09370	4.75131	7.75911	0.707566	4.72177	8.04937	0.769549	4.74668	7.66107	0.690628	0.061983	-0.016938	0.309915	-0.08469	myb domain protein 3r-3
AT5G38880	13.3867	22.8574	0.771862	14.4204	20.5777	0.512966	13.3655	22.5669	0.755694	-0.258896	-0.016168	-1.29448	-0.08084	unknown protein
AT3G55880	11.7102	26.4613	1.17612	11.5927	24.206	1.06214	10.3116	23.045	1.16019	-0.11398	-0.01593	-0.5699	-0.07965	Alpha/beta hydrolase related protein
AT1G77320	2.96605	4.55924	0.620251	3.4	5.6177	0.724445	3.30916	5.03316	0.604997	0.104194	-0.015254	0.52097	-0.07627	transcription coactivators
AT4G27910	4.43228	6.40935	0.532127	5.5779	7.99406	0.519206	4.82139	6.90043	0.517235	-0.012921	-0.014892	-0.064605	-0.07446	SET domain protein 16
AT2G38820	14.5029	26.6101	0.875637	18.3115	19.0819	0.0594605	17.8558	32.426	0.86076	-0.816176	-0.014877	-4.08088	-0.074385	Protein of unknown function (DUF506)
AT1G72500	11.6776	23.5567	1.0124	11.6628	17.9737	0.62397	11.9252	23.8152	0.99787	-0.38843	-0.01453	-1.94215	-0.07265	unknown protein
AT4G35570	59.1284	96.8976	0.712611	60.0292	93.3016	0.636236	61.8371	100.332	0.698241	-0.076375	-0.01437	-0.381875	-0.07185	high mobility group B5
AT4G11090	9.27354	14.9606	0.68998	11.0673	9.90626	-0.159896	10.3241	16.4923	0.67577	-0.849876	-0.01421	-4.24938	-0.07105	TRICHOME BIREFRINGENCE-LIKE 23
AT4G03430	19.2342	27.1998	0.499922	23.5092	29.5723	0.33102	19.7199	27.6154	0.485823	-0.168902	-0.014099	-0.84451	-0.070495	pre-mRNA splicing factor-related
AT2G35510	12.9373	18.8022	0.53936	15.5146	24.8796	0.681342	15.0091	21.6103	0.525885	0.141982	-0.013475	0.70991	-0.067375	similar to RCD one 1
AT1G45145	62.4078	151.952	1.28382	52.0591	113.891	1.12943	36.8154	88.8178	1.27054	-0.15439	-0.01328	-0.77195	-0.0664	thioredoxin H-type 5
AT3G51130	25.2789	39.2237	0.633793	25.0383	34.0245	0.442439	22.1786	34.0985	0.620537	-0.191354	-0.013256	-0.95677	-0.06628	unknown protein
AT5G57110	34.4829	94.1539	1.44914	38.7392	100.209	1.37115	27.9121	75.5318	1.43619	-0.07799	-0.01295	-0.38995	-0.06475	autoinhibited Ca2+ -ATPase, isoform 8
AT1G13210	13.5075	18.9025	0.484822	12.8874	23.6881	0.878203	16.9932	23.5721	0.472122	0.393381	-0.0127	1.9669	-0.0635	autoinhibited Ca2+/ATPase II
AT3G17240	59.6208	81.988	0.459597	58.6961	82.9547	0.499058	52.7429	71.9029	0.447073	0.039461	-0.012524	0.197305	-0.06262	lipoamide dehydrogenase 2
AT4G16563	7.06499	120.071	4.08705	6.401	128.486	4.32717	5.642	95.0614	4.07458	0.24012	-0.01247	1.2006	-0.06235	Eukaryotic aspartyl protease family protein
AT5G16390	94.5681	135.835	0.522426	109.795	127.629	0.217149	96.0912	136.851	0.510129	-0.305277	-0.012297	-1.52638	-0.061485	chloroplastic acetylcoenzyme A carboxylase 1
AT1G35115	8.02839	18.1311	1.17529	9.63019	22.0668	1.19624	8.71318	19.5115	1.16305	0.02095	-0.01224	0.10475	-0.0612	transposable element gene
AT4G25580	1.28877	5.84426	2.18103	1.63703	2.62533	0.681421	1.54274	6.94308	2.17008	-1.49961	-0.01095	-7.49804	-0.05475	CAP160 protein
AT3G10800	20.7012	30.9336	0.579459	19.2651	33.2996	0.789513	22.7612	33.7561	0.568573	0.210054	-0.010886	1.05027	-0.05443	Basic-leucine zipper (bZIP) transcription factor family protein
AT5G44290	27.5905	47.6231	0.787488	24.2935	59.6246	1.29534	26.9907	46.2413	0.77672	0.507852	-0.010768	2.53926	-0.05384	Protein kinase superfamily protein
AT3G06420	30.5309	57.4081	0.910982	32.2419	47.0648	0.545711	27.3968	51.133	0.900249	-0.365271	-0.010733	-1.82635	-0.053665	Ubiquitin-like superfamily protein
AT1G01540	37.2607	95.5891	1.35919	44.877	89.4362	0.994881	39.9386	101.708	1.34857	-0.364309	-0.01062	-1.82154	-0.0531	Protein kinase superfamily protein
AT2G34610	1.87856	5.4769	1.54373	1.24459	2.70026	1.11742	1.1037	3.19446	1.53323	-0.42631	-0.0105	-2.13155	-0.0525	unknown protein
AT2G45910	11.4757	20.6223	0.845622	11.9328	20.003	0.745282	11.3828	20.3125	0.835512	-0.10034	-0.01011	-0.5017	-0.05055	U-box domain-containing protein kinase family protein
AT5G16210	14.8109	21.4204	0.532324	14.9996	20.6859	0.463718	13.7025	19.6838	0.522575	-0.068606	-0.009749	-0.34303	-0.048745	HEAT repeat-containing protein
AT5G02100	12.8575	17.9457	0.481022	14.9316	15.2793	0.033211	13.9099	19.2859	0.47143	-0.447811	-0.009592	-2.23906	-0.04796	Oxysterol-binding family protein
[truncated: 1,583 more rows]
