# Supplementary material for: Degradation of the ABA co-receptor ABI1 by PUB12/13 U-box E3 ligases
Source: Nat Commun. 2015 Oct 20;6:8630. doi: 10.1038/ncomms9630 (PMC4667695; doi:10.1038/ncomms9630)
Supplement: Supplementary Data 3 — The genes induced by ABA treatment for 3 h in the wild type (Col), and their relative expression levels in pub12 pub13 and abi1-1 (Col) [file ncomms9630-s4.xlsx]

## Sheet: ABA-3h
Supplementary Data 3. The genes induced by ABA treatment for 3 h in the wild type (Col), and their relative expression levels in pub12 pub13 and abi1-1 (Col)
Gene induced by ABA in Col	Col			pub12pub13			abi1-1			relative expression level		relative expression level for heatmap		Annotation
	RPKM-0h	RPKM-1h	log2(fold_change)	RPKM-0h	RPKM-1h	log2(fold_change)	RPKM-0h	RPKM-1h	log2(fold_change)	pub12pub13 vs col[pub12pub13_log2(fold_change)-Col_log2(fold_change)]	abi1-1 vs col[abi1-11_log2(fold_change)-Col_log2(fold_change)]	pub12pub13 vs col[(pub12pub13_log2(fold_change)-Col_log2(fold_change))*5]	abi1-1 vs col[(abi1-11_log2(fold_change)-Col_log2(fold_change))*5]
AT1G69260	10.2225	110.089	3.42886	21.9613	120.951	2.46138	27.2178	30.1078	0.145591	-0.96748	-3.28327	-4.8374	-10	ABI five binding protein
AT1G13740	8.30973	23.5855	1.50503	15.1493	27.6322	0.867092	20.1892	11.8092	-0.773674	-0.637938	-2.2787	-3.18969	-10	ABI five binding protein 2
AT3G29575	21.1297	168.351	2.99412	33.4553	175.455	2.39079	44.6668	67.0619	0.58629	-0.60333	-2.40783	-3.01665	-10	ABI five binding protein 3
AT4G34000	34.8186	129.29	1.89268	61.0579	144.612	1.24394	76.7917	62.2662	-0.302501	-0.64874	-2.19518	-3.2437	-10	abscisic acid responsive elements-binding factor 3
AT3G62590	1.24577	13.8564	3.47545	1.47773	11.051	2.90273	1.59421	4.36509	1.45317	-0.57272	-2.02228	-2.8636	-10	alpha/beta-Hydrolases superfamily protein
AT5G15500	0.590774	2.92094	2.30575	0.519886	2.19741	2.07954	0.594628	0.536543	-0.148294	-0.22621	-2.45404	-1.13105	-10	Ankyrin repeat family protein
AT1G60190	2.62474	48.0659	4.19477	16.5766	47.7496	1.52634	23.5164	8.83289	-1.41271	-2.66843	-5.60748	-10	-10	ARM repeat superfamily protein, PUB19
AT2G33380	3.773	280.497	6.21613	13.4416	275.715	4.35839	18.1152	63.3457	1.80604	-1.85774	-4.41009	-9.2887	-10	Caleosin-related family protein
AT5G52300	3.37947	292.461	6.4353	10.9378	231.091	4.40107	5.83895	55.5621	3.25032	-2.03423	-3.18498	-10	-10	CAP160 protein, RD29B
AT4G28520	1.12801	9.09181	3.01078	7.78485	0.12769	-5.92995	0.285147	0.306213	0.10283	-8.94073	-2.90795	-10	-10	cruciferin 3
AT1G20450	140.388	1721.36	3.61605	247.515	1798.79	2.86144	283.605	757.164	1.41672	-0.75461	-2.19933	-3.77305	-10	Dehydrin family protein
AT2G39800	58.3748	96.7776	0.729327	114.392	112.152	-0.0285399	106.033	30.1965	-1.81207	-0.757867	-2.5414	-3.78933	-10	delta1-pyrroline-5-carboxylate synthase 1
AT3G63060	0.806786	7.25323	3.16837	4.1985	9.19647	1.13121	6.9163	1.659	-2.05969	-2.03716	-5.22806	-10	-10	EID1-like 3
AT1G73390	14.0989	101.863	2.85297	22.5653	94.5943	2.06764	23.4042	38.5428	0.719694	-0.78533	-2.13328	-3.92665	-10	Endosomal targeting BRO1-like domain-containing protein
AT5G01760	0.218872	1.9482	3.15399	0.799947	1.88153	1.23393	1.12444	2.29469	1.02909	-1.92006	-2.1249	-9.6003	-10	ENTH/VHS/GAT family protein
AT1G02205	19.0011	53.9756	1.50622	23.0115	50.2279	1.12614	18.5418	11.2347	-0.722822	-0.38008	-2.22904	-1.9004	-10	Fatty acid hydroxylase superfamily
AT1G61340	6.94662	13.5406	0.962903	10.5459	15.0879	0.516712	18.0695	8.74453	-1.0471	-0.446191	-2.01	-2.23095	-10	F-box family protein
AT5G01600	58.194	286.275	2.29846	163.329	265.596	0.701458	320.726	374.744	0.224563	-1.597	-2.0739	-7.98501	-10	ferretin 1
AT1G56600	0.821651	26.4939	5.01099	5.52525	32.3081	2.54779	7.13474	7.40225	0.0531025	-2.4632	-4.95789	-10	-10	galactinol synthase 2
AT3G50760	1.39608	9.31867	2.73875	3.58349	7.4298	1.05196	5.96084	8.69927	0.545378	-1.68679	-2.19337	-8.43395	-10	galacturonosyltransferase-like 2
AT2G46270	11.2796	53.6796	2.25066	22.2456	61.2611	1.46145	29.7937	27.0114	-0.141437	-0.78921	-2.3921	-3.94605	-10	G-box binding factor 3
AT1G02390	0.496133	1.84781	1.89702	1.48726	1.63935	0.140467	0.668782	0.470195	-0.508277	-1.75655	-2.4053	-8.78276	-10	glycerol-3-phosphate acyltransferase 2
AT5G65140	2.1147	5.70842	1.43264	3.12517	5.9807	0.936382	4.57559	2.59837	-0.816355	-0.496258	-2.24899	-2.48129	-10	Haloacid dehalogenase-like hydrolase (HAD) superfamily protein
AT3G22830	1.21858	33.7375	4.79108	2.20149	40.7698	4.21095	3.27518	11.1885	1.77237	-0.58013	-3.01871	-2.90065	-10	heat shock transcription factor A6B
AT1G22990	1.59403	6.32306	1.98795	1.60136	3.77641	1.23772	1.98054	1.597	-0.310528	-0.75023	-2.29848	-3.75115	-10	Heavy metal transport/detoxification superfamily protein
AT5G66110	0.620923	8.23062	3.72852	1.07181	6.30573	2.55661	1.7497	5.17012	1.56309	-1.17191	-2.16543	-5.85955	-10	Heavy metal transport/detoxification superfamily protein
AT5G59220	4.64052	160.012	5.10775	23.4098	186.755	2.99597	24.4435	39.4551	0.690762	-2.11178	-4.41699	-10	-10	highly ABA-induced PP2C gene 1, HAI1
AT1G07430	0.867195	33.3966	5.2672	5.49946	37.4898	2.76914	4.78032	7.59646	0.668219	-2.49806	-4.59898	-10	-10	highly ABA-induced PP2C gene 2,HAI2
AT3G61890	13.8272	228.881	4.04901	24.6794	225.998	3.19493	28.651	79.8179	1.47812	-0.85408	-2.57089	-4.2704	-10	homeobox 12
AT2G46680	25.4599	364.881	3.84113	49.2251	352.604	2.84058	53.4271	94.6198	0.82457	-1.00055	-3.01656	-5.00275	-10	homeobox 7
AT1G01520	1.19249	7.51154	2.65513	1.27333	8.70319	2.77294	2.31775	3.11777	0.42779	0.11781	-2.22734	0.58905	-10	Homeodomain-like superfamily protein
AT1G72770	13.4653	145.038	3.42911	24.5763	153.523	2.64312	29.6361	61.0532	1.04271	-0.78599	-2.3864	-3.92995	-10	homology to ABI1, HAB1
AT5G51680	1.89309	18.6323	3.29898	2.56003	16.0935	2.65225	2.36676	3.77545	0.673734	-0.64673	-2.62525	-3.23365	-10	hydroxyproline-rich glycoprotein family protein
AT1G47510	0.326548	5.08853	3.96188	0.624876	5.15202	3.0435	0.89784	3.41159	1.92591	-0.91838	-2.03597	-4.5919	-10	inositol polyphosphate 5-phosphatase 11
AT1G64380	6.02453	24.2915	2.01153	14.589	22.0985	0.599071	31.643	23.8159	-0.409963	-1.41246	-2.42149	-7.0623	-10	Integrase-type DNA-binding superfamily protein
AT1G71520	1.06965	8.07436	2.91621	2.50232	8.96123	1.84043	4.88937	7.0016	0.518036	-1.07578	-2.39817	-5.3789	-10	Integrase-type DNA-binding superfamily protein
AT1G80160	0.582334	85.9468	7.20545	0.684377	61.3065	6.48511	1.1423	38.7542	5.08434	-0.72034	-2.12111	-3.6017	-10	Lactoylglutathione lyase / glyoxalase I family protein
AT1G52690	4.43953	880.96	7.63253	7.22402	839.244	6.86014	4.64023	199.429	5.42553	-0.77239	-2.207	-3.86195	-10	Late embryogenesis abundant protein (LEA) family protein
AT2G41280	1.6884	8.65843	2.35845	1.72716	6.91837	2.00203	7.1643	9.1055	0.345912	-0.35642	-2.01254	-1.7821	-10	late embryogenesis abundant protein (M10) / LEA protein M10
AT2G30130	0.997461	11.352	3.50854	1.29406	8.73238	2.75447	1.9769	5.39026	1.44712	-0.75407	-2.06142	-3.77035	-10	Lateral organ boundaries (LOB) domain family protein
AT5G59320	7.18607	88.6719	3.6252	14.2451	82.9517	2.5418	11.0942	21.1704	0.932238	-1.0834	-2.69296	-5.417	-10	lipid transfer protein 3
AT5G52310	92.6486	2002.09	4.43359	183.363	1969	3.42469	169.97	827.194	2.28295	-1.0089	-2.15064	-5.0445	-10	low-temperature-responsive protein 78 (LTI78) / desiccation-responsive protein 29A (RD29A)
AT5G42600	0.887623	4.30697	2.27865	0.401439	1.33518	1.73377	0.698787	0.409282	-0.771757	-0.54488	-3.05041	-2.7244	-10	marneral synthase
AT1G05100	0.690483	41.6371	5.91412	1.23434	43.7669	5.14803	2.37684	11.7256	2.30254	-0.76609	-3.61158	-3.83045	-10	mitogen-activated protein kinase kinase kinase 18
AT3G12720	0.461019	4.13395	3.16463	1.05388	2.49268	1.24198	1.27221	2.4967	0.972684	-1.92265	-2.19195	-9.61325	-10	myb domain protein 67
AT4G05100	5.89461	63.1306	3.42087	9.03021	65.9036	2.86753	8.72757	22.0271	1.33563	-0.55334	-2.08524	-2.7667	-10	myb domain protein 74
AT4G21440	0.506513	23.3663	5.52769	1.03178	21.218	4.36208	0.715513	6.09293	3.09009	-1.16561	-2.4376	-5.82805	-10	MYB-like 102
AT1G01720	48.9003	118.054	1.27153	63.2096	140.332	1.15062	146.443	88.3163	-0.729589	-0.12091	-2.00112	-0.60455	-10	NAC (No Apical Meristem) domain transcriptional regulator superfamily protein
AT4G27410	25.6943	174.347	2.76244	31.5762	184.066	2.54331	42.8258	62.2995	0.540742	-0.21913	-2.2217	-1.09565	-10	NAC (No Apical Meristem) domain transcriptional regulator superfamily protein
AT1G52890	2.52341	78.8956	4.9665	7.88825	80.0351	3.34286	16.2546	17.9319	0.141678	-1.62364	-4.82482	-8.1182	-10	NAC domain containing protein 19
AT1G77450	18.554	235.451	3.66563	29.3661	239.319	3.02671	64.5228	111.054	0.783387	-0.63892	-2.88224	-3.1946	-10	NAC domain containing protein 32
AT2G37770	0.769488	48.581	5.98035	2.11072	43.8182	4.37572	3.70865	31.1959	3.07239	-1.60463	-2.90796	-8.02315	-10	NAD(P)-linked oxidoreductase superfamily protein
AT5G01670	5.62011	44.0669	2.97103	7.03764	43.0795	2.61384	8.54103	15.8552	0.892472	-0.35719	-2.07856	-1.78595	-10	NAD(P)-linked oxidoreductase superfamily protein
AT3G56620	2.39565	4.63006	0.950613	2.21588	4.54239	1.03557	2.81074	1.20524	-1.22163	0.084957	-2.17224	0.424785	-10	nodulin MtN21 /EamA-like transporter family protein
AT3G28007	0.633724	15.6479	4.62597	2.25524	18.8595	3.06394	1.05588	2.82254	1.41855	-1.56203	-3.20742	-7.81015	-10	Nodulin MtN3 family protein
AT5G50800	0.291753	7.79123	4.73903	0.389235	7.65051	4.29684	0.487299	2.96242	2.6039	-0.44219	-2.13513	-2.21095	-10	Nodulin MtN3 family protein
AT3G48240	0.516664	7.21131	3.80296	1.05819	8.06526	2.93013	1.24054	1.83995	0.568697	-0.87283	-3.23426	-4.36415	-10	Octicosapeptide/Phox/Bem1p family protein
AT5G63130	3.6158	7.65679	1.08243	3.44396	6.99221	1.02168	6.29707	3.32087	-0.92312	-0.06075	-2.00555	-0.30375	-10	Octicosapeptide/Phox/Bem1p family protein
AT4G25140	0.420338	5.66775	3.75315	2.44139	0.383183	-2.6716	0.305968	0.535766	0.808224	-6.42475	-2.94493	-10	-10	oleosin 1
AT5G01300	1.72193	21.9732	3.67365	1.05636	12.6149	3.57795	1.33878	3.14867	1.23383	-0.0957	-2.43982	-0.4785	-10	PEBP (phosphatidylethanolamine-binding protein) family protein
AT1G48100	3.28229	21.6227	2.71977	5.51268	25.6943	2.22062	7.08106	7.31361	0.046617	-0.49915	-2.67315	-2.49575	-10	Pectin lyase-like superfamily protein
AT4G33905	0.687394	19.9019	4.85562	1.70676	19.2587	3.49618	1.17859	5.22072	2.14718	-1.35944	-2.70844	-6.7972	-10	Peroxisomal membrane 22 kDa (Mpv17/PMP22) family protein
AT1G80110	3.96772	33.6511	3.08427	4.87374	33.2698	2.77111	6.29742	11.2698	0.839627	-0.31316	-2.24464	-1.5658	-10	phloem protein 2-B11
AT4G11890	0.884221	8.42374	3.25198	2.66712	6.34383	1.25007	2.36905	3.39565	0.519383	-2.00191	-2.7326	-10	-10	Protein kinase superfamily protein
AT2G28400	11.281	58.1447	2.36575	19.3379	50.2349	1.37725	39.7209	21.3197	-0.897712	-0.9885	-3.26346	-4.9425	-10	Protein of unknown function, DUF584
AT4G21930	0.924614	5.2793	2.51342	1.87756	7.20492	1.94012	2.91184	1.33863	-1.12118	-0.5733	-3.6346	-2.8665	-10	Protein of unknown function, DUF584
AT3G05640	7.81329	32.2235	2.04411	18.4182	35.8266	0.959897	17.6349	13.8417	-0.349404	-1.08421	-2.39351	-5.42106	-10	Protein phosphatase 2C family protein
AT4G26080	67.8435	356.443	2.39339	110.35	374.034	1.76108	177.722	156.843	-0.180302	-0.63231	-2.57369	-3.16155	-10	Protein phosphatase 2C family protein, ABI1
AT5G57050	6.87782	73.6934	3.42151	13.6916	77.4592	2.50014	16.1551	20.923	0.373101	-0.92137	-3.04841	-4.60685	-10	Protein phosphatase 2C family protein, ABI2
AT3G11410	30.6892	247.005	3.00874	61.7539	256.3	2.05323	96.765	76.6023	-0.337097	-0.95551	-3.34584	-4.77755	-10	protein phosphatase 2CA
AT2G41870	9.62987	45.3198	2.23455	19.9273	50.544	1.34279	23.965	23.2244	-0.045286	-0.89176	-2.27984	-4.4588	-10	Remorin family protein
AT1G09950	0.873244	3.53149	2.01582	1.87655	4.04979	1.10976	3.6268	0.904201	-2.00398	-0.90606	-4.0198	-4.5303	-10	RESPONSE TO ABA AND SALT 1
AT3G49580	12.5551	20.6503	0.71789	12.4547	8.84645	-0.493515	106.224	38.0654	-1.48056	-1.21141	-2.19845	-6.05703	-10	response to low sulfur 1
AT1G24580	0.826145	11.207	3.76187	2.39618	10.2592	2.09811	1.31283	2.60315	0.987578	-1.66376	-2.77429	-8.3188	-10	RING/U-box superfamily protein
AT4G36700	0.512369	3.00361	2.55144	0.389167	1.15786	1.573	0.279779	0.359461	0.361549	-0.97844	-2.18989	-4.8922	-10	RmlC-like cupins superfamily protein
AT2G47780	9.40562	47.333	2.33125	23.3256	42.1651	0.854137	25.0932	8.55947	-1.5517	-1.47711	-3.88295	-7.38556	-10	Rubber elongation factor protein (REF)
AT5G04370	2.06933	5.18325	1.32469	2.89832	3.54828	0.291904	2.06788	1.26316	-0.711115	-1.03279	-2.0358	-5.16393	-10	S-adenosyl-L-methionine-dependent methyltransferases superfamily protein
AT2G40170	1.32538	43.7017	5.04321	1.35215	29.7758	4.46082	1.16223	6.69344	2.52585	-0.58239	-2.51736	-2.91195	-10	Stress induced protein
AT5G48850	6.90737	12.6006	0.867282	5.64172	8.61459	0.610645	41.8515	10.4878	-1.99656	-0.256637	-2.86384	-1.28319	-10	Tetratricopeptide repeat (TPR)-like superfamily protein
AT1G49450	3.09154	90.6023	4.87315	4.3805	79.5732	4.18312	3.96877	17.3805	2.13071	-0.69003	-2.74244	-3.45015	-10	Transducin/WD40 repeat-like superfamily protein
AT1G78070	15.4538	31.4841	1.02666	32.9711	39.6297	0.26538	55.3233	18.5007	-1.58031	-0.76128	-2.60697	-3.8064	-10	Transducin/WD40 repeat-like superfamily protein
AT2G41190	5.08117	181.752	5.16067	9.02351	181.554	4.33057	6.04344	54.0188	3.16002	-0.8301	-2.00065	-4.1505	-10	Transmembrane amino acid transporter family protein
AT2G47770	2.74202	172.304	5.97358	6.27894	153.061	4.60744	10.7457	33.0375	1.62034	-1.36614	-4.35324	-6.8307	-10	TSPO(outer membrane tryptophan-rich sensory protein)-related
AT2G36770	1.52742	5.88864	1.94683	2.69493	5.09729	0.919483	3.58426	3.09113	-0.213537	-1.02735	-2.16037	-5.13673	-10	UDP-Glycosyltransferase superfamily protein
AT4G09500	3.02136	14.6657	2.27918	4.5302	13.698	1.59632	7.18471	5.33141	-0.430412	-0.68286	-2.70959	-3.4143	-10	UDP-Glycosyltransferase superfamily protein
AT1G16850	4.33791	186.818	5.42849	8.63517	202.28	4.54998	10.797	65.059	2.59112	-0.87851	-2.83737	-4.39255	-10	Unknow protein
AT1G20070	4.48406	22.5547	2.33055	9.86542	25.2694	1.35694	19.0757	17.6835	-0.109333	-0.97361	-2.43988	-4.86805	-10	Unknow protein
AT1G24600	3.95692	55.2519	3.80358	3.29182	43.2255	3.71492	3.16978	10.405	1.71482	-0.08866	-2.08876	-0.4433	-10	Unknow protein
AT1G28815	4.05804	24.8802	2.61614	3.95001	22.141	2.48679	3.91575	4.78169	0.288232	-0.12935	-2.32791	-0.64675	-10	Unknow protein
AT1G52855	0.830411	18.6529	4.48943	1.91853	16.8905	3.13814	2.82747	9.68118	1.77567	-1.35129	-2.71376	-6.75645	-10	Unknown protein
AT1G61255	2.15029	16.2166	2.91487	3.5115	11.9172	1.76289	10.2838	18.6886	0.861779	-1.15198	-2.05309	-5.7599	-10	Unknown protein
AT5G24780	1.4748	16.6516	3.49707	1.44734	13.9356	3.2673	2.76728	6.77927	1.29266	-0.22977	-2.20441	-1.14885	-10	vegetative storage protein 1
AT2G25625	9.92763	49.588	2.32047	12.6838	48.4117	1.93237	18.3135	20.3773	0.154054	-0.3881	-2.16642	-1.9405	-10	Unknow protein
AT3G03341	5.69747	66.1768	3.53793	13.2184	60.3464	2.19072	10.4848	10.0877	-0.0557009	-1.34721	-3.59363	-6.73605	-10	Unknow protein
AT3G15280	0.802684	5.05596	2.65508	0.0929475	2.10572	4.50175	0.117096	0.0961142	-0.284873	1.84667	-2.93995	9.23335	-10	Unknow protein
AT3G16330	2.26363	28.6941	3.66404	4.70831	28.0601	2.57524	6.01096	16.3268	1.44157	-1.0888	-2.22247	-5.444	-10	Unknow protein
AT3G27250	2.74295	28.9451	3.39952	5.70968	28.0535	2.2967	3.70903	6.13748	0.726603	-1.10282	-2.67292	-5.5141	-10	Unknow protein
AT3G48510	1.57271	24.4538	3.95873	3.01942	29.1072	3.26903	3.66525	6.88194	0.908903	-0.6897	-3.04983	-3.4485	-10	Unknow protein
AT3G56260	1.78733	28.0493	3.97208	3.38062	22.6774	2.7459	6.98481	20.5253	1.55511	-1.22618	-2.41697	-6.1309	-10	Unknow protein
AT3G56275	2.96698	36.4864	3.62029	7.76291	41.925	2.43314	6.9146	5.92257	-0.223422	-1.18715	-3.84371	-5.93575	-10	Unknow protein
AT3G62730	0.48522	7.12547	3.87628	0.289342	4.63663	4.00223	0.666524	2.37204	1.8314	0.12595	-2.04488	0.62975	-10	Unknow protein
AT3G62990	0.759253	35.8829	5.56257	0.429273	35.4986	6.36972	1.13982	9.17783	3.00935	0.80715	-2.55322	4.03575	-10	Unknow protein
AT4G01985	0.435166	38.1912	6.45553	0.420636	28.1658	6.06523	0.588779	10.7111	4.18524	-0.3903	-2.27029	-1.9515	-10	Unknow protein
AT4G33467	16.0914	142.468	3.14628	42.1346	135.649	1.6868	54.4817	36.7443	-0.568251	-1.45948	-3.71453	-7.2974	-10	Unknow protein
AT5G03210	2.83646	54.8393	4.27304	9.63973	56.5549	2.55259	16.0832	15.0943	-0.0915488	-1.72045	-4.36459	-8.60225	-10	Unknow protein
AT5G15190	6.3773	38.1206	2.57955	11.0582	48.2552	2.12557	12.8072	16.2345	0.342111	-0.45398	-2.23744	-2.2699	-10	Unknow protein
AT5G17460	10.2084	182.253	4.15811	15.8569	179.421	3.50017	16.8686	71.338	2.08033	-0.65794	-2.07778	-3.2897	-10	Unknow protein
AT5G44568	3.0884	17.4645	2.49949	5.5171	8.73762	0.663329	15.4239	16.0684	0.0590554	-1.83616	-2.44043	-9.18081	-10	Unknow protein
AT5G50360	0.604516	34.3436	5.82812	2.10987	32.6097	3.95008	1.16558	6.30584	2.43563	-1.87804	-3.39249	-9.3902	-10	Unknow protein
AT5G63350	2.61977	23.7902	3.18286	6.74345	25.5954	1.92432	5.83414	4.46599	-0.385541	-1.25854	-3.5684	-6.2927	-10	Unknow protein
AT5G40800	0.611265	8.67271	3.82661	1.5006	6.28765	2.06699	0.687323	2.45302	1.8355	-1.75962	-1.99111	-8.7981	-9.95555	Unknow protein
AT3G47580	0.561182	1.7208	1.61654	0.711797	1.46789	1.0442	0.8936	0.702012	-0.348132	-0.57234	-1.96467	-2.8617	-9.82336	Leucine-rich repeat protein kinase family protein
AT5G35110	4.45084	21.3	2.2587	2.36459	13.1969	2.48054	3.89784	4.79673	0.299373	0.22184	-1.95933	1.1092	-9.79664	Unknow protein
AT4G24415	1.49453	19.8262	3.72964	2.32355	28.1461	3.59853	3.33495	11.4091	1.77445	-0.13111	-1.95519	-0.65555	-9.77595	MIR824a; miRNA
AT3G01570	1.84321	5.51939	1.58229	2.19226	1.40763	-0.639152	1.54546	1.20538	-0.358545	-2.22144	-1.94083	-10	-9.70417	Oleosin family protein
AT2G22430	125.695	225.915	0.845846	185.036	237.663	0.361113	324.544	152.939	-1.08545	-0.484733	-1.9313	-2.42366	-9.65648	homeobox protein 6
AT1G72240	0.830604	7.39555	3.15442	1.83301	4.5792	1.32088	0.923901	2.16108	1.22594	-1.83354	-1.92848	-9.1677	-9.6424	Unknown protein
AT5G59580	0.168106	1.70863	3.3454	0.727078	2.22576	1.61412	0.905424	2.41844	1.41741	-1.73128	-1.92799	-8.6564	-9.63995	UDP-glucosyl transferase 76E1
AT1G68470	0.887188	2.25483	1.34571	1.81249	2.77184	0.612873	1.82922	1.22522	-0.578195	-0.732837	-1.9239	-3.66418	-9.61952	Exostosin family protein
AT3G53160	0.554402	2.64517	2.25435	1.05553	2.75942	1.38639	1.2497	1.57556	0.334283	-0.86796	-1.92007	-4.3398	-9.60033	UDP-glucosyl transferase 73C7
AT1G10560	2.39628	5.74235	1.26085	4.07152	5.17916	0.347152	5.90999	3.76072	-0.652149	-0.913698	-1.913	-4.56849	-9.56499	plant U-box 18
AT1G56170	7.86458	19.7972	1.33185	11.2926	19.7659	0.80763	12.9862	8.70598	-0.576902	-0.52422	-1.90875	-2.6211	-9.54376	nuclear factor Y, subunit C2
AT5G42510	2.19409	18.4676	3.0733	1.98448	8.35565	2.07399	1.63862	3.67589	1.16561	-0.99931	-1.90769	-4.99655	-9.53845	Disease resistance-responsive (dirigent-like protein) family protein
AT4G22880	3.00723	4.95715	0.721074	2.40877	3.65442	0.601342	1.22963	0.550773	-1.15869	-0.119732	-1.87976	-0.59866	-9.39882	leucoanthocyanidin dioxygenase
AT5G01520	10.1125	77.9224	2.9459	15.9628	79.0696	2.30841	14.0819	29.6098	1.07223	-0.63749	-1.87367	-3.18745	-9.36835	RING/U-box superfamily protein
AT5G10300	3.21431	77.7736	4.5967	4.69858	70.9938	3.9174	4.05672	27.1291	2.74146	-0.6793	-1.85524	-3.3965	-9.2762	methyl esterase 5
AT4G39670	2.93776	33.5165	3.51208	3.17463	26.2697	3.04874	6.23724	19.7276	1.66124	-0.46334	-1.85084	-2.3167	-9.2542	Glycolipid transfer protein (GLTP) family protein
AT2G21820	5.42462	46.5856	3.10229	6.63621	42.2478	2.67045	5.62694	13.4252	1.25452	-0.43184	-1.84777	-2.1592	-9.23885	Unknow protein
AT1G52565	5.75265	13.5131	1.23206	5.21736	14.5267	1.47732	8.48288	5.53743	-0.615337	0.24526	-1.8474	1.2263	-9.23699	Unknown protein
AT3G24420	2.66241	68.8425	4.69249	3.48978	59.0358	4.08038	9.85104	70.8445	2.84631	-0.61211	-1.84618	-3.06055	-9.2309	alpha/beta-Hydrolases superfamily protein
AT4G30470	17.2891	189.361	3.45321	22.3678	154.653	2.78954	29.8838	91.3969	1.61278	-0.66367	-1.84043	-3.31835	-9.20215	NAD(P)-binding Rossmann-fold superfamily protein
AT4G25670	43.9047	125.763	1.51826	62.6877	130.915	1.06238	106.914	85.6398	-0.320097	-0.45588	-1.83836	-2.2794	-9.19178	Unknow protein
AT5G24770	2.09752	32.7304	3.96387	2.74191	28.7909	3.39236	1.30574	5.70219	2.12664	-0.57151	-1.83723	-2.85755	-9.18615	vegetative storage protein 2
AT3G05650	0.467335	1.50928	1.69133	0.858947	2.30627	1.42492	1.17197	1.06786	-0.134212	-0.26641	-1.82554	-1.33205	-9.12771	receptor like protein 32
AT2G45570	0.312463	8.44898	4.75702	0.193098	7.70515	5.31842	0.349317	2.6819	2.94065	0.5614	-1.81637	2.807	-9.08185	cytochrome P450, family 76, subfamily C, polypeptide 2
AT4G12000	7.49427	26.5856	1.82678	10.9688	27.2567	1.31321	13.397	13.5421	0.0155469	-0.51357	-1.81123	-2.56785	-9.05617	SNARE associated Golgi protein family
AT3G11420	13.6299	55.8694	2.03529	19.8792	58.1273	1.54796	22.7511	26.9614	0.244957	-0.48733	-1.79033	-2.43665	-8.95166	Protein of unknown function (DUF604)
AT1G26770	21.9177	31.1049	0.505043	22.5822	35.0432	0.633948	46.5113	19.2545	-1.27238	0.128905	-1.77742	0.644525	-8.88712	expansin A10
AT1G05340	12.1499	224.147	4.20543	15.1869	183.391	3.59403	20.5198	110.768	2.43246	-0.6114	-1.77297	-3.057	-8.86485	Unknow protein
AT1G74810	0.194524	1.55742	3.00114	0.348726	1.72202	2.30394	0.403482	0.947064	1.23096	-0.6972	-1.77018	-3.486	-8.8509	HCO3- transporter family
AT1G19970	5.836	34.6175	2.56845	7.19515	32.088	2.15693	8.82534	15.5535	0.817512	-0.41152	-1.75094	-2.0576	-8.75469	ER lumen protein retaining receptor family protein
AT1G11210	18.814	43.5793	1.21184	29.7705	48.2263	0.695937	36.1005	24.8845	-0.536772	-0.515903	-1.74861	-2.57951	-8.74306	Protein of unknown function (DUF761)
AT1G73480	16.2211	60.6879	1.90354	23.086	63.187	1.45261	19.8985	22.3749	0.169222	-0.45093	-1.73432	-2.25465	-8.67159	alpha/beta-Hydrolases superfamily protein
AT5G05410	9.46506	34.2105	1.85375	10.0455	37.8025	1.91193	21.3913	23.2679	0.121319	0.05818	-1.73243	0.2909	-8.66216	DRE-binding protein 2A
AT3G47790	0.896141	2.47563	1.466	1.06522	1.73057	0.700093	0.85097	0.707661	-0.266051	-0.765907	-1.73205	-3.82953	-8.66025	ABC2 homolog 7
AT5G25610	145.119	493.504	1.76582	142.131	398.132	1.48603	247.867	253.798	0.0341094	-0.27979	-1.73171	-1.39895	-8.65855	BURP domain-containing protein
AT2G20080	1.01313	3.4377	1.76262	1.01205	2.81099	1.4738	1.97411	2.01788	0.0316361	-0.28882	-1.73098	-1.4441	-8.65492	Unknow protein
AT2G41312	4.97833	19.1441	1.94316	3.85651	12.1946	1.66088	6.64081	7.70536	0.214503	-0.28228	-1.72866	-1.4114	-8.64329	other RNA
AT4G05010	7.89803	27.0413	1.7756	15.7665	34.0713	1.1117	21.843	22.5872	0.0483381	-0.6639	-1.72726	-3.3195	-8.63631	F-box family protein
AT1G60470	1.25444	9.70227	2.95128	1.71014	7.98227	2.22268	3.03481	7.09891	1.22599	-0.7286	-1.72529	-3.643	-8.62645	galactinol synthase 4
AT3G09910	2.47174	20.8848	3.07885	4.47797	24.8882	2.47455	3.33281	8.53878	1.35729	-0.6043	-1.72156	-3.0215	-8.6078	RAB GTPase homolog C2B
AT4G15248	1.2047	14.3894	3.57826	0.807677	16.3496	4.33933	1.61416	5.85692	1.85936	0.76107	-1.7189	3.80535	-8.5945	B-box type zinc finger family protein
AT1G69490	10.545	61.7737	2.55044	13.2654	64.9942	2.29265	22.7217	40.6433	0.838945	-0.25779	-1.71149	-1.28895	-8.55748	NAC-like, activated by AP3/PI
AT1G79520	5.55042	35.9683	2.69606	7.20211	32.4894	2.17348	6.11089	12.1143	0.987255	-0.52258	-1.70881	-2.6129	-8.54403	Cation efflux family protein
AT4G15490	7.65862	48.0952	2.65074	8.4526	40.3735	2.25594	15.9653	30.7397	0.94516	-0.3948	-1.70558	-1.974	-8.5279	UDP-Glycosyltransferase superfamily protein
AT2G31940	1.72381	10.5256	2.61023	2.36361	6.33616	1.42262	3.19954	6.00279	0.907766	-1.18761	-1.70246	-5.93805	-8.51232	Unknow protein
AT1G52827	56.3544	217.642	1.94936	65.0008	160.485	1.30391	91.0865	108.229	0.248776	-0.64545	-1.70058	-3.22725	-8.50292	cadmium tolerance 1
AT3G05660	0.410695	2.83594	2.78769	0.764509	3.19465	2.06305	0.801575	1.72451	1.10528	-0.72464	-1.68241	-3.6232	-8.41205	receptor like protein 33
AT1G68795	3.07141	13.1894	2.10241	3.20444	11.1135	1.79416	1.51844	2.03312	0.421103	-0.30825	-1.68131	-1.54125	-8.40653	CLAVATA3/ESR-RELATED 12
AT3G62740	0.690465	6.91929	3.32498	1.13196	7.5298	2.73379	1.74232	5.49539	1.65721	-0.59119	-1.66777	-2.95595	-8.33885	beta glucosidase 7
AT1G45249	16.7485	47.5896	1.50662	22.4419	49.5602	1.14298	30.4613	27.4351	-0.150954	-0.36364	-1.65757	-1.8182	-8.28787	abscisic acid responsive elements-binding factor 2
AT2G34850	0.568257	3.70673	2.70553	0.871879	4.94768	2.50455	0.427032	0.88553	1.0522	-0.20098	-1.65333	-1.0049	-8.26665	NAD(P)-binding Rossmann-fold superfamily protein
AT1G51140	15.4698	52.5309	1.76371	18.7596	53.7261	1.51799	16.12	17.4041	0.110577	-0.24572	-1.65313	-1.2286	-8.26567	basic helix-loop-helix (bHLH) DNA-binding superfamily protein
AT1G62540	1.7939	3.86962	1.10909	1.78724	2.80551	0.650528	1.87857	1.28939	-0.54294	-0.458562	-1.65203	-2.29281	-8.26015	flavin-monooxygenase glucosinolate S-oxygenase 2
AT5G39050	29.2597	193.534	2.7256	37.7809	190.394	2.33326	71.7826	151.328	1.07598	-0.39234	-1.64962	-1.9617	-8.2481	HXXXD-type acyl-transferase family protein
AT5G17220	0.978709	4.4216	2.17562	1.07276	3.47749	1.69671	1.2753	1.83875	0.527882	-0.47891	-1.64774	-2.39455	-8.23869	glutathione S-transferase phi 12
AT1G04570	0.294757	1.86115	2.6586	0.328063	2.61862	2.99676	0.212334	0.43041	1.01938	0.33816	-1.63922	1.6908	-8.1961	Major facilitator superfamily protein
AT3G44290	0.41838	2.90093	2.79363	0.717464	4.07473	2.50573	0.661104	1.47311	1.15591	-0.2879	-1.63772	-1.4395	-8.1886	NAC domain containing protein 60
AT1G09500	0.54982	9.77165	4.15157	0.382963	7.36911	4.26621	0.389501	2.23704	2.5219	0.11464	-1.62967	0.5732	-8.14835	NAD(P)-binding Rossmann-fold superfamily protein
AT1G30220	0.358993	5.09347	3.82662	0.355222	5.05564	3.8311	0.423344	1.94272	2.19817	0.00448	-1.62845	0.0224	-8.14225	inositol transporter 2
AT1G72210	1.00157	6.69134	2.74003	2.13186	6.04705	1.50412	2.06368	4.46094	1.11212	-1.23591	-1.62791	-6.17955	-8.13955	basic helix-loop-helix (bHLH) DNA-binding superfamily protein
AT3G05630	1.03631	5.31744	2.35927	0.858502	4.90334	2.51387	1.61868	2.69002	0.732797	0.1546	-1.62647	0.773	-8.13237	phospholipase D P2
AT3G49160	1.58496	10.165	2.68109	3.97008	9.77785	1.30035	3.80664	7.92282	1.0575	-1.38074	-1.62359	-6.9037	-8.11795	pyruvate kinase family protein
AT3G60220	6.20496	12.4196	1.00113	7.95239	11.1733	0.490598	8.472	5.53219	-0.614853	-0.510532	-1.61598	-2.55266	-8.07991	TOXICOS EN LEVADURA 4
AT1G21790	9.26068	97.6004	3.3977	12.1459	96.4378	2.98912	12.7379	43.871	1.78414	-0.40858	-1.61356	-2.0429	-8.0678	TRAM, LAG1 and CLN8 (TLC) lipid-sensing domain containing protein
AT1G22600	0.374651	1.88297	2.32939	0.47785	1.71993	1.84772	0.499478	0.822928	0.720345	-0.48167	-1.60905	-2.40835	-8.04523	Late embryogenesis abundant protein (LEA) family protein
AT1G03070	1.34737	5.33789	1.98613	1.72856	4.71039	1.44628	0.742204	0.968722	0.384266	-0.53985	-1.60186	-2.69925	-8.00932	Bax inhibitor-1 family protein
AT1G75030	4.46779	46.3164	3.37389	3.9863	34.3292	3.10632	4.53114	15.5636	1.78023	-0.26757	-1.59366	-1.33785	-7.9683	thaumatin-like protein 3
AT5G10930	5.56794	18.0893	1.69992	5.91388	16.9039	1.51518	5.75599	6.19692	0.106487	-0.18474	-1.59343	-0.9237	-7.96717	CBL-interacting protein kinase 5
AT3G55090	1.88042	35.8505	4.25287	1.45694	29.4135	4.33547	1.35309	8.55413	2.66037	0.0826	-1.5925	0.413	-7.9625	ABC-2 type transporter family protein
AT4G10960	2.75783	16.692	2.59756	3.01147	15.3008	2.34507	3.9172	7.8664	1.00588	-0.25249	-1.59168	-1.26245	-7.9584	UDP-D-glucose/UDP-D-galactose 4-epimerase 5
AT1G73010	1.63894	34.4614	4.39415	0.734391	27.3012	5.21627	3.1679	22.3301	2.81739	0.82212	-1.57676	4.1106	-7.8838	phosphate starvation-induced gene 2
AT2G36270	3.49644	13.9625	1.9976	4.01235	15.8694	1.98373	4.48536	6.01038	0.422232	-0.01387	-1.57537	-0.06935	-7.87684	Basic-leucine zipper (bZIP) transcription factor family protein
AT4G24960	36.516	418.02	3.51697	60.7784	489.407	3.0094	70.6786	273.272	1.95099	-0.50757	-1.56598	-2.53785	-7.8299	HVA22 homologue D
AT2G22240	12.5884	42.0781	1.74097	13.5428	36.1637	1.41701	11.6702	13.1985	0.177537	-0.32396	-1.56343	-1.6198	-7.81716	myo-inositol-1-phosphate synthase 2
AT3G48520	1.17699	63.3973	5.75124	1.4298	56.671	5.30872	1.61627	29.5939	4.19456	-0.44252	-1.55668	-2.2126	-7.7834	cytochrome P450, family 94, subfamily B, polypeptide 3
AT1G31040	2.32576	9.56037	2.03937	3.96392	8.19791	1.04833	5.84651	8.18433	0.485289	-0.99104	-1.55408	-4.9552	-7.7704	PLATZ transcription factor family protein
AT3G19580	11.5952	52.6023	2.1816	9.91679	45.5563	2.19971	9.64634	14.9408	0.631205	0.01811	-1.55039	0.09055	-7.75197	zinc-finger protein 2
AT4G23220	2.25169	5.36261	1.25193	3.01495	3.63286	0.268971	4.47306	3.6529	-0.292221	-0.982959	-1.54415	-4.91479	-7.72076	cysteine-rich RLK (RECEPTOR-like protein kinase) 14
AT2G36295	1.21976	6.62134	2.44053	1.88955	3.33765	0.82079	1.35728	2.53448	0.900972	-1.61974	-1.53956	-8.0987	-7.69779	Unknow protein
AT4G00970	1.05361	3.24708	1.62381	1.33805	2.39633	0.840702	2.63469	2.80672	0.091252	-0.783108	-1.53256	-3.91554	-7.66279	cysteine-rich RLK (RECEPTOR-like protein kinase) 41
AT3G55710	0.596391	2.01378	1.75557	0.718753	1.80294	1.32679	0.890747	1.0439	0.228901	-0.42878	-1.52667	-2.1439	-7.63335	UDP-Glycosyltransferase superfamily protein
AT1G17940	5.63025	32.4773	2.52816	8.53821	34.51	2.01501	7.5357	15.1272	1.00533	-0.51315	-1.52283	-2.56575	-7.61415	Endosomal targeting BRO1-like domain-containing protein
AT1G07720	18.1453	151.966	3.06608	21.608	111.75	2.37063	32.0342	93.5701	1.54643	-0.69545	-1.51965	-3.47725	-7.59825	3-ketoacyl-CoA synthase 3
AT4G28490	4.07223	9.81219	1.26876	5.97123	8.55	0.517897	10.568	8.88307	-0.250571	-0.750863	-1.51933	-3.75432	-7.59666	Leucine-rich receptor-like protein kinase family protein
AT4G21650	5.81664	12.4286	1.09541	7.57343	10.4173	0.459962	5.78056	4.30956	-0.423671	-0.635448	-1.51908	-3.17724	-7.5954	Subtilase family protein
AT3G02410	0.320329	4.28545	3.74182	0.691138	3.69473	2.41842	0.494704	2.3132	2.22525	-1.3234	-1.51657	-6.617	-7.58285	alpha/beta-Hydrolases superfamily protein
AT4G30830	0.326472	2.07058	2.66501	0.310985	3.11646	3.32499	0.385885	0.857708	1.15232	0.65998	-1.51269	3.2999	-7.56345	Protein of unknown function, DUF593
AT2G25890	1.40572	10.4062	2.88806	0.919561	3.97994	2.11373	0.471005	1.22738	1.38177	-0.77433	-1.50629	-3.87165	-7.53145	Oleosin family protein
AT4G02360	2.34688	11.9104	2.34341	3.27626	10.7719	1.71716	4.05288	7.24214	0.837468	-0.62625	-1.50594	-3.13125	-7.52971	Protein of unknown function, DUF538
AT2G46940	2.06366	5.35455	1.37556	2.47252	5.9831	1.27491	3.9876	3.64512	-0.129557	-0.10065	-1.50512	-0.50325	-7.52558	Unknow protein
AT1G06475	3.19187	7.83895	1.29626	3.3686	6.53271	0.955535	4.52832	3.92102	-0.207747	-0.340725	-1.50401	-1.70362	-7.52003	Unknow protein
AT5G17760	10.882	100.927	3.2133	12.3725	104.107	3.07287	18.6557	61.0699	1.71085	-0.14043	-1.50245	-0.70215	-7.51225	P-loop containing nucleoside triphosphate hydrolases superfamily protein
AT5G65990	22.3353	52.4535	1.23171	25.0315	50.0254	0.998914	28.3897	23.58	-0.267806	-0.232796	-1.49952	-1.16398	-7.49758	Transmembrane amino acid transporter family protein
AT5G66620	0.9245	4.37108	2.24125	1.11147	3.35857	1.59538	2.06068	3.45031	0.743602	-0.64587	-1.49765	-3.22935	-7.48824	DA1-related protein 6
AT4G33040	4.17083	21.5461	2.36902	3.71995	17.0941	2.20015	5.84413	10.7196	0.87519	-0.16887	-1.49383	-0.84435	-7.46915	Thioredoxin superfamily protein
AT1G79900	0.369824	6.12667	4.05019	0.264879	7.10142	4.7447	0.290761	1.71161	2.55745	0.69451	-1.49274	3.47255	-7.4637	Mitochondrial substrate carrier family protein
AT3G60420	4.10324	43.383	3.40229	5.65882	41.1956	2.86392	6.72717	25.2956	1.91081	-0.53837	-1.49148	-2.69185	-7.4574	Phosphoglycerate mutase family protein
AT3G57540	4.80192	31.9279	2.73313	4.56654	36.0998	2.98282	5.28212	12.5467	1.24811	0.24969	-1.48502	1.24845	-7.4251	Remorin family protein
AT1G29290	1.39651	13.2398	3.24498	1.25293	10.8526	3.11467	2.81606	9.53951	1.76024	-0.13031	-1.48474	-0.65155	-7.4237	Unknow protein
AT5G06760	7.10758	563.364	6.30857	6.68529	574.874	6.42611	4.84979	137.876	4.82931	0.11754	-1.47926	0.5877	-7.3963	Late Embryogenesis Abundant 4-5
AT5G47060	13.1162	23.39	0.834547	17.6884	24.3137	0.45897	21.2276	13.5793	-0.644532	-0.375577	-1.47908	-1.87789	-7.3954	Protein of unknown function (DUF581)
AT4G22530	6.66218	23.2824	1.80517	8.91617	20.6276	1.21008	16.3104	20.4802	0.328437	-0.59509	-1.47673	-2.97545	-7.38366	S-adenosyl-L-methionine-dependent methyltransferases superfamily protein
AT2G22930	0.572627	3.01059	2.39438	0.425038	2.34723	2.46529	0.657127	1.24363	0.920312	0.07091	-1.47407	0.35455	-7.37034	UDP-Glycosyltransferase superfamily protein
AT2G19810	28.6303	53.6706	0.90659	40.3012	62.1204	0.624245	35.7202	24.1355	-0.565584	-0.282345	-1.47217	-1.41172	-7.36087	CCCH-type zinc finger family protein
AT2G23680	2.13618	8.0504	1.91403	3.77305	7.36636	0.965221	7.89048	10.7226	0.442463	-0.948809	-1.47157	-4.74404	-7.35783	Cold acclimation protein WCOR413 family
AT3G16990	9.85029	31.8822	1.69451	10.6117	29.1842	1.45953	11.9121	13.9194	0.224666	-0.23498	-1.46984	-1.1749	-7.34922	Haem oxygenase-like, multi-helical
AT5G62430	5.04848	10.0806	0.997657	5.97591	8.55117	0.516964	6.68623	4.84129	-0.465802	-0.480693	-1.46346	-2.40347	-7.3173	cycling DOF factor 1
AT3G55290	2.58092	6.37258	1.30399	3.20654	5.12018	0.675176	5.44162	4.88565	-0.155486	-0.628814	-1.45948	-3.14407	-7.29738	NAD(P)-binding Rossmann-fold superfamily protein
AT3G17790	14.7708	53.9489	1.86884	10.39	53.8377	2.37342	23.8459	31.6797	0.409816	0.50458	-1.45902	2.5229	-7.29512	purple acid phosphatase 17
AT1G10920	1.27817	2.62333	1.03732	2.30023	2.83566	0.301904	2.69507	2.01312	-0.42089	-0.735416	-1.45821	-3.67708	-7.29105	NB-ARC domain-containing disease resistance protein
AT1G77120	9.15832	214.408	4.54913	10.7661	188.414	4.12934	10.1688	86.6937	3.09178	-0.41979	-1.45735	-2.09895	-7.28675	alcohol dehydrogenase 1
AT4G40010	4.0096	37.3444	3.21936	4.67499	33.5781	2.84449	3.20754	10.9083	1.76588	-0.37487	-1.45348	-1.87435	-7.2674	SNF1-related protein kinase 2.7
AT4G12545	12.8973	26.3986	1.03339	10.824	11.5835	0.0978468	17.2882	12.9352	-0.418493	-0.935543	-1.45188	-4.67772	-7.25942	Bifunctional inhibitor/lipid-transfer protein/seed storage 2S albumin superfamily protein
AT2G16005	5.72701	25.675	2.16451	5.10228	5.66244	0.150282	12.8418	21.0662	0.714075	-2.01423	-1.45043	-10	-7.25217	MD-2-related lipid recognition domain-containing protein
AT5G22290	8.89953	22.8272	1.35895	15.9118	21.5282	0.43613	15.6712	14.7354	-0.0888318	-0.92282	-1.44778	-4.6141	-7.23891	NAC domain containing protein 89
AT1G20490	2.07519	3.81729	0.879305	2.29776	5.12729	1.15797	3.62587	2.4457	-0.568084	0.278665	-1.44739	1.39332	-7.23695	AMP-dependent synthetase and ligase family protein
AT5G41900	3.11903	18.4293	2.56283	4.69778	14.3592	1.61193	10.0693	21.8238	1.11594	-0.9509	-1.44689	-4.7545	-7.23445	alpha/beta-Hydrolases superfamily protein
AT5G50240	6.31896	17.1668	1.44186	5.47402	13.8066	1.33468	6.52634	6.51623	-0.00223676	-0.10718	-1.4441	-0.5359	-7.22048	protein-l-isoaspartate methyltransferase 2
AT4G15120	3.52141	20.0507	2.50943	3.56671	18.4145	2.36818	4.20491	8.80135	1.06565	-0.14125	-1.44378	-0.70625	-7.2189	VQ motif-containing protein
AT4G30960	152.815	649.197	2.08687	191.553	630.761	1.71935	233.655	365.033	0.643645	-0.36752	-1.44322	-1.8376	-7.21612	SOS3-interacting protein 3
AT5G20940	0.265078	1.38078	2.381	0.176475	1.43092	3.01941	0.42906	0.823265	0.940179	0.63841	-1.44082	3.19205	-7.2041	Glycosyl hydrolase family protein
AT3G11050	1.78964	5.58654	1.64229	1.51111	4.71398	1.64134	1.95881	2.26034	0.206562	-0.00095	-1.43573	-0.00475	-7.17864	ferritin 2
AT3G55500	20.7661	87.7152	2.0786	28.4798	78.9147	1.47035	20.4836	32.0138	0.644229	-0.60825	-1.43437	-3.04125	-7.17185	expansin A16
AT4G33550	40.3554	183.423	2.18434	53.7765	173.439	1.68938	28.7033	48.4241	0.754506	-0.49496	-1.42983	-2.4748	-7.14917	Bifunctional inhibitor/lipid-transfer protein/seed storage 2S albumin superfamily protein
AT1G52880	3.28138	9.16604	1.48199	3.87615	10.7392	1.4702	6.6075	6.86239	0.0546067	-0.01179	-1.42738	-0.05895	-7.13692	NAC (No Apical Meristem) domain transcriptional regulator superfamily protein
AT3G51750	3.55793	66.1663	4.21699	3.11388	75.1103	4.59223	3.58289	24.7982	2.79104	0.37524	-1.42595	1.8762	-7.12975	Unknow protein
AT5G61820	78.9541	443.749	2.49066	85.4772	409.8	2.26131	138.907	291.809	1.0709	-0.22935	-1.41976	-1.14675	-7.0988	Unknow protein
AT1G58420	2.38407	11.7394	2.29986	3.04674	9.90785	1.7013	5.84629	10.7756	0.882177	-0.59856	-1.41768	-2.9928	-7.08841	Uncharacterised conserved protein UCP031279
AT1G74440	0.711541	3.33805	2.22999	2.04238	2.15938	0.08037	1.50361	2.64397	0.814275	-2.14962	-1.41572	-10	-7.07858	Protein of unknown function (DUF962)
AT5G01550	0.256223	1.61351	2.65473	0.280499	1.25535	2.16202	0.255439	0.605452	1.24504	-0.49271	-1.40969	-2.46355	-7.04845	lectin receptor kinase a4.1
AT1G58590	4.47562	16.1193	1.84863	8.08771	26.4175	1.70769	9.44171	12.8026	0.43932	-0.14094	-1.40931	-0.7047	-7.04655	other RNA
AT1G01240	18.1955	39.9782	1.13563	23.9147	37.5089	0.649339	26.0323	21.5346	-0.273647	-0.486291	-1.40928	-2.43145	-7.04638	Unknow protein
AT3G51895	2.74635	6.6329	1.27212	3.60895	6.84301	0.923051	3.49118	3.18069	-0.134374	-0.349069	-1.40649	-1.74534	-7.03247	sulfate transporter 3;1
AT5G19875	11.786	52.5379	2.15628	15.3438	59.8039	1.96258	21.3194	35.869	0.75057	-0.1937	-1.40571	-0.9685	-7.02855	Unknow protein
AT1G29270	3.92249	21.206	2.43463	5.62482	35.4366	2.65536	8.46124	17.2759	1.02982	0.22073	-1.40481	1.10365	-7.02405	Unknow protein
AT5G01870	22.1541	40.9913	0.887747	35.6258	46.7256	0.39129	55.0376	38.5997	-0.511825	-0.496457	-1.39957	-2.48228	-6.99786	Bifunctional inhibitor/lipid-transfer protein/seed storage 2S albumin superfamily protein
AT3G10910	7.8218	25.3558	1.69674	7.11726	22.9966	1.69202	7.9972	9.84763	0.300282	-0.00472	-1.39646	-0.0236	-6.98229	RING/U-box superfamily protein
AT4G17550	11.0849	66.3031	2.58048	14.0174	69.0967	2.3014	15.0414	34.2035	1.1852	-0.27908	-1.39528	-1.3954	-6.9764	Major facilitator superfamily protein
AT1G77680	8.0383	20.1747	1.32758	12.3365	21.4867	0.800512	17.8369	17.0394	-0.065995	-0.527068	-1.39358	-2.63534	-6.96788	Ribonuclease II/R family protein
AT2G40370	2.13366	8.57447	2.00671	1.61212	5.69907	1.82177	2.17068	3.32068	0.613335	-0.18494	-1.39338	-0.9247	-6.96687	laccase 5
AT5G62470	21.0774	74.495	1.82145	20.2874	61.2821	1.59488	29.9196	40.2935	0.429458	-0.22657	-1.39199	-1.13285	-6.95996	myb domain protein 96
AT5G43840	1.72139	29.0867	4.07871	1.75565	26.2445	3.90194	1.1454	7.39105	2.68992	-0.17677	-1.38879	-0.88385	-6.94395	heat shock transcription factor A6A
AT2G35290	0.87693	17.6846	4.33389	1.2711	15.0737	3.56789	2.5589	19.7263	2.94653	-0.766	-1.38736	-3.83	-6.9368	Unknow protein
AT3G62090	4.11189	12.4307	1.59603	5.30818	13.4206	1.33816	5.31	6.14376	0.210409	-0.25787	-1.38562	-1.28935	-6.92811	phytochrome interacting factor 3-like 2
AT2G42540	13.4452	2320.16	7.43099	33.2026	2201.82	6.05126	9.20975	608.42	6.04576	-1.37973	-1.38523	-6.89865	-6.92615	cold-regulated 15a
AT4G01870	31.4796	263.85	3.06723	41.3169	218.077	2.40003	81.2718	260.78	1.68201	-0.6672	-1.38522	-3.336	-6.9261	tolB protein-related
AT2G22500	27.5153	85.3278	1.63278	32.6528	85.982	1.39683	42.3219	50.2476	0.247649	-0.23595	-1.38513	-1.17975	-6.92565	uncoupling protein 5
AT5G15960	16.6839	671.473	5.3308	21.4654	555.327	4.69325	13.858	213.943	3.94843	-0.63755	-1.38237	-3.18775	-6.91185	stress-responsive protein (KIN1) / stress-induced protein (KIN1)
AT1G29160	6.44809	14.5575	1.17482	7.71983	12.2247	0.663153	9.8977	8.57929	-0.206236	-0.511667	-1.38106	-2.55834	-6.90528	Dof-type zinc finger DNA-binding family protein
AT2G30140	11.2573	81.147	2.84968	11.833	68.4787	2.53284	23.0439	63.789	1.46892	-0.31684	-1.38076	-1.5842	-6.9038	UDP-Glycosyltransferase superfamily protein
AT1G08290	0.673837	2.66192	1.982	0.875991	2.9906	1.77145	0.844688	1.28205	0.601964	-0.21055	-1.38004	-1.05275	-6.90018	WIP domain protein 3
AT5G24080	0.283046	20.9297	6.20837	0.616612	24.2044	5.29476	0.150077	4.28074	4.83408	-0.91361	-1.37429	-4.56805	-6.87145	Protein kinase superfamily protein
AT4G27260	34.356	53.2142	0.63125	43.9835	52.5728	0.257353	45.1451	27	-0.741611	-0.373897	-1.37286	-1.86948	-6.8643	Auxin-responsive GH3 family protein
AT1G52410	4.56199	13.5109	1.56639	5.4806	15.5071	1.50053	4.57863	5.24087	0.19489	-0.06586	-1.3715	-0.3293	-6.8575	TSK-associating protein 1
AT3G55840	1.67115	18.0028	3.42931	3.38732	16.1536	2.25364	3.16219	13.1992	2.06145	-1.17567	-1.36786	-5.87835	-6.8393	Hs1pro-1 protein
AT5G45630	5.99056	45.3146	2.91921	5.10069	36.1279	2.82435	5.67601	16.649	1.55249	-0.09486	-1.36672	-0.4743	-6.8336	Protein of unknown function, DUF584
AT4G35190	1.17795	15.8032	3.74588	1.40897	21.7545	3.9486	1.22183	6.35948	2.37986	0.20272	-1.36602	1.0136	-6.8301	Putative lysine decarboxylase family protein
AT5G49280	14.3519	86.8238	2.59685	23.9957	80.9813	1.75481	20.5959	48.3466	1.23106	-0.84204	-1.36579	-4.2102	-6.82895	hydroxyproline-rich glycoprotein family protein
AT4G13290	1.5108	21.986	3.8632	1.47715	19.063	3.68989	1.44153	8.13998	2.49742	-0.17331	-1.36578	-0.86655	-6.8289	cytochrome P450, family 71, subfamily A, polypeptide 19
AT1G22380	0.507721	1.45143	1.51537	0.72608	1.25438	0.788775	0.592615	0.658292	0.151632	-0.726595	-1.36374	-3.63298	-6.81869	UDP-glucosyl transferase 85A3
AT5G41570	1.43597	6.46007	2.16953	2.09506	5.98002	1.51316	1.76072	3.08203	0.807717	-0.65637	-1.36181	-3.28185	-6.80906	WRKY DNA-binding protein 24
AT1G53270	0.891289	3.96631	2.15383	0.942998	3.95887	2.06976	1.03618	1.79647	0.793895	-0.08407	-1.35994	-0.42035	-6.79968	ABC-2 type transporter family protein
AT4G23050	10.6931	50.1367	2.22918	11.8016	52.4772	2.15271	13.6626	24.9689	0.869902	-0.07647	-1.35928	-0.38235	-6.79639	PAS domain-containing protein tyrosine kinase family protein
AT5G54470	1.35918	9.26306	2.76875	1.43156	7.06279	2.30265	1.22966	3.26727	1.40983	-0.4661	-1.35892	-2.3305	-6.7946	B-box type zinc finger family protein
AT5G26220	4.66714	15.5547	1.73674	4.32615	10.1543	1.23093	11.6501	15.1794	0.381773	-0.50581	-1.35497	-2.52905	-6.77484	ChaC-like family protein
AT5G50260	0.648196	2.85147	2.13721	0.330813	3.70456	3.48522	1.11144	1.91329	0.783631	1.34801	-1.35358	6.74005	-6.7679	Cysteine proteinases superfamily protein
AT3G21150	0.642644	12.2347	4.25082	1.07073	11.0693	3.3699	0.980855	7.31663	2.89907	-0.88092	-1.35175	-4.4046	-6.75875	B-box 32
AT5G47635	2.70461	8.01505	1.56729	2.80468	6.85145	1.28857	2.67353	3.11068	0.218484	-0.27872	-1.34881	-1.3936	-6.74403	Pollen Ole e 1 allergen and extensin family protein
AT1G69480	1.42834	19.0069	3.73411	1.16953	19.487	4.05851	0.926835	4.85452	2.38894	0.3244	-1.34517	1.622	-6.72585	EXS (ERD1/XPR1/SYG1) family protein
AT5G20190	53.6656	114.024	1.08726	78.1658	104.44	0.418068	105.482	88.495	-0.253336	-0.669192	-1.3406	-3.34596	-6.70298	Tetratricopeptide repeat (TPR)-like superfamily protein
AT5G20830	8.78744	105.829	3.59015	13.6632	103.106	2.91576	7.68085	36.5355	2.24996	-0.67439	-1.34019	-3.37195	-6.70095	sucrose synthase 1
AT5G64080	19.8082	30.9979	0.646074	30.8971	31.0195	0.00570449	21.0517	13.0429	-0.690671	-0.64037	-1.33675	-3.20185	-6.68373	Bifunctional inhibitor/lipid-transfer protein/seed storage 2S albumin superfamily protein
AT3G21680	5.01805	16.6331	1.72886	7.14085	15.4688	1.11519	6.59121	8.6921	0.399162	-0.61367	-1.3297	-3.06835	-6.64849	Unknow protein
AT4G21323	0.270344	1.32492	2.29304	0.240968	1.04099	2.11104	0.320977	0.626349	0.964495	-0.182	-1.32855	-0.91	-6.64273	Subtilase family protein
AT2G32510	2.90722	41.7986	3.84574	3.06684	46.4297	3.92022	2.97571	17.0665	2.51986	0.07448	-1.32588	0.3724	-6.6294	mitogen-activated protein kinase kinase kinase 17
AT1G19490	1.94911	4.521	1.21382	2.69597	4.30426	0.674958	2.6736	2.47592	-0.110819	-0.538862	-1.32464	-2.69431	-6.62319	Basic-leucine zipper (bZIP) transcription factor family protein
AT4G23880	4.74207	13.5416	1.5138	5.25202	14.7993	1.49459	7.33947	8.40633	0.195799	-0.01921	-1.318	-0.09605	-6.59	Unknow protein
AT1G63720	5.86151	23.9978	2.03356	5.81324	23.0621	1.98811	7.77206	12.8229	0.722357	-0.04545	-1.3112	-0.22725	-6.55601	Unknown protein
AT2G30550	9.10901	45.5392	2.32174	9.12608	38.7852	2.08744	10.1335	20.4398	1.01225	-0.2343	-1.30949	-1.1715	-6.54745	alpha/beta-Hydrolases superfamily protein
AT4G23680	218.963	295.788	0.43388	200.364	175.894	-0.187914	287.056	156.738	-0.872973	-0.621794	-1.30685	-3.10897	-6.53427	Polyketide cyclase/dehydrase and lipid transport superfamily protein
AT5G48180	149.335	836.691	2.48614	161.923	724.808	2.16229	299.892	679.186	1.17937	-0.32385	-1.30677	-1.61925	-6.53385	nitrile specifier protein 5
AT1G68552	3.85609	7.42043	0.944364	7.92532	10.8204	0.44921	9.37969	7.30017	-0.36161	-0.495154	-1.30597	-2.47577	-6.52987	conserved peptide upstream open reading frame 53
AT1G54095	0.795427	6.52149	3.0354	0.545386	4.72608	3.1153	1.12315	3.72483	1.72963	0.0799	-1.30577	0.3995	-6.52885	Protein of unknown function (DUF1677)
AT5G20790	8.12399	18.2908	1.17086	5.75326	24.1623	2.07031	33.9263	31.0048	-0.129914	0.89945	-1.30077	4.49725	-6.50387	Unknow protein
AT2G37260	1.17819	2.91798	1.3084	2.421	2.49103	0.0411403	2.06102	2.08658	0.0177779	-1.26726	-1.29062	-6.3363	-6.45311	WRKY family transcription factor family protein
AT5G04250	4.59531	22.9968	2.3232	5.15787	28.0761	2.4445	5.33346	10.9188	1.03367	0.1213	-1.28953	0.6065	-6.44765	Cysteine proteinases superfamily protein
AT5G45310	3.09865	7.40283	1.25644	3.44998	4.99761	0.534652	2.82992	2.77003	-0.0308557	-0.721788	-1.2873	-3.60894	-6.43648	Unknow protein
AT4G13110	3.47179	13.9564	2.00718	5.23998	16.0663	1.6164	7.79745	12.8491	0.720598	-0.39078	-1.28658	-1.9539	-6.43291	BSD domain-containing protein
AT4G20880	14.9404	23.953	0.680986	18.1652	21.1068	0.21653	24.4127	16.0511	-0.604963	-0.464456	-1.28595	-2.32228	-6.42975	ethylene-responsive nuclear protein / ethylene-regulated nuclear protein (ERT2)
AT2G34930	9.69195	36.56	1.91541	8.1463	36.2162	2.15242	14.1011	21.8338	0.630754	0.23701	-1.28466	1.18505	-6.42328	disease resistance family protein / LRR family protein
AT1G69430	1.02815	3.08948	1.58731	1.01282	3.79218	1.90465	1.31209	1.61937	0.303571	0.31734	-1.28374	1.5867	-6.41869	Unknown protein
AT5G66610	1.24596	2.95475	1.24578	2.55735	2.85767	0.16019	2.79836	2.72727	-0.0371216	-1.08559	-1.2829	-5.42795	-6.41451	DA1-related protein 7
AT1G17870	1.18983	6.54394	2.45941	1.91925	6.55847	1.77282	1.55401	3.52424	1.18132	-0.68659	-1.27809	-3.43295	-6.39045	ethylene-dependent gravitropism-deficient and yellow-green-like 3
AT1G12420	4.11293	17.224	2.06618	5.05973	16.1332	1.6729	4.54142	7.85499	0.790466	-0.39328	-1.27571	-1.9664	-6.37857	ACT domain repeat 8
AT2G41170	8.19263	33.5418	2.03356	8.10105	29.254	1.85245	11.958	20.2656	0.761055	-0.18111	-1.2725	-0.90555	-6.36252	F-box family protein
AT4G39830	0.76746	1.91401	1.31844	0.983072	1.71941	0.806544	1.93055	1.99484	0.0472628	-0.511896	-1.27118	-2.55948	-6.35589	Cupredoxin superfamily protein
AT1G67860	31.532	51.7522	0.714806	47.4483	44.4894	-0.0928931	50.5636	34.3886	-0.556172	-0.807699	-1.27098	-4.0385	-6.35489	Unknown protein
AT5G04000	2.043	5.77214	1.49842	2.33865	4.50472	0.94576	3.61173	4.22901	0.22763	-0.55266	-1.27079	-2.7633	-6.35395	Unknow protein
AT1G05560	39.5401	190.115	2.26548	41.6353	163.422	1.97272	89.1642	178.272	0.999542	-0.29276	-1.26594	-1.4638	-6.32969	UDP-glucosyltransferase 75B1
AT5G12840	11.7529	29.7487	1.33982	16.4603	31.0398	0.915132	18.1714	19.1278	0.0740003	-0.424688	-1.26582	-2.12344	-6.3291	nuclear factor Y, subunit A1
AT3G23550	0.755523	3.25362	2.1065	1.61162	2.65629	0.720898	3.16105	5.66134	0.84074	-1.3856	-1.26576	-6.92801	-6.3288	MATE efflux family protein
AT1G02670	1.11877	4.81818	2.10658	1.01531	4.95174	2.28601	1.67184	2.99469	0.840968	0.17943	-1.26561	0.89715	-6.32806	P-loop containing nucleoside triphosphate hydrolases superfamily protein
AT5G08130	23.4934	39.4763	0.748732	36.2524	44.9618	0.310622	48.9359	34.2162	-0.516214	-0.43811	-1.26495	-2.19055	-6.32473	basic helix-loop-helix (bHLH) DNA-binding superfamily protein
AT1G80130	1.41193	24.4951	4.11675	4.48183	24.7556	2.4656	1.62322	11.7979	2.86159	-1.65115	-1.25516	-8.25575	-6.2758	Tetratricopeptide repeat (TPR)-like superfamily protein
AT2G18360	5.37155	12.1007	1.17168	6.01892	7.15573	0.249595	6.87016	6.51824	-0.07586	-0.922085	-1.24754	-4.61043	-6.2377	alpha/beta-Hydrolases superfamily protein
AT5G04340	10.3571	103.206	3.31683	11.8855	87.5079	2.88021	16.0326	67.3791	2.07129	-0.43662	-1.24554	-2.1831	-6.2277	zinc finger of Arabidopsis thaliana 6
AT5G65630	48.9273	79.2534	0.695833	65.1607	86.3689	0.406509	90.2937	61.7582	-0.547994	-0.289324	-1.24383	-1.44662	-6.21913	global transcription factor group E7
AT3G59880	2.39609	11.206	2.22552	3.21162	7.02212	1.12861	6.8275	13.5162	0.985257	-1.09691	-1.24026	-5.48455	-6.20131	Unknow protein
AT2G15480	7.1092	19.4513	1.45211	8.26491	17.7805	1.10523	15.0888	17.5032	0.214142	-0.34688	-1.23797	-1.7344	-6.18984	UDP-glucosyl transferase 73B5
AT1G65490	28.7449	89.9988	1.6466	27.1486	88.2646	1.70096	27.1264	36.0565	0.410562	0.05436	-1.23604	0.2718	-6.18019	Unknown protein
AT1G48320	14.8385	78.7928	2.40872	17.7605	54.1261	1.60765	20.5554	46.3614	1.17341	-0.80107	-1.23531	-4.00535	-6.17655	Thioesterase superfamily protein
AT1G73920	37.3982	58.415	0.643372	49.614	64.0513	0.36848	62.3578	41.4332	-0.589782	-0.274892	-1.23315	-1.37446	-6.16577	alpha/beta-Hydrolases superfamily protein
AT1G19020	34.378	50.8516	0.564807	47.419	51.1825	0.110186	117.255	73.918	-0.665653	-0.454621	-1.23046	-2.2731	-6.1523	Unknow protein
AT5G57390	2.43541	5.48482	1.17128	3.4203	6.64418	0.957969	2.52929	2.43199	-0.0565959	-0.213311	-1.22788	-1.06656	-6.13938	AINTEGUMENTA-like 5
AT5G53990	1.16966	12.8731	3.4602	1.19753	10.0307	3.06629	1.01789	4.78924	2.23422	-0.39391	-1.22598	-1.96955	-6.1299	UDP-Glycosyltransferase superfamily protein
AT1G01830	6.93886	14.7832	1.09118	8.80383	14.55	0.724819	11.5044	10.4806	-0.134463	-0.366361	-1.22564	-1.83181	-6.12821	ARM repeat superfamily protein
AT2G38390	13.8418	20.3152	0.553528	15.0357	11.7284	-0.358387	21.1454	13.2718	-0.671979	-0.911915	-1.22551	-4.55958	-6.12753	Peroxidase superfamily protein
AT4G21940	1.02283	4.05948	1.98873	1.17398	3.72611	1.66627	1.23872	2.10745	0.766652	-0.32246	-1.22208	-1.6123	-6.11039	calcium-dependent protein kinase 15
AT3G26612	4.29874	7.79745	0.859087	4.40888	5.77128	0.38848	5.86793	4.56308	-0.362842	-0.470607	-1.22193	-2.35304	-6.10965	other RNA
AT5G43380	2.18319	5.2368	1.26225	1.83448	6.25556	1.76977	3.5852	3.68707	0.0404247	0.50752	-1.22183	2.5376	-6.10913	type one serine/threonine protein phosphatase 6
AT3G46450	16.3532	41.3508	1.33834	18.5508	35.0378	0.917427	22.3613	24.2557	0.11732	-0.420913	-1.22102	-2.10457	-6.1051	SEC14 cytosolic factor family protein / phosphoglyceride transfer family protein
AT1G22403	4.13939	13.637	1.72004	5.91674	14.8917	1.33163	8.37858	11.848	0.499866	-0.38841	-1.22017	-1.94205	-6.10087	Unknow protein
AT4G11910	0.462726	2.35953	2.35027	0.400717	2.03153	2.34191	0.473736	1.0372	1.13054	-0.00836	-1.21973	-0.0418	-6.09865	Unknow protein
AT3G23920	49.9665	264.716	2.40541	45.1945	231.881	2.35916	55.5242	126.358	1.18633	-0.04625	-1.21908	-0.23125	-6.0954	beta-amylase 1
AT4G18280	16.1635	153.833	3.25056	14.6275	151.881	3.37619	26.0543	106.636	2.0331	0.12563	-1.21746	0.62815	-6.0873	glycine-rich cell wall protein-related
AT1G14730	10.409	79.8087	2.93871	12.8989	84.5374	2.71235	9.93303	32.8141	1.72401	-0.22636	-1.2147	-1.1318	-6.0735	Cytochrome b561/ferric reductase transmembrane protein family
AT2G17120	20.0875	51.1158	1.34747	22.7663	44.3183	0.961003	28.8402	31.6664	0.134873	-0.386467	-1.2126	-1.93233	-6.06298	lysm domain GPI-anchored protein 2 precursor
AT1G24145	1.56633	9.6987	2.6304	3.54869	9.35101	1.39784	6.07809	16.2779	1.42123	-1.23256	-1.20917	-6.1628	-6.04585	Unknow protein
AT1G19200	1.72516	9.80834	2.50728	1.64493	9.80468	2.57544	2.72058	6.69867	1.29996	0.06816	-1.20732	0.3408	-6.0366	Protein of unknown function (DUF581)
AT2G37870	19.164	175.368	3.19391	16.4912	161.704	3.29359	10.7517	42.7232	1.99046	0.09968	-1.20345	0.4984	-6.01725	Bifunctional inhibitor/lipid-transfer protein/seed storage 2S albumin superfamily protein
AT2G01430	1.93909	8.41013	2.11675	2.72664	7.94662	1.54322	1.76367	3.3223	0.9136	-0.57353	-1.20315	-2.86765	-6.01575	homeobox-leucine zipper protein 17
AT1G10480	1.63722	11.3509	2.79349	1.34266	9.7966	2.86719	1.24518	3.75133	1.59105	0.0737	-1.20244	0.3685	-6.0122	zinc finger protein 5
AT3G18950	1.89768	7.03109	1.88951	1.25048	6.83931	2.45136	1.89034	3.0458	0.688175	0.56185	-1.20134	2.80925	-6.00668	Transducin/WD40 repeat-like superfamily protein
AT1G73880	6.12514	37.5819	2.61722	6.34362	35.1034	2.46823	6.7235	17.9603	1.41752	-0.14899	-1.1997	-0.74495	-5.9985	UDP-glucosyl transferase 89B1
AT5G11650	15.3566	33.6899	1.13346	14.0773	31.862	1.17846	26.502	25.3428	-0.0645251	0.045	-1.19799	0.225	-5.98993	alpha/beta-Hydrolases superfamily protein
AT4G24450	1.11174	1.93012	0.795876	1.86392	2.33319	0.32396	1.57841	1.19742	-0.398541	-0.471916	-1.19442	-2.35958	-5.97208	phosphoglucan, water dikinase
AT3G04040	1.26232	5.59216	2.14733	1.87812	5.53053	1.55813	1.58909	3.07787	0.95373	-0.5892	-1.1936	-2.946	-5.968	Unknow protein
AT5G13170	2.82305	38.6657	3.77573	2.86928	32.7445	3.51249	1.45378	8.70643	2.58228	-0.26324	-1.19345	-1.3162	-5.96725	senescence-associated gene 29
AT3G51860	8.72671	43.282	2.31026	8.38704	38.5854	2.20182	5.94485	12.9343	1.12149	-0.10844	-1.18877	-0.5422	-5.94385	cation exchanger 3
AT5G58910	0.316259	1.94043	2.6172	0.447582	3.15916	2.81932	0.690562	1.85995	1.42942	0.20212	-1.18778	1.0106	-5.9389	laccase 16
AT4G15620	12.7299	19.9181	0.645866	17.1641	18.9044	0.139328	18.5569	12.7684	-0.539379	-0.506538	-1.18525	-2.53269	-5.92623	Uncharacterised protein family (UPF0497)
AT1G52030	1.1293	4.65452	2.0432	1.72979	7.25885	2.06914	1.10275	1.99959	0.858601	0.02594	-1.1846	0.1297	-5.923	myrosinase-binding protein 2
AT4G22820	33.4749	133.936	2.00039	38.0681	131.231	1.78545	42.8637	75.5687	0.818032	-0.21494	-1.18236	-1.0747	-5.91179	A20/AN1-like zinc finger family protein
AT2G36750	0.516524	26.279	5.66893	0.660407	20.0854	4.92665	0.828409	18.5823	4.48744	-0.74228	-1.18149	-3.7114	-5.90745	UDP-glucosyl transferase 73C1
AT1G71960	10.4558	22.8945	1.1307	14.8037	24.1764	0.70764	11.0257	10.6571	-0.0490648	-0.42306	-1.17976	-2.1153	-5.89882	ATP-binding casette family G25
AT3G12145	9.88111	62.3355	2.65731	14.6283	78.1607	2.41768	11.044	30.7932	1.47935	-0.23963	-1.17796	-1.19815	-5.8898	Leucine-rich repeat (LRR) family protein
AT3G02990	3.17902	7.10551	1.16036	3.84329	7.12843	0.891244	4.96075	4.90252	-0.0170341	-0.269116	-1.17739	-1.34558	-5.88697	heat shock transcription factor A1E
AT4G09820	0.283912	11.3933	5.32659	0.451065	11.2677	4.64271	0.254064	4.52911	4.15597	-0.68388	-1.17062	-3.4194	-5.8531	basic helix-loop-helix (bHLH) DNA-binding superfamily protein
AT5G19410	3.02016	10.0584	1.73571	2.15246	7.74225	1.84677	2.09194	3.09639	0.565745	0.11106	-1.16996	0.5553	-5.84982	ABC-2 type transporter family protein
AT2G41210	1.25066	2.6099	1.06131	1.84634	3.20586	0.796046	1.78483	1.65665	-0.107516	-0.265264	-1.16883	-1.32632	-5.84413	phosphatidylinositol- 4-phosphate 5-kinase 5
AT5G53120	16.8056	56.1123	1.73938	20.7429	61.491	1.56776	16.2455	24.1643	0.572837	-0.17162	-1.16654	-0.8581	-5.83271	spermidine synthase 3
AT5G07330	2.75428	57.2867	4.37845	1.90282	59.9104	4.9766	1.85154	17.2195	3.21724	0.59815	-1.16121	2.99075	-5.80605	Unknow protein
AT1G72120	1.4742	7.30143	2.30825	1.29287	6.55907	2.34292	1.97846	4.38784	1.14913	0.03467	-1.15912	0.17335	-5.7956	Major facilitator superfamily protein
AT3G28220	8.95763	112.547	3.65127	10.372	119.081	3.52117	5.36599	30.2331	2.49421	-0.1301	-1.15706	-0.6505	-5.7853	TRAF-like family protein
AT1G02700	0.613159	11.4559	4.22369	0.679158	9.87121	3.86141	0.441357	3.69786	3.06667	-0.36228	-1.15702	-1.8114	-5.7851	Unknow protein
AT3G55130	7.38431	11.0391	0.58009	9.55854	8.83441	-0.113657	13.422	9.01084	-0.574861	-0.693747	-1.15495	-3.46874	-5.77476	white-brown complex homolog 19
AT4G21570	61.4466	187.061	1.6061	68.6652	189.276	1.46284	81.2016	111.178	0.453286	-0.14326	-1.15281	-0.7163	-5.76407	Protein of unknown function (DUF300)
AT3G06500	17.8469	39.1274	1.1325	21.1443	48.0919	1.18552	32.7072	32.3585	-0.0154606	0.05302	-1.14796	0.2651	-5.7398	Plant neutral invertase family protein
AT3G05932	2.02084	6.28061	1.63595	2.98553	8.61508	1.52888	3.87253	5.43519	0.489054	-0.10707	-1.1469	-0.53535	-5.73448	Unknow protein
AT2G16990	3.56751	8.43949	1.24224	3.99292	7.12029	0.834492	3.15641	3.3835	0.100231	-0.407748	-1.14201	-2.03874	-5.71005	Major facilitator superfamily protein
AT2G25460	1.38709	9.09153	2.71247	1.22947	8.99289	2.87075	1.70698	5.06978	1.57047	0.15828	-1.142	0.7914	-5.71	Unknow protein
AT1G55760	4.02641	8.98868	1.15861	4.92371	7.57391	0.621291	4.33071	4.38411	0.0176803	-0.537319	-1.14093	-2.68659	-5.70465	BTB/POZ domain-containing protein
AT1G78210	15.1771	38.0738	1.3269	17.5654	32.4551	0.885707	22.1394	25.2596	0.190217	-0.441193	-1.13668	-2.20596	-5.68341	alpha/beta-Hydrolases superfamily protein
AT1G69252	66.8875	150.819	1.17301	66.9053	169.868	1.34422	79.4129	81.7159	0.041243	0.17121	-1.13177	0.85605	-5.65884	Unknown protein
AT1G56580	189.99	476.573	1.32677	195.329	420.959	1.10777	217.58	249.518	0.197596	-0.219	-1.12917	-1.095	-5.64587	Protein of unknown function, DUF538
AT2G31945	4.85978	25.4617	2.38936	4.58207	21.2792	2.21537	4.36451	10.4751	1.26308	-0.17399	-1.12628	-0.86995	-5.6314	Unknow protein
AT4G25020	0.746507	1.83263	1.29569	0.43472	1.14934	1.40265	1.00048	1.12559	0.169982	0.10696	-1.12571	0.5348	-5.62854	D111/G-patch domain-containing protein
AT1G05420	2.02453	35.5953	4.13602	3.39482	37.5126	3.46597	4.12158	33.26	3.01252	-0.67005	-1.1235	-3.35025	-5.6175	ovate family protein 12
AT3G59530	0.856501	3.64428	2.08911	1.69747	4.6113	1.44179	1.41535	2.76769	0.967526	-0.64732	-1.12158	-3.2366	-5.60792	Calcium-dependent phosphotriesterase superfamily protein
AT1G01120	36.584	214.127	2.54918	36.4465	154.851	2.08703	62.5856	168.38	1.42782	-0.46215	-1.12136	-2.31075	-5.6068	3-ketoacyl-CoA synthase 1
AT1G56650	0.393263	5.75472	3.87118	0.313324	7.12321	4.5068	0.294145	1.98278	2.75292	0.63562	-1.11826	3.1781	-5.5913	production of anthocyanin pigment 1
AT3G05936	3.14465	7.69291	1.29063	3.92241	8.77871	1.16227	3.4065	3.84068	0.173069	-0.12836	-1.11756	-0.6418	-5.58781	Unknow protein
AT2G25160	1.62523	5.75228	1.82349	1.30334	5.51503	2.08115	2.37396	3.88495	0.710598	0.25766	-1.11289	1.2883	-5.56446	cytochrome P450, family 82, subfamily F, polypeptide 1
AT1G07870	8.43463	13.6697	0.696583	9.1574	13.6424	0.575087	10.2708	7.7014	-0.415354	-0.121496	-1.11194	-0.60748	-5.55968	Protein kinase superfamily protein
AT1G01470	110.718	1294.54	3.54747	151.656	1295.44	3.09457	151.662	821.156	2.43679	-0.4529	-1.11068	-2.2645	-5.5534	Late embryogenesis abundant protein
AT5G43150	37.905	69.5011	0.874648	42.8317	70.235	0.713509	47.7329	40.5324	-0.23591	-0.161139	-1.11056	-0.805695	-5.55279	Unknow protein
AT5G15850	6.91549	41.4048	2.5819	8.05099	41.6978	2.37273	13.1487	36.4658	1.47162	-0.20917	-1.11028	-1.04585	-5.5514	CONSTANS-like 1
AT1G51090	3.99398	127.108	4.99208	6.83717	119.314	4.12522	3.96474	58.6255	3.88623	-0.86686	-1.10585	-4.3343	-5.52925	Heavy metal transport/detoxification superfamily protein
AT2G36780	2.01342	17.0107	3.07873	1.67408	13.8698	3.05051	1.55348	6.10044	1.97341	-0.02822	-1.10532	-0.1411	-5.5266	UDP-Glycosyltransferase superfamily protein
AT3G52790	9.64048	19.5852	1.02258	8.55226	13.3294	0.640237	10.8841	10.2903	-0.0809421	-0.382343	-1.10352	-1.91172	-5.51761	peptidoglycan-binding LysM domain-containing protein
AT5G01880	3.95065	9.47711	1.26236	4.95135	9.55384	0.948258	5.31732	5.94901	0.161951	-0.314102	-1.10041	-1.57051	-5.50204	RING/U-box superfamily protein
AT1G23200	0.695231	3.10134	2.15733	1.74619	3.0704	0.814212	0.945078	1.96949	1.05932	-1.34312	-1.09801	-6.71559	-5.49005	Plant invertase/pectin methylesterase inhibitor superfamily
AT2G23120	275.747	2654.52	3.26703	371.398	3186.31	3.10085	389.733	1753.35	2.16955	-0.16618	-1.09748	-0.8309	-5.4874	Late embryogenesis abundant protein, group 6
AT1G52000	7.67806	12.5208	0.705508	10.3618	14.6784	0.502423	5.7071	4.34997	-0.391752	-0.203085	-1.09726	-1.01543	-5.4863	Mannose-binding lectin superfamily protein
AT1G21410	10.1966	43.9403	2.10746	11.5846	42.8509	1.88712	11.3172	22.8067	1.01094	-0.22034	-1.09652	-1.1017	-5.4826	F-box/RNI-like superfamily protein
AT5G20270	22.9472	110.629	2.26934	22.0891	94.1359	2.09141	24.6116	55.5018	1.1732	-0.17793	-1.09614	-0.88965	-5.4807	heptahelical transmembrane protein1
AT1G01250	2.85366	10.1698	1.83341	2.46264	10.0712	2.03196	2.37522	3.96447	0.739067	0.19855	-1.09434	0.99275	-5.47171	Integrase-type DNA-binding superfamily protein
AT5G63790	89.4739	169.865	0.924851	98.9871	179.555	0.859116	164.029	145.948	-0.168501	-0.065735	-1.09335	-0.328675	-5.46676	NAC domain containing protein 102
AT1G09932	2.10506	12.5013	2.57015	1.95397	19.0988	3.28901	3.05108	8.50398	1.47882	0.71886	-1.09133	3.5943	-5.45665	Phosphoglycerate mutase family protein
AT5G23220	6.00214	36.2023	2.59253	5.59541	27.5938	2.30203	5.21569	14.783	1.50301	-0.2905	-1.08952	-1.4525	-5.4476	nicotinamidase 3
AT3G47600	8.1507	18.2535	1.16317	12.0118	20.5372	0.77379	12.644	13.3101	0.0740741	-0.38938	-1.0891	-1.9469	-5.44548	myb domain protein 94
AT1G04220	14.0413	163.678	3.54311	10.6562	132.353	3.63463	10.5633	57.9023	2.45455	0.09152	-1.08856	0.4576	-5.4428	3-ketoacyl-CoA synthase 2
AT3G02140	7.251	53.3115	2.87819	8.56429	56.2172	2.71461	9.4666	32.7456	1.79038	-0.16358	-1.08781	-0.8179	-5.43905	AFP2 (ABI five-binding protein 2) family protein
AT3G45140	58.9253	262.828	2.15716	70.3645	206.072	1.55023	51.0494	107.147	1.06963	-0.60693	-1.08753	-3.03465	-5.43765	lipoxygenase 2
AT2G39350	4.9339	115.287	4.54635	6.89418	89.225	3.694	6.71649	73.8639	3.45909	-0.85235	-1.08726	-4.26175	-5.4363	ABC-2 type transporter family protein
AT2G16700	35.4851	71.7415	1.0156	39.6081	72.4271	0.870732	39.6495	37.7784	-0.0697414	-0.144868	-1.08534	-0.72434	-5.42671	actin depolymerizing factor 5
AT5G14700	2.97307	5.30224	0.83465	2.44822	5.37406	1.13428	2.8903	2.42962	-0.250488	0.29963	-1.08514	1.49815	-5.42569	NAD(P)-binding Rossmann-fold superfamily protein
AT5G54240	0.619571	8.23835	3.73301	1.33182	9.43448	2.82455	1.07588	6.74357	2.648	-0.90846	-1.08501	-4.5423	-5.42505	Protein of unknown function (DUF1223)
AT5G47530	2.26925	20.3218	3.16274	1.81355	21.8574	3.59123	1.34926	5.70221	2.07936	0.42849	-1.08338	2.14245	-5.4169	Auxin-responsive family protein
AT4G27520	317.667	881.15	1.47187	350.243	918.905	1.39156	410.202	537.579	0.390141	-0.08031	-1.08173	-0.40155	-5.40864	early nodulin-like protein 2
AT2G31990	1.84252	3.97728	1.1101	2.21871	3.06642	0.466834	1.83217	1.87096	0.0302284	-0.643266	-1.07987	-3.21633	-5.39936	Exostosin family protein
AT5G01740	18.8821	182.131	3.26989	24.8424	156.084	2.65145	44.9892	205.952	2.19466	-0.61844	-1.07523	-3.0922	-5.37615	Nuclear transport factor 2 (NTF2) family protein
AT1G17830	2.53176	7.0695	1.48147	2.28851	8.75433	1.93559	4.21422	5.5893	0.407401	0.45412	-1.07407	2.2706	-5.37035	Protein of unknown function (DUF789)
AT2G14580	5.29849	9.27921	0.808421	10.4724	10.1554	-0.0443417	4.35439	3.63265	-0.261445	-0.852763	-1.06987	-4.26381	-5.34933	basic pathogenesis-related protein 1
AT4G20930	6.84291	10.1892	0.574364	8.20098	8.26719	0.0116012	9.88347	7.01106	-0.495385	-0.562763	-1.06975	-2.81381	-5.34875	6-phosphogluconate dehydrogenase family protein
AT1G23330	7.92784	18.336	1.20968	7.90964	19.5633	1.30647	7.84568	8.67256	0.144559	0.09679	-1.06512	0.48395	-5.3256	alpha/beta-Hydrolases superfamily protein
AT5G25220	21.1023	48.946	1.21379	26.6306	51.5616	0.953213	28.2009	31.2664	0.148873	-0.260577	-1.06492	-1.30288	-5.32458	KNOTTED1-like homeobox gene 3
AT5G59480	23.5379	105.148	2.15936	25.9372	114.945	2.14785	27.4676	58.658	1.0946	-0.01151	-1.06476	-0.05755	-5.3238	Haloacid dehalogenase-like hydrolase (HAD) superfamily protein
AT1G62570	24.3088	555.307	4.51374	32.7127	512.421	3.96941	18.0582	197.523	3.45129	-0.54433	-1.06245	-2.72165	-5.31225	flavin-monooxygenase glucosinolate S-oxygenase 4
AT4G18700	54.6165	108.028	0.984	63.5405	109.229	0.781603	75.5405	71.5803	-0.0776871	-0.202397	-1.06169	-1.01198	-5.30844	CBL-interacting protein kinase 12
AT3G27660	0.753346	7.40194	3.29652	1.65844	3.4662	1.06353	0.837823	3.94941	2.23692	-2.23299	-1.0596	-10	-5.298	oleosin 4
AT3G14590	5.25038	14.5521	1.47073	5.1687	15.7171	1.60447	6.88005	9.1594	0.412834	0.13374	-1.0579	0.6687	-5.28948	Calcium-dependent lipid-binding (CaLB domain) family protein
AT1G79160	31.8594	59.6553	0.904932	35.8039	56.5427	0.659223	58.6754	52.8094	-0.151962	-0.245709	-1.05689	-1.22854	-5.28447	Unknown protein
AT1G64660	25.1455	181.736	2.85347	33.7025	178.62	2.40597	40.1949	139.716	1.79742	-0.4475	-1.05605	-2.2375	-5.28025	methionine gamma-lyase
AT5G03190	10.9987	45.076	2.03502	12.8584	44.866	1.80291	10.7792	21.2623	0.980043	-0.23211	-1.05498	-1.16055	-5.27488	conserved peptide upstream open reading frame 47
AT3G49950	0.932276	4.0733	2.12737	1.38136	4.92082	1.83281	1.57128	3.30606	1.07318	-0.29456	-1.05419	-1.4728	-5.27095	GRAS family transcription factor
AT4G12432	2.2934	5.56886	1.27989	1.94282	6.6332	1.77155	2.14211	2.50737	0.22714	0.49166	-1.05275	2.4583	-5.26375	conserved peptide upstream open reading frame 26
AT1G74650	2.3154	7.25383	1.64748	3.28748	7.88354	1.26186	4.94386	7.47579	0.596588	-0.38562	-1.05089	-1.9281	-5.25446	myb domain protein 31
AT1G19180	31.5247	137.072	2.12038	35.2819	129.625	1.87734	56.0429	117.968	1.07379	-0.24304	-1.04659	-1.2152	-5.23295	jasmonate-zim-domain protein 1
AT3G23570	12.2652	22.2896	0.861798	13.4746	21.3924	0.666855	16.6033	14.6075	-0.184756	-0.194943	-1.04655	-0.974715	-5.23277	alpha/beta-Hydrolases superfamily protein
AT4G14930	24.8193	35.6138	0.520975	31.2127	39.1416	0.326571	36.4565	25.3266	-0.525522	-0.194404	-1.0465	-0.97202	-5.23249	Survival protein SurE-like phosphatase/nucleotidase
AT1G66350	4.83269	7.52604	0.639063	5.53883	7.27286	0.392941	7.6017	5.75361	-0.401855	-0.246122	-1.04092	-1.23061	-5.20459	RGA-like 1
AT5G19110	1.43335	10.9756	2.93685	1.77683	13.781	2.95531	1.71373	6.38013	1.89645	0.01846	-1.0404	0.0923	-5.202	Eukaryotic aspartyl protease family protein
AT5G60370	5.01683	10.474	1.06197	5.48892	10.3661	0.917283	7.76709	7.88438	0.0216239	-0.144687	-1.04035	-0.723435	-5.20173	Unknow protein
AT5G42580	1.26648	4.37711	1.78915	0.455724	2.15009	2.23817	0.622473	1.04792	0.751439	0.44902	-1.03771	2.2451	-5.18856	cytochrome P450, family 705, subfamily A, polypeptide 12
AT1G78080	90.6285	123.393	0.445221	112.536	131.892	0.22897	185.569	123.162	-0.591399	-0.216251	-1.03662	-1.08125	-5.1831	related to AP2 4
AT1G10370	9.09782	565.202	5.9571	10.736	579.715	5.75481	11.733	355.762	4.92227	-0.20229	-1.03483	-1.01145	-5.17415	Glutathione S-transferase family protein
AT3G17130	2.2283	12.6384	2.5038	2.23736	15.9026	2.8294	2.59665	7.19724	1.47079	0.3256	-1.03301	1.628	-5.16505	Plant invertase/pectin methylesterase inhibitor superfamily protein
AT1G31820	3.32183	7.91864	1.25327	3.83108	7.27651	0.925496	4.4196	5.1506	0.220824	-0.327774	-1.03245	-1.63887	-5.16223	Amino acid permease family protein
AT3G62260	7.72235	17.6852	1.19543	7.05371	19.9552	1.50031	11.0761	12.4036	0.163308	0.30488	-1.03212	1.5244	-5.16061	Protein phosphatase 2C family protein
AT1G75170	9.73099	61.984	2.67124	11.1476	61.0527	2.45332	9.68765	30.1913	1.63991	-0.21792	-1.03133	-1.0896	-5.15665	Sec14p-like phosphatidylinositol transfer family protein
AT3G15210	69.9656	91.9535	0.394259	78.1298	92.8361	0.248813	97.4811	62.7308	-0.635947	-0.145446	-1.03021	-0.72723	-5.15103	ethylene responsive element binding factor 4
AT1G04310	11.9934	33.6548	1.48858	14.8752	36.0612	1.27754	17.7727	24.4905	0.462558	-0.21104	-1.02602	-1.0552	-5.13011	ethylene response sensor 2
AT2G31865	1.14557	3.27373	1.51487	1.46353	3.16283	1.11177	2.30643	3.23669	0.488858	-0.4031	-1.02601	-2.0155	-5.13006	poly(ADP-ribose) glycohydrolase 2
AT1G36380	19.4075	41.0743	1.08162	16.5368	34.5778	1.06416	28.3528	29.4892	0.0566971	-0.01746	-1.02492	-0.0873	-5.12461	Unknow protein
AT1G62610	6.94036	17.5806	1.3409	8.93979	19.4946	1.12476	11.05	13.7643	0.316886	-0.21614	-1.02401	-1.0807	-5.12007	NAD(P)-binding Rossmann-fold superfamily protein
AT2G14520	2.2793	4.81269	1.07825	2.55733	4.35871	0.769264	2.78633	2.89744	0.0564113	-0.308986	-1.02184	-1.54493	-5.10919	CBS domain-containing protein with a domain of unknown function (DUF21)
AT5G17860	6.6268	64.576	3.28461	8.75351	49.0591	2.48659	11.7322	56.3786	2.26468	-0.79802	-1.01993	-3.9901	-5.09965	calcium exchanger 7
AT3G61970	1.39219	3.80105	1.44904	1.38131	3.30226	1.25742	1.18366	1.5955	0.430755	-0.19162	-1.01829	-0.9581	-5.09143	AP2/B3-like transcriptional factor family protein
AT5G06090	1.50909	20.578	3.76936	0.717539	18.3895	4.67968	0.783977	5.28291	2.75245	0.91032	-1.01691	4.5516	-5.08455	glycerol-3-phosphate acyltransferase 7
AT4G13990	2.33045	4.19964	0.849657	3.12459	4.82701	0.627463	3.52867	3.1437	-0.166664	-0.222194	-1.01632	-1.11097	-5.0816	Exostosin family protein
AT1G21520	4.79778	22.9271	2.25661	8.01227	27.4161	1.77474	7.68728	18.1713	1.24112	-0.48187	-1.01549	-2.40935	-5.07745	Unknow protein
AT1G32560	3.22449	20.4716	2.66648	1.67134	14.9128	3.15747	1.14326	3.5905	1.65104	0.49099	-1.01544	2.45495	-5.0772	Late embryogenesis abundant protein, group 1 protein
AT2G34610	1.91228	18.9261	3.30701	1.25861	13.0904	3.3786	1.15008	5.63096	2.29164	0.07159	-1.01537	0.35795	-5.07685	Unknow protein
AT4G21020	2.08222	16.3924	2.97683	1.08124	5.65233	2.38616	0.38729	1.50843	1.96156	-0.59067	-1.01527	-2.95335	-5.07635	Late embryogenesis abundant protein (LEA) family protein
AT4G25690	21.4196	107.279	2.32437	21.9324	105.967	2.27248	29.1203	72.1621	1.30922	-0.05189	-1.01515	-0.25945	-5.07575	Unknow protein
AT5G08250	1.43913	7.70401	2.42041	0.850801	9.05628	3.41203	0.910511	2.41279	1.40595	0.99162	-1.01446	4.9581	-5.0723	Cytochrome P450 superfamily protein
AT3G63445	2.53085	6.67425	1.39898	3.23115	7.90728	1.29113	4.1563	5.42758	0.385011	-0.10785	-1.01397	-0.53925	-5.06984	other RNA
AT5G23170	1.68646	4.36856	1.37316	2.20849	4.33783	0.973913	2.0382	2.61673	0.360471	-0.399247	-1.01269	-1.99623	-5.06344	Protein kinase superfamily protein
AT1G30860	0.490479	1.2634	1.36505	0.807166	0.829348	0.0391113	0.388377	0.496049	0.353022	-1.32594	-1.01203	-6.62969	-5.06014	RING/U-box superfamily protein
AT1G53560	35.4309	179.34	2.33962	33.3656	169.256	2.34277	44.5556	111.875	1.32821	0.00315	-1.01141	0.01575	-5.05705	Ribosomal protein L18ae family
AT4G22592	5.21029	57.3101	3.45936	6.97742	74.1906	3.41047	8.35202	45.5945	2.44866	-0.04889	-1.0107	-0.24445	-5.0535	conserved peptide upstream open reading frame 27
AT4G14365	2.87308	9.25745	1.68801	3.11091	7.83056	1.33178	7.70677	12.3406	0.679219	-0.35623	-1.00879	-1.78115	-5.04396	XB3 ortholog 4 in Arabidopsis thaliana
AT1G08230	9.19276	28.7707	1.64603	10.5402	32.8938	1.64192	15.3425	23.8884	0.638777	-0.00411	-1.00725	-0.02055	-5.03627	Transmembrane amino acid transporter family protein
AT5G52660	6.07975	27.3926	2.1717	8.52729	26.0051	1.60863	8.16355	18.3173	1.16594	-0.56307	-1.00576	-2.81535	-5.0288	Homeodomain-like superfamily protein
AT1G67265	2.25701	9.78468	2.11611	3.67204	4.80744	0.388686	3.25817	7.03438	1.11036	-1.72742	-1.00575	-8.63712	-5.02875	ROTUNDIFOLIA like 21
AT1G76590	10.6769	21.7454	1.02622	15.7636	27.4417	0.799775	18.062	18.347	0.0225883	-0.226445	-1.00363	-1.13222	-5.01816	PLATZ transcription factor family protein
AT4G12550	22.4874	41.5384	0.885325	14.3658	17.116	0.252703	20.9278	19.2861	-0.117858	-0.632622	-1.00318	-3.16311	-5.01591	Auxin-Induced in Root cultures 1
AT1G46768	5.25948	20.5201	1.96405	6.88719	25.3038	1.87737	7.56055	14.7215	0.961367	-0.08668	-1.00268	-0.4334	-5.01342	related to AP2 1
AT1G08500	9.86756	17.6702	0.840556	10.5516	19.7942	0.907616	11.7308	10.4955	-0.160528	0.06706	-1.00108	0.3353	-5.00542	early nodulin-like protein 18
AT1G79110	13.1211	23.3953	0.834329	15.503	25.6964	0.729016	21.8703	19.5118	-0.164622	-0.105313	-0.998951	-0.526565	-4.99475	zinc ion binding
AT5G50915	8.67957	17.7115	1.02899	7.01557	23.091	1.7187	8.51004	8.70014	0.0318725	0.68971	-0.997118	3.44855	-4.98559	basic helix-loop-helix (bHLH) DNA-binding superfamily protein
AT1G21250	0.761588	2.37867	1.64307	2.36958	2.986	0.33358	1.43636	2.24835	0.646449	-1.30949	-0.996621	-6.54745	-4.98311	cell wall-associated kinase
AT5G23410	5.14221	10.8145	1.0725	5.45823	11.2085	1.03809	8.72201	9.19416	0.0760568	-0.03441	-0.996443	-0.17205	-4.98222	Unknow protein
AT1G54040	2.57023	8.34133	1.69838	4.20398	7.96928	0.922695	2.13114	3.47079	0.703637	-0.775685	-0.994743	-3.87843	-4.97372	epithiospecifier protein
AT5G12930	4.20682	7.08591	0.752223	6.09231	6.4353	0.0790173	7.95543	6.72714	-0.241947	-0.673206	-0.99417	-3.36603	-4.97085	Unknow protein
AT5G57910	8.43634	39.6793	2.2337	8.61441	35.8255	2.05616	10.6791	25.2256	1.2401	-0.17754	-0.9936	-0.8877	-4.968	Unknow protein
AT1G51645	1.35781	4.07665	1.5861	2.40243	2.43851	0.0215057	2.38124	3.5949	0.594238	-1.56459	-0.991862	-7.82297	-4.95931	other RNA
AT2G13790	7.34917	13.3899	0.865493	8.95396	14.6852	0.71376	17.1376	15.7018	-0.126237	-0.151733	-0.99173	-0.758665	-4.95865	somatic embryogenesis receptor-like kinase 4
AT5G10100	2.82283	12.4016	2.13531	2.42202	14.7373	2.6052	3.29936	7.31897	1.14946	0.46989	-0.98585	2.34945	-4.92925	Haloacid dehalogenase-like hydrolase (HAD) superfamily protein
AT2G25620	7.77441	17.1165	1.13859	9.77977	18.1266	0.890237	10.8344	12.0467	0.153028	-0.248353	-0.985562	-1.24177	-4.92781	DNA-binding protein phosphatase 1
AT5G43260	25.1912	111.339	2.14397	27.1044	99.2126	1.872	34.4503	76.9672	1.15973	-0.27197	-0.98424	-1.35985	-4.9212	chaperone protein dnaJ-related
AT5G44575	1.53815	13.0137	3.08076	2.76078	6.32681	1.1964	2.5613	10.9557	2.09673	-1.88436	-0.98403	-9.4218	-4.92015	Unknow protein
AT3G15790	13.0604	29.5316	1.17706	16.1524	35.5105	1.1365	15.6258	17.9198	0.19762	-0.04056	-0.97944	-0.2028	-4.8972	methyl-CPG-binding domain 11
AT1G29640	4.55233	56.3556	3.62988	3.74166	56.142	3.90733	3.82453	24.0194	2.65085	0.27745	-0.97903	1.38725	-4.89515	Protein of unknown function, DUF584
AT1G77000	7.38248	24.4505	1.72769	7.40581	22.4918	1.60267	8.48342	14.2626	0.749521	-0.12502	-0.978169	-0.6251	-4.89084	RNI-like superfamily protein
AT1G69610	1.57585	4.01798	1.35034	1.11739	4.55428	2.02709	1.74321	2.25892	0.373882	0.67675	-0.976458	3.38375	-4.88229	Protein of unknown function (DUF1666)
AT5G17430	0.789445	2.80575	1.82947	1.03907	3.86672	1.89581	1.12185	2.02668	0.853235	0.06634	-0.976235	0.3317	-4.88117	Integrase-type DNA-binding superfamily protein
AT5G64552	4.00746	7.38579	0.882066	3.708	6.83672	0.882664	4.20578	3.94188	-0.0934886	0.000598	-0.975555	0.00299	-4.87777	conserved peptide upstream open reading frame 22
AT2G36970	2.61519	7.00119	1.42069	2.53408	5.56064	1.13379	8.67703	11.8271	0.44682	-0.2869	-0.97387	-1.4345	-4.86935	UDP-Glycosyltransferase superfamily protein
AT5G01180	3.02572	5.38297	0.831124	3.86775	4.11401	0.0890492	5.14792	4.66376	-0.142495	-0.742075	-0.973619	-3.71037	-4.8681	peptide transporter 5
AT3G22910	0.320602	12.8801	5.32821	0.462967	11.2448	4.6022	0.329552	6.74524	4.35529	-0.72601	-0.97292	-3.63005	-4.8646	ATPase E1-E2 type family protein / haloacid dehalogenase-like hydrolase family protein
AT5G49525	3.11139	9.45941	1.60419	2.49039	7.4762	1.58593	3.3865	5.24752	0.631842	-0.01826	-0.972348	-0.0913	-4.86174	Unknow protein
AT3G10200	2.28044	4.0347	0.823147	3.66346	4.42401	0.272151	2.8629	2.5843	-0.147704	-0.550996	-0.970851	-2.75498	-4.85425	S-adenosyl-L-methionine-dependent methyltransferases superfamily protein
AT5G62480	9.81696	81.355	3.05088	8.13175	67.5123	3.05351	6.48385	27.4608	2.08245	0.00263	-0.96843	0.01315	-4.84215	glutathione S-transferase tau 9
AT4G14370	0.782387	2.36684	1.59701	0.798547	1.76296	1.14255	1.22402	1.89447	0.63016	-0.45446	-0.96685	-2.2723	-4.83425	Disease resistance protein (TIR-NBS-LRR class) family
AT1G67360	20.531	66.8014	1.70208	22.6784	67.0233	1.56334	22.5558	37.5501	0.735322	-0.13874	-0.966758	-0.6937	-4.83379	Rubber elongation factor protein (REF)
AT1G69295	28.8671	110.064	1.93085	35.0937	118.283	1.75296	35.1637	68.7276	0.966803	-0.17789	-0.964047	-0.88945	-4.82024	plasmodesmata callose-binding protein 4
AT5G10410	1.6342	13.9552	3.09415	1.68446	14.3498	3.09067	2.00393	8.79197	2.13336	-0.00348	-0.96079	-0.0174	-4.80395	ENTH/ANTH/VHS superfamily protein
AT1G06570	29.3914	181.221	2.62428	35.8842	159.344	2.15073	46.2996	146.672	1.66353	-0.47355	-0.96075	-2.36775	-4.80375	phytoene desaturation 1
AT4G36260	1.94836	4.45359	1.19271	3.48334	5.51298	0.66236	2.4026	2.8218	0.232016	-0.53035	-0.960694	-2.65175	-4.80347	Lateral root primordium (LRP) protein-related
AT5G59490	2.07304	13.4841	2.70144	2.37692	12.8804	2.43801	1.46112	4.88413	1.74103	-0.26343	-0.96041	-1.31715	-4.80205	Haloacid dehalogenase-like hydrolase (HAD) superfamily protein
AT1G54110	2.54443	5.545	1.12385	3.66245	8.03942	1.13428	3.25296	3.64323	0.163465	0.01043	-0.960385	0.05215	-4.80193	Membrane fusion protein Use1
AT3G16800	18.6096	81.8995	2.1378	17.5651	84.7494	2.27049	19.5959	44.3323	1.17781	0.13269	-0.95999	0.66345	-4.79995	Protein phosphatase 2C family protein
AT1G33480	7.86675	16.9034	1.10347	8.68432	18.7154	1.10774	7.87129	8.70611	0.145428	0.00427	-0.958042	0.02135	-4.79021	RING/U-box superfamily protein
AT1G70170	2.51409	10.3417	2.04036	1.88027	10.3514	2.46081	2.23812	4.74146	1.08304	0.42045	-0.95732	2.10225	-4.7866	matrix metalloproteinase
AT1G17550	17.6597	36.0718	1.03041	19.7997	37.486	0.92087	17.8453	18.7837	0.0739354	-0.10954	-0.956475	-0.5477	-4.78237	homology to ABI2, HAB2
AT4G36010	6.82834	14.6249	1.09882	9.71446	16.6658	0.778684	11.4254	12.6124	0.1426	-0.320136	-0.95622	-1.60068	-4.7811	Pathogenesis-related thaumatin superfamily protein
AT5G07920	7.34206	21.6968	1.56322	7.5259	23.954	1.67033	7.76082	11.8287	0.608014	0.10711	-0.955206	0.53555	-4.77603	diacylglycerol kinase1
AT3G08720	10.4736	25.8247	1.302	10.6364	24.9774	1.23161	17.2743	22.0077	0.349378	-0.07039	-0.952622	-0.35195	-4.76311	serine/threonine protein kinase 2
AT1G70900	17.8084	31.9747	0.844376	18.1691	34.007	0.904346	21.6872	20.126	-0.107789	0.05997	-0.952165	0.29985	-4.76083	Unknown protein
AT4G11350	0.668665	5.8489	3.12881	0.478081	7.10657	3.89383	0.784441	3.54891	2.17764	0.76502	-0.95117	3.8251	-4.75585	Protein of unknown function (DUF604)
AT4G39890	3.75359	6.70314	0.836566	3.87538	5.47125	0.497533	6.09026	5.6315	-0.112985	-0.339033	-0.949551	-1.69517	-4.74775	RAB GTPase homolog H1C
AT1G09310	1043.17	1454.17	0.479221	882	1177.79	0.417231	1362.94	984.728	-0.468929	-0.06199	-0.94815	-0.30995	-4.74075	Protein of unknown function, DUF538
AT3G20470	38.2938	83.4332	1.12351	52.8196	64.7953	0.294814	86.7036	97.9804	0.1764	-0.828696	-0.94711	-4.14348	-4.73555	glycine-rich protein 5
AT5G52810	6.83868	20.1565	1.55946	6.56299	14.3694	1.13057	7.88328	12.0667	0.61416	-0.42889	-0.9453	-2.14445	-4.7265	NAD(P)-binding Rossmann-fold superfamily protein
AT1G31750	1.32969	16.1912	3.60605	1.45493	13.1543	3.17652	0.528794	3.34396	2.66078	-0.42953	-0.94527	-2.14765	-4.72635	proline-rich family protein
AT3G03440	2.94836	8.12023	1.46161	4.03188	8.82912	1.13082	3.63292	5.20253	0.518082	-0.33079	-0.943528	-1.65395	-4.71764	ARM repeat superfamily protein
AT5G17850	6.4979	19.6498	1.59647	7.26379	19.7377	1.44216	9.03869	14.2176	0.653495	-0.15431	-0.942975	-0.77155	-4.71488	Sodium/calcium exchanger family protein
AT4G01120	14.1704	43.8098	1.62837	23.8763	51.2758	1.1027	24.4728	39.3639	0.685693	-0.52567	-0.942677	-2.62835	-4.71339	G-box binding factor 2
AT2G23170	7.65439	12.6815	0.728363	9.2878	12.1019	0.381827	7.2568	6.25635	-0.214013	-0.346536	-0.942376	-1.73268	-4.71188	Auxin-responsive GH3 family protein
AT1G46554	8.32658	13.007	0.643487	8.79417	13.8958	0.660026	7.99823	6.50865	-0.297323	0.016539	-0.94081	0.082695	-4.70405	other RNA
AT2G21430	1.1546	5.89001	2.35087	1.07412	5.34662	2.31548	1.15829	3.08137	1.41158	-0.03539	-0.93929	-0.17695	-4.69645	Papain family cysteine protease
AT5G17490	2.71631	5.03109	0.889222	3.26009	5.13978	0.656791	3.1684	3.06083	-0.0498338	-0.232431	-0.939056	-1.16215	-4.69528	RGA-like protein 3
AT5G55450	5.17662	13.1293	1.3427	6.51611	12.9939	0.995747	8.41492	11.1425	0.40505	-0.346953	-0.93765	-1.73476	-4.68825	Bifunctional inhibitor/lipid-transfer protein/seed storage 2S albumin superfamily protein
AT3G54680	22.7097	39.2113	0.787958	25.8786	43.0375	0.733832	29.7256	26.8029	-0.149319	-0.054126	-0.937277	-0.27063	-4.68639	proteophosphoglycan-related
AT4G01280	9.38281	16.2622	0.793434	9.74486	16.0535	0.720173	13.2271	11.9818	-0.142651	-0.073261	-0.936085	-0.366305	-4.68042	Homeodomain-like superfamily protein
AT5G26340	12.5053	80.5909	2.68808	17.1327	73.6981	2.10487	22.338	75.2486	1.75216	-0.58321	-0.93592	-2.91605	-4.6796	Major facilitator superfamily protein
AT1G50260	6.00559	25.9822	2.11314	6.64291	25.5561	1.94378	7.42644	16.8023	1.17792	-0.16936	-0.93522	-0.8468	-4.6761	N-terminal-transmembrane-C2 domain type 5.1
AT5G04760	22.8575	56.0753	1.2947	21.2008	54.1201	1.35204	27.8032	35.7045	0.360853	0.05734	-0.933847	0.2867	-4.66923	Duplicated homeodomain-like superfamily protein
AT3G05890	142.523	1053.84	2.88639	147.477	993.632	2.75222	136.913	530.913	1.95522	-0.13417	-0.93117	-0.67085	-4.65585	Low temperature and salt responsive protein family
AT2G35060	16.4477	35.5734	1.11291	15.1683	33.6441	1.14929	18.0365	20.4925	0.184174	0.03638	-0.928736	0.1819	-4.64368	K+ uptake permease 11
AT5G41610	1.6573	8.40912	2.34312	2.31489	8.31357	1.84453	1.9184	5.13218	1.41967	-0.49859	-0.92345	-2.49295	-4.61725	cation/H+ exchanger 18
AT3G48690	107.271	261.303	1.28446	110.572	233.711	1.07974	153.969	197.811	0.361476	-0.20472	-0.922984	-1.0236	-4.61492	alpha/beta-Hydrolases superfamily protein
AT2G18240	6.9797	14.3869	1.04352	7.12194	12.4348	0.804042	7.29176	7.93465	0.121899	-0.239478	-0.921621	-1.19739	-4.60811	Rer1 family protein
AT4G36648	44.6188	120.913	1.43825	60.5683	140.225	1.21111	73.1595	104.683	0.516909	-0.22714	-0.921341	-1.1357	-4.60671	other RNA
AT1G52080	2.44656	8.73285	1.8357	2.48739	6.95243	1.48289	2.703	5.1117	0.919244	-0.35281	-0.916456	-1.76405	-4.58228	actin binding protein family
AT1G17020	3.68537	9.86082	1.4199	2.71811	8.01806	1.56065	3.3081	4.69437	0.50493	0.14075	-0.91497	0.70375	-4.57485	senescence-related gene 1
AT1G76180	391.507	2306.98	2.5589	492.809	2268.07	2.20236	561.738	1756.44	1.64468	-0.35654	-0.91422	-1.7827	-4.5711	Dehydrin family protein
AT2G28810	11.4733	17.2629	0.589393	13.5581	19.3508	0.513233	16.4067	13.1239	-0.322088	-0.07616	-0.911481	-0.3808	-4.55741	Dof-type zinc finger DNA-binding family protein
AT5G62770	6.10174	9.71485	0.670971	4.87803	8.36022	0.777241	5.24525	4.45162	-0.236682	0.10627	-0.907653	0.53135	-4.53826	Protein of unknown function (DUF1645)
AT1G02860	8.72703	17.6059	1.01249	9.64307	14.1237	0.550549	11.2244	12.0732	0.10517	-0.461941	-0.90732	-2.3097	-4.5366	SPX (SYG1/Pho81/XPR1) domain-containing protein
AT3G46110	2.64033	5.51526	1.06271	2.80172	4.95524	0.822642	6.15848	6.86512	0.156712	-0.240068	-0.905998	-1.20034	-4.52999	Domain of unknown function (DUF966)
AT2G21880	2.80704	7.31833	1.38247	2.71233	7.9445	1.55042	2.37277	3.30251	0.476995	0.16795	-0.905475	0.83975	-4.52738	RAB GTPase homolog 7A
AT4G12410	1.0897	4.24282	1.96109	0.626138	4.87277	2.96019	0.825724	1.71688	1.05606	0.9991	-0.90503	4.9955	-4.52515	SAUR-like auxin-responsive protein family
AT1G05870	22.8178	39.3341	0.785617	24.8693	43.2401	0.798003	32.2983	29.7448	-0.118818	0.012386	-0.904435	0.06193	-4.52217	Protein of unknown function (DUF1685)
AT4G08555	9.83192	54.0696	2.45927	9.08245	58.6875	2.6919	39.754	116.892	1.55601	0.23263	-0.90326	1.16315	-4.5163	Unknow protein
AT2G17840	69.5	388.587	2.48315	90.3469	392.597	2.1195	98.2041	293.612	1.58005	-0.36365	-0.9031	-1.81825	-4.5155	Senescence/dehydration-associated protein-related
AT3G11260	1.36981	8.76251	2.67736	3.47022	12.8612	1.88993	2.04294	6.99697	1.77608	-0.78743	-0.90128	-3.93715	-4.5064	WUSCHEL related homeobox 5
AT3G08860	2.46126	5.52798	1.16736	2.8743	3.46932	0.271444	2.8242	3.39766	0.266697	-0.895916	-0.900663	-4.47958	-4.50331	PYRIMIDINE 4
AT2G29710	0.614706	2.10531	1.77607	0.323305	2.5217	2.96343	0.691487	1.26865	0.875517	1.18736	-0.900553	5.9368	-4.50277	UDP-Glycosyltransferase superfamily protein
AT4G27940	5.79186	17.8837	1.62655	5.50415	17.8576	1.69795	6.59102	10.9023	0.726053	0.0714	-0.900497	0.357	-4.50249	manganese tracking factor for mitochondrial SOD2
AT2G24540	5.67875	39.363	2.7932	4.26437	32.5774	2.93347	5.91359	21.9713	1.89352	0.14027	-0.89968	0.70135	-4.4984	Galactose oxidase/kelch repeat superfamily protein
AT5G57900	23.586	56.7952	1.26784	28.8401	60.9719	1.08007	32.2557	41.6472	0.368665	-0.18777	-0.899175	-0.93885	-4.49587	SKP1 interacting partner 1
AT1G19640	0.469158	1.49166	1.66877	0.379544	2.27608	2.58421	0.230923	0.394237	0.771655	0.91544	-0.897115	4.5772	-4.48558	jasmonic acid carboxyl methyltransferase
AT1G25250	1.39302	3.25352	1.22378	1.61516	3.56227	1.14111	2.03747	2.55631	0.327288	-0.08267	-0.896492	-0.41335	-4.48246	indeterminate(ID)-domain 16
AT1G02380	1.74254	3.91788	1.16888	2.54084	4.16623	0.713437	2.76662	3.34187	0.27253	-0.455443	-0.89635	-2.27721	-4.48175	Unknow protein
AT1G76680	63.8867	290.42	2.18455	73.4694	251.008	1.77252	188.732	461.041	1.28855	-0.41203	-0.896	-2.06015	-4.48	12-oxophytodienoate reductase 1
AT5G10946	2.29965	5.43648	1.24126	3.47794	6.73904	0.954311	2.19425	2.7891	0.346071	-0.286949	-0.895189	-1.43474	-4.47595	Unknow protein
AT3G53980	210.605	408.203	0.954747	191.774	361.671	0.915276	120.993	126.216	0.0609699	-0.039471	-0.893777	-0.197355	-4.46889	Bifunctional inhibitor/lipid-transfer protein/seed storage 2S albumin superfamily protein
AT3G15990	2.1215	6.4862	1.61229	2.26788	7.82902	1.78749	1.70713	2.81128	0.719651	0.1752	-0.892639	0.876	-4.46319	sulfate transporter 3;4
AT3G04000	1.76334	36.838	4.38481	2.0161	30.595	3.92366	2.40222	27.0411	3.49271	-0.46115	-0.8921	-2.30575	-4.4605	NAD(P)-binding Rossmann-fold superfamily protein
AT4G12680	2.85092	5.17036	0.85884	3.40529	5.8203	0.773316	4.20022	4.10743	-0.0322277	-0.085524	-0.891068	-0.42762	-4.45534	Unknow protein
AT4G01010	1.12313	3.06285	1.44735	1.44563	3.09308	1.09735	3.09415	4.55042	0.556456	-0.35	-0.890894	-1.75	-4.45447	cyclic nucleotide-gated channel 13
AT5G18470	13.899	24.8101	0.835948	16.3827	21.8647	0.416435	27.5554	26.5267	-0.0548917	-0.419513	-0.89084	-2.09757	-4.4542	Curculin-like (mannose-binding) lectin family protein
AT1G68530	174.734	387.869	1.15041	156.092	306.969	0.975698	208.368	249.451	0.259622	-0.174712	-0.890788	-0.87356	-4.45394	3-ketoacyl-CoA synthase 6
AT1G22370	8.04091	18.1913	1.17781	8.0762	15.9584	0.982571	4.87446	5.9511	0.287915	-0.195239	-0.889895	-0.976195	-4.44948	UDP-glucosyl transferase 85A5
AT2G37440	1.01051	3.31772	1.7151	0.600663	4.25132	2.82328	0.702976	1.24559	0.825284	1.10818	-0.889816	5.5409	-4.44908	DNAse I-like superfamily protein
AT5G02600	8.67576	14.9232	0.782499	10.9713	15.9061	0.53585	11.1921	10.3945	-0.106653	-0.246649	-0.889152	-1.23324	-4.44576	Heavy metal transport/detoxification superfamily protein
AT1G16130	2.91852	6.39214	1.13106	3.042	4.73161	0.637311	4.91404	5.81133	0.241958	-0.493749	-0.889102	-2.46875	-4.44551	wall associated kinase-like 2
AT5G50170	2.32314	6.34014	1.44844	2.63149	5.8635	1.15588	2.58931	3.81758	0.560094	-0.29256	-0.888346	-1.4628	-4.44173	C2 calcium/lipid-binding and GRAM domain containing protein
AT1G29195	2.74237	10.7654	1.97291	2.42807	11.1832	2.20345	2.8369	6.02188	1.0859	0.23054	-0.88701	1.1527	-4.43505	Unknow protein
AT1G69600	9.5667	59.5224	2.63734	10.8259	62.4121	2.52734	9.90619	33.3339	1.75059	-0.11	-0.88675	-0.55	-4.43375	zinc finger homeodomain 1
AT1G53110	4.02008	5.9002	0.553541	4.45701	7.14295	0.680444	6.72573	5.34206	-0.332296	0.126903	-0.885837	0.634515	-4.42919	Unknown protein
AT2G42530	66.1657	518.559	2.97035	90.2447	555.031	2.62065	41.0009	174.165	2.08672	-0.3497	-0.88363	-1.7485	-4.41815	cold regulated 15b
AT1G68570	6.10417	49.6634	3.02432	5.40561	43.9703	3.024	4.50637	19.8731	2.14078	-0.00032	-0.88354	-0.0016	-4.4177	Major facilitator superfamily protein
AT4G34710	174.637	1863.03	3.41521	169.74	1560.29	3.20042	235.357	1361.12	2.53187	-0.21479	-0.88334	-1.07395	-4.4167	arginine decarboxylase 2
AT3G51430	7.3187	17.1422	1.22789	7.91424	15.7485	0.992692	11.8761	15.0813	0.344697	-0.235198	-0.883193	-1.17599	-4.41596	Calcium-dependent phosphotriesterase superfamily protein
AT1G29000	1.10433	2.93427	1.40983	1.17767	2.7853	1.2419	1.47921	2.13091	0.526638	-0.16793	-0.883192	-0.83965	-4.41596	Heavy metal transport/detoxification superfamily protein
AT5G46410	13.1476	26.3165	1.00117	16.5527	27.6081	0.738025	17.0291	18.483	0.1182	-0.263145	-0.88297	-1.31572	-4.41485	SCP1-like small phosphatase 4
AT1G02816	18.7028	92.8464	2.31159	24.1735	82.615	1.77298	19.8489	53.5093	1.43073	-0.53861	-0.88086	-2.69305	-4.4043	Protein of unknown function, DUF538
AT3G29630	1.09667	4.78818	2.12634	0.992092	4.40083	2.14923	1.02358	2.42718	1.24566	0.02289	-0.88068	0.11445	-4.4034	UDP-Glycosyltransferase superfamily protein
AT1G42990	49.945	71.5346	0.518302	46.4944	61.2648	0.398003	75.6508	58.9365	-0.360196	-0.120299	-0.878498	-0.601495	-4.39249	basic region/leucine zipper motif 60
AT5G29000	10.6723	14.8405	0.475678	9.99364	12.2048	0.28837	12.0376	9.11167	-0.401755	-0.187308	-0.877433	-0.93654	-4.38716	Homeodomain-like superfamily protein
AT5G63560	8.31699	26.3742	1.66499	8.11977	14.2241	0.808829	6.60836	11.4466	0.792558	-0.856161	-0.872432	-4.2808	-4.36216	HXXXD-type acyl-transferase family protein
AT5G45950	25.6539	99.2808	1.95234	17.8341	78.7075	2.14186	13.5025	28.566	1.08108	0.18952	-0.87126	0.9476	-4.3563	GDSL-like Lipase/Acylhydrolase superfamily protein
AT3G63050	1.92047	6.54536	1.76901	1.09701	6.39452	2.54326	1.2997	2.42294	0.898582	0.77425	-0.870428	3.87125	-4.35214	Unknow protein
AT5G67490	24.18	75.4167	1.64107	33.1289	75.7934	1.19398	35.7232	61.0564	0.773283	-0.44709	-0.867787	-2.23545	-4.33894	Unknow protein
AT4G14440	57.0816	101.746	0.833871	57.7013	86.9111	0.590937	89.475	87.4001	-0.0338494	-0.242934	-0.86772	-1.21467	-4.3386	3-hydroxyacyl-CoA dehydratase 1
AT5G01820	21.1042	76.0023	1.84852	18.6608	69.0186	1.88698	23.0923	45.5919	0.981365	0.03846	-0.867155	0.1923	-4.33577	serine/threonine protein kinase 1
AT3G60690	11.7183	22.1804	0.920523	13.6691	19.1397	0.48565	14.1721	14.7251	0.0552187	-0.434873	-0.865304	-2.17436	-4.32652	SAUR-like auxin-responsive protein family
AT1G23560	0.934614	3.0305	1.69712	1.30825	2.06721	0.660045	1.22493	2.18086	0.832202	-1.03707	-0.864918	-5.18537	-4.32459	Domain of unknown function (DUF220)
AT5G24660	24.8215	47.1788	0.926546	19.3697	33.9596	0.810021	45.4851	47.595	0.0654138	-0.116525	-0.861132	-0.582625	-4.30566	response to low sulfur 2
AT5G57565	5.87085	10.3866	0.823077	6.63366	12.8667	0.955762	8.10174	7.89923	-0.0365206	0.132685	-0.859598	0.663425	-4.29799	Protein kinase superfamily protein
AT2G18540	0.455285	4.39369	3.27059	0.1473	1.87603	3.67085	0.106162	0.564617	2.411	0.40026	-0.85959	2.0013	-4.29795	RmlC-like cupins superfamily protein
AT4G37220	5.62077	65.7218	3.54753	5.31029	45.5825	3.10162	8.58331	55.3386	2.68868	-0.44591	-0.85885	-2.22955	-4.29425	Cold acclimation protein WCOR413 family
AT1G15430	12.8643	21.9653	0.771858	14.5006	23.2602	0.681751	20.5458	19.3607	-0.0857096	-0.090107	-0.857568	-0.450535	-4.28784	Protein of unknown function (DUF1644)
AT4G20830	74.8377	174.856	1.22433	79.697	153.413	0.944824	139.121	179.447	0.367223	-0.279506	-0.857107	-1.39753	-4.28553	FAD-binding Berberine family protein
AT1G66830	0.350949	1.74515	2.31402	0.446201	2.1866	2.29293	0.331397	0.91097	1.45884	-0.02109	-0.85518	-0.10545	-4.2759	Leucine-rich repeat protein kinase family protein
AT4G05050	424.386	1168.06	1.46067	439.958	1129.82	1.36065	572.884	872.249	0.606496	-0.10002	-0.854174	-0.5001	-4.27087	ubiquitin 11
AT3G07870	16.0681	24.4732	0.607	22.2804	21.7566	-0.0343227	22.6083	19.0684	-0.245664	-0.641323	-0.852664	-3.20661	-4.26332	F-box and associated interaction domains-containing protein
AT1G57610	13.413	23.0959	0.784006	16.9103	27.1499	0.683045	20.316	19.3831	-0.0678221	-0.100961	-0.851828	-0.504805	-4.25914	Protein of unknown function (DUF607)
AT5G07010	7.80496	232.918	4.89929	9.71857	234.543	4.59296	13.0817	216.352	4.04775	-0.30633	-0.85154	-1.53165	-4.2577	sulfotransferase 2A
AT4G35720	5.82578	37.388	2.68205	8.13181	35.101	2.10986	9.80314	34.8736	1.83082	-0.57219	-0.85123	-2.86095	-4.25615	Arabidopsis protein of unknown function (DUF241)
AT5G37540	11.9193	53.7596	2.17322	13.1235	54.657	2.05826	11.7024	29.2712	1.32268	-0.11496	-0.85054	-0.5748	-4.2527	Eukaryotic aspartyl protease family protein
AT4G34135	36.1126	61.4148	0.766082	37.7313	57.6497	0.611551	79.0008	74.5262	-0.0841201	-0.154531	-0.850202	-0.772655	-4.25101	UDP-glucosyltransferase 73B2
AT4G37790	23.3626	69.2361	1.56732	27.2666	75.1247	1.46215	28.9889	47.6936	0.718298	-0.10517	-0.849022	-0.52585	-4.24511	Homeobox-leucine zipper protein family
AT4G30850	17.4928	43.4495	1.31258	16.5694	43.0714	1.37821	17.3651	23.9499	0.463825	0.06563	-0.848755	0.32815	-4.24378	heptahelical transmembrane protein2
AT1G73810	0.735254	7.79325	3.40591	0.2888	5.28918	4.1949	0.58432	3.4423	2.55854	0.78899	-0.84737	3.94495	-4.23685	Core-2/I-branching beta-1,6-N-acetylglucosaminyltransferase family protein
AT1G66400	5.60794	10.6843	0.929944	5.83057	9.90132	0.763985	5.51268	5.83794	0.082706	-0.165959	-0.847238	-0.829795	-4.23619	calmodulin like 23
AT4G34588	11.1462	28.1946	1.33887	13.3248	29.6584	1.15433	11.6083	16.3643	0.495394	-0.18454	-0.843476	-0.9227	-4.21738	conserved peptide upstream open reading frame 2
AT2G22680	8.90317	19.1459	1.10464	11.7471	17.1756	0.548048	9.99223	11.9776	0.261465	-0.556592	-0.843175	-2.78296	-4.21588	Zinc finger (C3HC4-type RING finger) family protein
AT4G00760	3.58102	6.23951	0.80106	4.93769	6.9469	0.492532	6.13224	5.95835	-0.0415014	-0.308528	-0.842561	-1.54264	-4.21281	pseudo-response regulator 8
AT3G25870	5.26837	12.1439	1.2048	4.7374	14.44	1.60791	6.74911	8.67692	0.362487	0.40311	-0.842313	2.01555	-4.21157	Unknow protein
AT5G04120	1.18923	4.86807	2.03332	0.627509	5.00631	2.99604	0.336366	0.768091	1.19125	0.96272	-0.84207	4.8136	-4.21035	Phosphoglycerate mutase family protein
AT2G31980	12.9183	68.3559	2.40365	9.08503	58.7875	2.69394	7.97386	23.5408	1.56181	0.29029	-0.84184	1.45145	-4.2092	PHYTOCYSTATIN 2
AT5G55640	11.77	18.4606	0.649338	10.1401	15.5535	0.617167	14.2727	12.5061	-0.190622	-0.032171	-0.83996	-0.160855	-4.1998	Unknow protein
AT5G09520	13.1636	64.953	2.30284	10.4444	51.3117	2.29656	7.98452	22.0136	1.46312	-0.00628	-0.83972	-0.0314	-4.1986	hydroxyproline-rich glycoprotein family protein
AT3G48180	5.92176	16.6317	1.48984	5.85453	11.7429	1.00416	5.69142	8.93905	0.651334	-0.48568	-0.838506	-2.4284	-4.19253	Unknow protein
AT5G58160	4.02441	15.6847	1.96251	5.09297	15.5836	1.61345	5.41336	11.8074	1.12509	-0.34906	-0.83742	-1.7453	-4.1871	actin binding
AT2G21560	14.0965	25.6265	0.862295	15.4832	23.9097	0.626894	18.6914	19.0516	0.0275326	-0.235401	-0.834762	-1.17701	-4.17381	Unknow protein
AT4G17280	11.2627	61.4136	2.44701	8.66501	61.3342	2.82342	6.00242	18.3514	1.61227	0.37641	-0.83474	1.88205	-4.1737	Auxin-responsive family protein
AT5G37500	3.00066	11.872	1.98421	2.57676	11.1652	2.11538	1.92011	4.26194	1.15032	0.13117	-0.83389	0.65585	-4.16945	gated outwardly-rectifying K+ channel
AT2G34070	16.788	144.655	3.10711	17.117	136.724	2.99776	25.6912	124.366	2.27524	-0.10935	-0.83187	-0.54675	-4.15935	TRICHOME BIREFRINGENCE-LIKE 37
AT3G56080	5.46162	11.1867	1.03439	5.32476	10.645	0.999384	4.91813	5.66025	0.202755	-0.035006	-0.831635	-0.17503	-4.15817	S-adenosyl-L-methionine-dependent methyltransferases superfamily protein
AT1G68620	8.63287	64.5198	2.90183	6.59812	61.4428	3.21912	9.22095	38.7348	2.07064	0.31729	-0.83119	1.58645	-4.15595	alpha/beta-Hydrolases superfamily protein
AT3G57010	10.6351	116.181	3.44947	9.55866	124.888	3.70769	6.58844	40.4655	2.61868	0.25822	-0.83079	1.2911	-4.15395	Calcium-dependent phosphotriesterase superfamily protein
AT4G38400	7.03631	143.687	4.35197	9.96483	144.053	3.85361	8.49083	97.5095	3.52157	-0.49836	-0.8304	-2.4918	-4.152	expansin-like A2
AT3G51090	4.03687	8.37646	1.0531	4.29427	10.0471	1.22629	4.87436	5.69089	0.223441	0.17319	-0.829659	0.86595	-4.14829	Protein of unknown function (DUF1640)
AT5G53220	2.9749	6.42435	1.11071	4.58204	6.70222	0.548649	4.1541	5.04945	0.28159	-0.562061	-0.82912	-2.81031	-4.1456	Unknow protein
AT1G62305	3.76075	10.1284	1.42932	4.76855	9.50396	0.994979	5.15305	7.8148	0.600784	-0.434341	-0.828536	-2.1717	-4.14268	Core-2/I-branching beta-1,6-N-acetylglucosaminyltransferase family protein
AT5G42570	36.9525	111.162	1.58892	38.7344	116.019	1.58268	43.8452	74.351	0.761933	-0.00624	-0.826987	-0.0312	-4.13494	B-cell receptor-associated 31-like
AT4G01360	0.587507	7.30389	3.63599	0.592593	5.51481	3.2182	0.490052	3.43431	2.80901	-0.41779	-0.82698	-2.08895	-4.1349	Unknow protein
AT1G03700	5.70885	14.9571	1.38956	3.88121	13.1418	1.75959	4.07019	6.02029	0.564738	0.37003	-0.824822	1.85015	-4.12411	Uncharacterised protein family (UPF0497)
AT1G58340	9.4473	24.6809	1.38542	9.70772	24.2065	1.31819	9.74327	14.3705	0.560633	-0.06723	-0.824787	-0.33615	-4.12394	MATE efflux family protein
AT3G53040	1.33806	21.1096	3.97968	0.443911	11.5114	4.69665	0.380298	3.38814	3.15529	0.71697	-0.82439	3.58485	-4.12195	late embryogenesis abundant protein, putative / LEA protein, putative
AT4G31860	19.0258	90.0857	2.24334	20.9396	85.7961	2.03468	22.4886	60.2929	1.42279	-0.20866	-0.82055	-1.0433	-4.10275	Protein phosphatase 2C family protein
AT4G34650	7.23041	16.9375	1.22807	6.04562	16.8268	1.47679	5.15278	6.83484	0.407559	0.24872	-0.820511	1.2436	-4.10255	squalene synthase 2
AT5G09620	38.2567	87.5068	1.19368	39.8988	80.7116	1.01643	46.0126	59.6044	0.37339	-0.17725	-0.82029	-0.88625	-4.10145	Octicosapeptide/Phox/Bem1p family protein
AT1G73790	8.62773	18.0504	1.06497	12.5791	18.386	0.54758	13.2474	15.7052	0.245534	-0.51739	-0.819436	-2.58695	-4.09718	Protein of unknown function (DUF3743)
AT5G57610	6.63788	20.1181	1.5997	7.12342	18.4456	1.37263	6.3484	10.9094	0.781113	-0.22707	-0.818587	-1.13535	-4.09293	Protein kinase superfamily protein with octicosapeptide/Phox/Bem1p domain
AT5G06870	31.8054	155.19	2.28669	37.4813	136.401	1.86362	35.3439	97.7969	1.46833	-0.42307	-0.81836	-2.11535	-4.0918	polygalacturonase inhibiting protein 2
AT1G17950	1.40612	4.58061	1.70382	1.25482	4.73801	1.91681	1.13623	2.0992	0.885579	0.21299	-0.818241	1.06495	-4.0912	myb domain protein 52
AT1G28230	4.20052	6.86969	0.709676	3.8054	5.82862	0.615106	4.17229	3.87227	-0.10766	-0.09457	-0.817336	-0.47285	-4.08668	purine permease 1
AT2G34720	17.0039	36.5547	1.10419	17.5921	40.0756	1.1878	21.6415	26.4077	0.287158	0.08361	-0.817032	0.41805	-4.08516	nuclear factor Y, subunit A4
AT4G21320	4.00321	17.0614	2.0915	5.13885	13.0985	1.34989	4.72872	11.4509	1.27594	-0.74161	-0.81556	-3.70805	-4.0778	Aldolase-type TIM barrel family protein
AT1G20460	9.83597	18.137	0.882793	10.1105	12.6557	0.323934	11.8131	12.397	0.0695995	-0.558859	-0.813194	-2.79429	-4.06597	Unknow protein
AT5G12140	197.318	390.708	0.985567	222.398	412.564	0.891475	230.315	259.669	0.173065	-0.094092	-0.812502	-0.47046	-4.06251	cystatin-1
AT4G37980	39.866	90.2455	1.1787	41.5558	87.0044	1.06604	41.6816	53.727	0.366236	-0.11266	-0.812464	-0.5633	-4.06232	elicitor-activated gene 3-1
AT1G09530	29.1405	61.4182	1.07564	30.6705	63.3424	1.04632	40.4339	48.6816	0.267812	-0.02932	-0.807828	-0.1466	-4.03914	phytochrome interacting factor 3
AT3G26170	1.13978	2.45369	1.10619	1.04587	2.37842	1.1853	1.55309	1.91179	0.299789	0.07911	-0.806401	0.39555	-4.032	cytochrome P450, family 71, subfamily B, polypeptide 19
AT5G66080	4.99807	8.67197	0.79499	4.62182	7.47944	0.69447	5.13712	5.09842	-0.0109098	-0.10052	-0.8059	-0.5026	-4.0295	Protein phosphatase 2C family protein
AT1G02340	6.03493	16.2002	1.4246	5.61834	16.0962	1.51851	5.9145	9.08616	0.619415	0.09391	-0.805185	0.46955	-4.02592	basic helix-loop-helix (bHLH) DNA-binding superfamily protein
AT3G28740	29.0322	79.2307	1.4484	25.5506	73.5297	1.52497	56.5583	88.3634	0.64371	0.07657	-0.80469	0.38285	-4.02345	Cytochrome P450 superfamily protein
AT4G19230	4.05109	64.9191	4.00226	3.18408	52.1031	4.03242	2.07532	19.0585	3.19904	0.03016	-0.80322	0.1508	-4.0161	cytochrome P450, family 707, subfamily A, polypeptide 1
AT3G03310	9.01823	17.9795	0.995434	10.135	17.8858	0.819467	11.1462	12.7373	0.192517	-0.175967	-0.802917	-0.879835	-4.01459	lecithin:cholesterol acyltransferase 3
AT5G58670	2.24155	9.39819	2.06789	2.60025	10.023	1.94659	1.85605	4.46591	1.26672	-0.1213	-0.80117	-0.6065	-4.00585	phospholipase C1
AT3G03170	5.53671	17.0194	1.62008	6.91222	17.0847	1.30548	5.37175	9.4801	0.81951	-0.3146	-0.80057	-1.573	-4.00285	Unknow protein
AT1G62045	8.07264	27.7463	1.78118	10.562	28.9514	1.45475	11.3006	22.3165	0.98171	-0.32643	-0.79947	-1.63215	-3.99735	Unknown protein
AT2G37760	16.3935	88.1106	2.42619	16.6111	76.9044	2.21092	17.6799	54.6172	1.62725	-0.21527	-0.79894	-1.07635	-3.9947	NAD(P)-linked oxidoreductase superfamily protein
AT3G11020	2.43791	6.28753	1.36685	3.20801	5.48242	0.773134	3.65054	5.41172	0.567979	-0.593716	-0.798871	-2.96858	-3.99435	DRE/CRT-binding protein 2B
AT2G19900	2.02213	31.2244	3.94873	1.60883	25.9513	4.01173	0.866372	7.69299	3.15049	0.063	-0.79824	0.315	-3.9912	NADP-malic enzyme 1
AT1G22470	4.6666	73.0485	3.96841	4.97563	61.3488	3.62408	3.18913	28.7107	3.17035	-0.34433	-0.79806	-1.72165	-3.9903	Unknow protein
AT2G41330	2.08142	9.59843	2.20523	3.20623	8.35243	1.38132	2.77562	7.37069	1.40899	-0.82391	-0.79624	-4.11955	-3.9812	Glutaredoxin family protein
AT2G02810	9.15954	21.0412	1.19987	11.5698	21.5552	0.897676	11.5381	15.2639	0.403725	-0.302194	-0.796145	-1.51097	-3.98073	UDP-galactose transporter 1
AT1G02400	16.2441	40.265	1.30961	16.8489	34.4298	1.031	30.1314	43.0382	0.514348	-0.27861	-0.795262	-1.39305	-3.97631	gibberellin 2-oxidase 6
AT3G14560	18.1364	54.2679	1.58121	20.1909	52.7578	1.38568	14.8242	25.5606	0.785967	-0.19553	-0.795243	-0.97765	-3.97622	Unknow protein
AT1G01360	14.0737	26.2746	0.90067	15.1338	27.1972	0.845679	24.765	26.7203	0.109633	-0.054991	-0.791037	-0.274955	-3.95519	regulatory component of ABA receptor 1
AT1G70790	4.14724	16.7079	2.01031	5.52168	18.813	1.76855	6.59711	15.3733	1.22052	-0.24176	-0.78979	-1.2088	-3.94895	Calcium-dependent lipid-binding (CaLB domain) family protein
AT1G19190	1.07961	3.74704	1.79524	1.30666	3.25869	1.31841	1.2222	2.45504	1.00627	-0.47683	-0.78897	-2.38415	-3.94485	alpha/beta-Hydrolases superfamily protein
AT3G27997	1.85382	5.19255	1.48594	3.05434	7.11408	1.21982	2.62895	4.26406	0.697743	-0.26612	-0.788197	-1.3306	-3.94099	Unknow protein
AT4G39210	7.22148	15.8767	1.13654	7.73561	13.7447	0.829284	5.0411	6.4201	0.348857	-0.307256	-0.787683	-1.53628	-3.93842	Glucose-1-phosphate adenylyltransferase family protein
AT1G78610	11.1604	37.2544	1.73903	11.3037	35.3016	1.64293	10.255	19.8413	0.95218	-0.0961	-0.78685	-0.4805	-3.93425	mechanosensitive channel of small conductance-like 6
AT1G16090	1.13241	2.74875	1.27938	1.49004	3.43637	1.20554	1.76737	2.48844	0.493638	-0.07384	-0.785742	-0.3692	-3.92871	wall associated kinase-like 7
AT2G38530	278.707	1364.91	2.29199	355.653	1159.95	1.70553	380.785	1082.19	1.50691	-0.58646	-0.78508	-2.9323	-3.9254	lipid transfer protein 2
AT4G36900	16.3268	45.0939	1.46569	17.9082	46.9438	1.39032	23.3291	37.3928	0.680629	-0.07537	-0.785061	-0.37685	-3.9253	related to AP2 10
AT5G56520	6.50343	11.3156	0.799044	7.34925	12.6141	0.779365	9.04241	9.13308	0.0143942	-0.019679	-0.78465	-0.098395	-3.92325	Unknow protein
AT3G43270	10.0721	46.1247	2.19517	12.4182	43.5204	1.80923	9.24241	24.5733	1.41075	-0.38594	-0.78442	-1.9297	-3.9221	Plant invertase/pectin methylesterase inhibitor superfamily
AT5G43850	49.6623	115.125	1.21298	57.1407	119.984	1.07026	61.2525	82.6567	0.432363	-0.14272	-0.780617	-0.7136	-3.90308	RmlC-like cupins superfamily protein
AT1G64110	4.01915	13.0551	1.69965	3.40456	11.5501	1.76236	2.12128	4.01355	0.919944	0.06271	-0.779706	0.31355	-3.89853	P-loop containing nucleoside triphosphate hydrolases superfamily protein
AT4G19390	19.0467	27.5909	0.534654	24.1085	25.833	0.0996728	23.4497	19.7894	-0.244844	-0.434981	-0.779498	-2.17491	-3.89749	Uncharacterised protein family (UPF0114)
AT5G61810	8.35085	25.867	1.63112	10.5434	26.5121	1.33032	8.91232	16.0904	0.852328	-0.3008	-0.778792	-1.504	-3.89396	Mitochondrial substrate carrier family protein
AT1G23040	22.772	112.12	2.2997	19.4567	97.3783	2.32333	24.3954	70.0164	1.52108	0.02363	-0.77862	0.11815	-3.8931	hydroxyproline-rich glycoprotein family protein
AT3G52360	27.5651	40.9834	0.572196	28.6781	39.4649	0.460618	31.1306	26.9886	-0.205984	-0.111578	-0.77818	-0.55789	-3.8909	Unknow protein
AT1G17745	13.8238	26.605	0.944542	15.5087	23.7536	0.615071	13.2861	14.9133	0.166682	-0.329471	-0.77786	-1.64735	-3.8893	D-3-phosphoglycerate dehydrogenase
AT1G47960	8.02223	30.005	1.90313	8.94123	27.835	1.63835	6.29176	13.7327	1.12608	-0.26478	-0.77705	-1.3239	-3.88525	cell wall / vacuolar inhibitor of fructosidase 1
AT3G26460	7.00845	39.7801	2.50488	3.95164	23.3292	2.56162	8.49041	28.1365	1.72854	0.05674	-0.77634	0.2837	-3.8817	Polyketide cyclase/dehydrase and lipid transport superfamily protein
AT4G00430	113.637	171.053	0.590007	114.932	172.849	0.588736	122.714	107.879	-0.185897	-0.001271	-0.775904	-0.006355	-3.87952	plasma membrane intrinsic protein 1;4
AT2G35360	6.03347	12.232	1.0196	7.09666	12.5632	0.823988	8.72251	10.3295	0.243948	-0.195612	-0.775652	-0.97806	-3.87826	ubiquitin family protein
AT4G38060	20.9296	115.852	2.46866	21.2086	118.589	2.48325	19.9115	64.4084	1.69365	0.01459	-0.77501	0.07295	-3.87505	Unknow protein
AT1G08940	7.88261	22.018	1.48194	11.0315	21.3232	0.950791	15.9031	25.9596	0.706962	-0.531149	-0.774978	-2.65575	-3.87489	Phosphoglycerate mutase family protein
AT4G19700	9.51606	24.5375	1.36655	9.94532	23.8114	1.25957	13.165	19.8677	0.59371	-0.10698	-0.77284	-0.5349	-3.8642	SBP (S-ribonuclease binding protein) family protein
AT1G45976	20.1777	31.4182	0.638839	27.3624	31.5399	0.204984	32.9698	30.056	-0.133496	-0.433855	-0.772335	-2.16928	-3.86167	S-ribonuclease binding protein 1
AT1G26930	10.1373	34.4546	1.76502	11.8717	32.2854	1.44336	11.9768	23.833	0.992715	-0.32166	-0.772305	-1.6083	-3.86153	Galactose oxidase/kelch repeat superfamily protein
AT4G17030	8.19481	35.998	2.13514	10.9979	31.2315	1.50577	9.16541	23.5768	1.3631	-0.62937	-0.77204	-3.14685	-3.8602	expansin-like B1
AT4G35110	4.36002	16.9981	1.96297	5.16425	16.0532	1.63623	4.90115	11.194	1.19154	-0.32674	-0.77143	-1.6337	-3.85715	Arabidopsis phospholipase-like protein (PEARLI 4) family
AT5G37990	6.73891	17.7909	1.40055	7.36888	8.0231	0.122716	10.2738	15.8905	0.629197	-1.27783	-0.771353	-6.38917	-3.85676	S-adenosyl-L-methionine-dependent methyltransferases superfamily protein
AT3G48350	10.4305	17.2007	0.721654	9.65119	16.577	0.780408	9.42732	9.11124	-0.049201	0.058754	-0.770855	0.29377	-3.85428	Cysteine proteinases superfamily protein
AT5G59570	11.6683	27.1837	1.22014	12.5229	27.4303	1.1312	16.7257	22.8396	0.449475	-0.08894	-0.770665	-0.4447	-3.85332	Homeodomain-like superfamily protein
AT2G36420	17.6878	25.7289	0.540631	23.1365	27.0976	0.227995	25.383	21.6455	-0.22979	-0.312636	-0.770421	-1.56318	-3.8521	Unknow protein
AT5G52510	19.4467	39.5796	1.02523	20.8297	34.5326	0.729317	23.0587	27.5132	0.254811	-0.295913	-0.770419	-1.47957	-3.8521	SCARECROW-like 8
AT4G23930	4.46818	10.5858	1.24437	4.57691	8.83654	0.949108	6.00912	8.35	0.474623	-0.295262	-0.769747	-1.47631	-3.84873	Late embryogenesis abundant (LEA) hydroxyproline-rich glycoprotein family
AT5G50720	5.40471	49.1424	3.18468	8.27995	52.2411	2.65749	7.49205	39.9996	2.41655	-0.52719	-0.76813	-2.63595	-3.84065	HVA22 homologue E
AT1G47565.1	1.64179	2.7986	0.769433	2.61974	2.28528	-0.197051	2.35465	2.35903	0.00267697	-0.966484	-0.766756	-4.83242	-3.83378	transposable element gene
AT5G60760	1.91174	8.44789	2.14371	1.8997	6.23886	1.71551	1.38245	3.59564	1.37902	-0.4282	-0.76469	-2.141	-3.82345	P-loop containing nucleoside triphosphate hydrolases superfamily protein
AT2G16890	1.67379	10.8894	2.70174	2.68558	8.82535	1.71642	2.01202	7.71402	1.93884	-0.98532	-0.7629	-4.9266	-3.8145	UDP-Glycosyltransferase superfamily protein
AT5G42200	10.2228	18.4637	0.852905	9.73673	14.8896	0.612793	7.94408	8.45552	0.0900136	-0.240112	-0.762891	-1.20056	-3.81446	RING/U-box superfamily protein
AT1G60430	10.4391	26.0864	1.3213	12.2242	25.6279	1.06798	13.8728	20.4527	0.560029	-0.25332	-0.761271	-1.2666	-3.80635	actin-related protein C3
AT5G45810	0.697272	4.49767	2.68938	0.223998	4.07603	4.1856	0.32461	1.23646	1.92943	1.49622	-0.75995	7.4811	-3.79975	CBL-interacting protein kinase 19
AT5G67620	1.35989	6.22782	2.19524	2.00674	5.31737	1.40586	2.28386	6.17654	1.43533	-0.78938	-0.75991	-3.9469	-3.79955	Unknow protein
AT2G39010	335.908	988.15	1.55667	352.225	937.559	1.41241	444.544	772.353	0.796935	-0.14426	-0.759735	-0.7213	-3.79868	plasma membrane intrinsic protein 2E
AT5G09225	20.958	35.5103	0.760733	23.7043	33.6993	0.507565	30.3706	30.4157	0.00214362	-0.253168	-0.758589	-1.26584	-3.79295	Unknow protein
AT5G03080	23.5951	70.485	1.57883	26.9252	74.8637	1.47531	28.2176	49.8733	0.821671	-0.10352	-0.757159	-0.5176	-3.78579	Phosphatidic acid phosphatase (PAP2) family protein
AT3G16470	50.4501	149.089	1.56325	49.875	135.966	1.44686	53.0789	92.853	0.806811	-0.11639	-0.756439	-0.58195	-3.7822	Mannose-binding lectin superfamily protein
AT3G50400	5.36794	39.4244	2.87665	3.56645	32.9489	3.20767	2.88795	12.5619	2.12094	0.33102	-0.75571	1.6551	-3.77855	GDSL-like Lipase/Acylhydrolase superfamily protein
AT5G23850	3.2181	14.3017	2.1519	3.96474	16.0181	2.01441	3.93815	10.3695	1.39676	-0.13749	-0.75514	-0.68745	-3.7757	Arabidopsis thaliana protein of unknown function (DUF821)
AT5G58575	11.0289	19.247	0.803346	13.1474	20.2851	0.625643	19.0351	19.687	0.0485858	-0.177703	-0.75476	-0.888515	-3.7738	Unknow protein
AT4G34480	27.7274	59.8355	1.10969	26.3973	52.7219	0.998014	28.1343	36.0208	0.356502	-0.111676	-0.753188	-0.55838	-3.76594	O-Glycosyl hydrolases family 17 protein
AT4G26490	1.51407	4.72582	1.64213	1.9392	4.57014	1.23678	1.84506	3.42035	0.890473	-0.40535	-0.751657	-2.02675	-3.75829	Late embryogenesis abundant (LEA) hydroxyproline-rich glycoprotein family
AT1G78420	16.9811	27.0473	0.671552	19.892	30.0639	0.595848	51.654	48.8929	-0.0792534	-0.075704	-0.750805	-0.37852	-3.75403	RING/U-box superfamily protein
AT1G02850	13.2323	44.1894	1.73964	14.9684	43.3587	1.5344	25.3787	50.3703	0.988953	-0.20524	-0.750687	-1.0262	-3.75344	beta glucosidase 11
AT4G28110	0.949828	23.744	4.64375	0.77951	25.9281	5.05581	0.363618	5.40839	3.8947	0.41206	-0.74905	2.0603	-3.74525	myb domain protein 41
AT5G14450	7.8555	19.959	1.34527	11.0264	15.4196	0.483799	8.97354	13.5755	0.597252	-0.861471	-0.748018	-4.30736	-3.74009	GDSL-like Lipase/Acylhydrolase superfamily protein
AT5G02170	1.05608	3.4253	1.69751	1.40401	2.76177	0.976039	1.47107	2.84299	0.950544	-0.721471	-0.746966	-3.60736	-3.73483	Transmembrane amino acid transporter family protein
AT1G56660	13.2241	53.5379	2.0174	12.6279	59.6731	2.24046	22.9317	55.3236	1.27055	0.22306	-0.74685	1.1153	-3.73425	Unknown protein
AT5G28300	17.2888	47.5496	1.45959	26.3703	56.3086	1.09444	35.4461	58.1681	0.714599	-0.36515	-0.744991	-1.82575	-3.72495	Duplicated homeodomain-like superfamily protein
AT2G30500	30.5798	46.5095	0.604947	32.945	44.2916	0.426973	40.347	36.625	-0.13963	-0.177974	-0.744577	-0.88987	-3.72289	Kinase interacting (KIP1-like) family protein
AT4G28085	5.37068	42.5589	2.98628	6.38617	31.2931	2.29282	6.45723	30.5408	2.24175	-0.69346	-0.74453	-3.4673	-3.72265	Unknow protein
AT1G16120	0.435694	1.93403	2.15023	0.173758	1.20901	2.79867	0.240621	0.637814	1.40638	0.64844	-0.74385	3.2422	-3.71925	wall associated kinase-like 1
AT3G21090	8.38111	12.2138	0.543303	9.56731	13.2274	0.467345	10.8564	9.4478	-0.2005	-0.075958	-0.743803	-0.37979	-3.71901	ABC-2 type transporter family protein
AT2G33590	10.9221	48.7174	2.15719	11.9655	40.4447	1.75707	11.585	30.8605	1.4135	-0.40012	-0.74369	-2.0006	-3.71845	NAD(P)-binding Rossmann-fold superfamily protein
AT3G15670	3.87602	90.7201	4.54877	0.981783	72.6207	6.20883	1.20572	16.8579	3.80546	1.66006	-0.74331	8.3003	-3.71655	Late embryogenesis abundant protein (LEA) family protein
AT1G24430	1.2216	2.89858	1.24658	1.4543	1.47239	0.0178322	1.11869	1.58619	0.503756	-1.22875	-0.742824	-6.14374	-3.71412	HXXXD-type acyl-transferase family protein
AT5G24240	1.46877	2.66267	0.858266	0.257357	0.347886	0.434842	0.262859	0.28481	0.115707	-0.423424	-0.742559	-2.11712	-3.71279	Phosphatidylinositol 3- and 4-kinase ;Ubiquitin family protein
AT1G21000	39.4019	82.6951	1.06954	46.0325	77.759	0.756355	45.1412	56.6446	0.327493	-0.313185	-0.742047	-1.56592	-3.71023	PLATZ transcription factor family protein
AT3G27870	4.37791	9.57109	1.12844	4.56183	9.55016	1.06591	4.41363	5.77382	0.387561	-0.06253	-0.740879	-0.31265	-3.7044	ATPase E1-E2 type family protein / haloacid dehalogenase-like hydrolase family protein
AT5G24800	25.3883	62.9307	1.3096	31.0516	66.7853	1.10486	33.8516	50.236	0.569498	-0.20474	-0.740102	-1.0237	-3.70051	basic leucine zipper 9
AT2G46590	8.50615	15.9216	0.904409	11.2014	17.8332	0.670883	11.65	13.057	0.164486	-0.233526	-0.739923	-1.16763	-3.69962	Dof-type zinc finger DNA-binding family protein
AT4G13345	4.76351	9.91186	1.05713	5.5731	11.1394	0.99912	6.02339	7.51866	0.319899	-0.05801	-0.737231	-0.29005	-3.68615	Serinc-domain containing serine and sphingolipid biosynthesis protein
AT1G61890	19.7175	177.806	3.17275	17.1375	183.105	3.41744	18.2163	98.5458	2.43556	0.24469	-0.73719	1.22345	-3.68595	MATE efflux family protein
AT3G10340	15.0618	48.9215	1.69957	14.2436	42.901	1.5907	9.11905	17.7703	0.962512	-0.10887	-0.737058	-0.54435	-3.68529	phenylalanine ammonia-lyase 4
AT1G53180	8.60277	16.6624	0.953719	8.81422	15.857	0.847218	12.8887	14.9773	0.216674	-0.106501	-0.737045	-0.532505	-3.68522	Unknown protein
AT4G30210	71.6385	124.226	0.794164	73.6881	112.034	0.604439	119.639	124.513	0.0576079	-0.189725	-0.736556	-0.948625	-3.68278	P450 reductase 2
AT2G45023	2.25148	5.46414	1.27912	3.03829	6.85547	1.174	3.4803	5.07049	0.542911	-0.10512	-0.736209	-0.5256	-3.68105	other RNA
AT4G01960	20.9953	32.7219	0.640191	25.1939	32.92	0.385888	28.2455	26.4322	-0.0957242	-0.254303	-0.735915	-1.27151	-3.67958	Unknow protein
AT1G69230	3.12906	8.62587	1.46294	4.4168	6.20534	0.490507	3.26452	5.40446	0.727282	-0.972433	-0.735658	-4.86216	-3.67829	SPIRAL1-like2
AT1G77290	6.99277	10.973	0.650028	9.0433	9.65545	0.0944947	9.68151	9.12626	-0.0852088	-0.555533	-0.735237	-2.77767	-3.67618	Glutathione S-transferase family protein
AT2G06005	3.1362	6.52776	1.05757	3.70999	4.99274	0.428416	4.20558	5.25958	0.322641	-0.629154	-0.734929	-3.14577	-3.67464	FRIGIDA interacting protein 1
AT2G39450	23.1103	162.766	2.81619	26.5702	146.014	2.45823	34.0338	144.057	2.08159	-0.35796	-0.7346	-1.7898	-3.673	Cation efflux family protein
AT5G53588	10.2686	94.8025	3.20668	10.6151	101.695	3.26006	9.02068	50.0678	2.47258	0.05338	-0.7341	0.2669	-3.6705	conserved peptide upstream open reading frame 50
AT5G66400	15.9085	1153.21	6.17971	19.7056	955.302	5.59928	6.07561	264.925	5.44641	-0.58043	-0.7333	-2.90215	-3.6665	Dehydrin family protein
AT1G64060	5.5288	16.0865	1.54081	6.03518	15.8159	1.3899	5.50503	9.63849	0.808056	-0.15091	-0.732754	-0.75455	-3.66377	respiratory burst oxidase protein F
AT5G05870	12.7363	18.3456	0.526487	14.0897	18.4879	0.391936	15.6828	13.5957	-0.206028	-0.134551	-0.732515	-0.672755	-3.66258	UDP-glucosyl transferase 76C1
AT3G04030	2.01106	8.29951	2.04507	2.70012	7.82043	1.53422	2.82356	7.01334	1.31259	-0.51085	-0.73248	-2.55425	-3.6624	Homeodomain-like superfamily protein
AT4G02830	2.8626	7.82061	1.44995	2.82943	6.29857	1.15451	2.13067	3.50457	0.717933	-0.29544	-0.732017	-1.4772	-3.66009	Unknow protein
AT3G60140	3.75194	44.6739	3.57372	1.86185	25.3256	3.76578	3.26429	23.4158	2.84264	0.19206	-0.73108	0.9603	-3.6554	Glycosyl hydrolase superfamily protein
AT4G09030	53.6993	344.633	2.68209	55.4274	322.832	2.54211	49.4696	191.439	1.95227	-0.13998	-0.72982	-0.6999	-3.6491	arabinogalactan protein 10
AT3G55880	11.9198	37.1194	1.63881	11.7243	36.6356	1.64374	10.7385	20.1845	0.910456	0.00493	-0.728354	0.02465	-3.64177	Alpha/beta hydrolase related protein
AT3G07730	1.77467	3.8195	1.10584	2.6249	4.36619	0.734114	2.61087	3.39181	0.377523	-0.371726	-0.728317	-1.85863	-3.64158	Unknow protein
AT4G25580	1.31188	28.1642	4.42416	1.65546	23.2256	3.81041	1.60747	20.8362	3.69623	-0.61375	-0.72793	-3.06875	-3.63965	CAP160 protein
AT4G25390	4.25058	18.4091	2.11468	4.97713	17.8652	1.84376	6.08178	15.9115	1.3875	-0.27092	-0.72718	-1.3546	-3.6359	Protein kinase superfamily protein
AT1G58270	89.677	387.462	2.11125	86.3272	351.812	2.02692	67.7703	176.953	1.38464	-0.08433	-0.72661	-0.42165	-3.63305	TRAF-like family protein
AT3G49220	47.878	230.355	2.26642	48.6587	225.142	2.21007	37.5262	109.181	1.54075	-0.05635	-0.72567	-0.28175	-3.62835	Plant invertase/pectin methylesterase inhibitor superfamily
AT5G45340	6.68021	13.5305	1.01826	5.18875	9.40446	0.85796	7.74235	9.48435	0.292778	-0.1603	-0.725482	-0.8015	-3.62741	cytochrome P450, family 707, subfamily A, polypeptide 3
AT5G24420	3.29354	6.76383	1.0382	3.0267	13.1155	2.11545	1.81247	2.25234	0.313463	1.07725	-0.724737	5.38625	-3.62369	6-phosphogluconolactonase 5
AT1G56320	7.28162	20.5686	1.49812	5.98019	15.1553	1.34156	6.77417	11.5817	0.773735	-0.15656	-0.724385	-0.7828	-3.62192	Unknown protein
AT3G14620	6.48849	10.6333	0.71264	7.61019	10.0039	0.394559	11.5728	11.479	-0.0117361	-0.318081	-0.724376	-1.59041	-3.62188	cytochrome P450, family 72, subfamily A, polypeptide 8
AT2G29390	25.4421	34.9934	0.459865	27.9678	33.8114	0.27374	30.738	25.613	-0.263144	-0.186125	-0.723009	-0.930625	-3.61505	sterol 4-alpha-methyl-oxidase 2-2
AT2G34355	4.25068	7.91312	0.896553	3.83924	6.33941	0.723529	5.26284	5.93844	0.174241	-0.173024	-0.722312	-0.86512	-3.61156	Major facilitator superfamily protein
AT5G12270	0.398631	2.35574	2.56305	0.132587	1.88235	3.82752	0.54653	1.95905	1.84178	1.26447	-0.72127	6.32235	-3.60635	2-oxoglutarate (2OG) and Fe(II)-dependent oxygenase superfamily protein
AT2G29450	103.507	402.093	1.95781	105.42	392.469	1.89643	128.775	303.546	1.23707	-0.06138	-0.72074	-0.3069	-3.6037	glutathione S-transferase tau 5
AT4G37730	2.72854	6.07991	1.15592	4.12379	7.66337	0.894008	4.17589	5.64845	0.435769	-0.261912	-0.720151	-1.30956	-3.60075	basic leucine-zipper 7
AT3G62660	35.1401	48.0388	0.451084	38.7932	49.8942	0.363069	39.1499	32.5096	-0.268144	-0.088015	-0.719228	-0.440075	-3.59614	galacturonosyltransferase-like 7
AT4G22920	9.17285	50.9042	2.47234	9.43756	47.9586	2.34531	10.4992	35.397	1.75335	-0.12703	-0.71899	-0.63515	-3.59495	non-yellowing 1
AT1G07150	3.12732	22.147	2.82411	2.62712	22.436	3.09427	2.97342	12.7943	2.10531	0.27016	-0.7188	1.3508	-3.594	mitogen-activated protein kinase kinase kinase 13
AT3G12510	4.38025	27.4598	2.64823	5.30384	29.3461	2.46806	5.16116	19.6599	1.92949	-0.18017	-0.71874	-0.90085	-3.5937	MADS-box family protein
AT4G16500	87.8574	161.843	0.881359	97.8523	151.842	0.633888	124.321	139.165	0.162732	-0.247471	-0.718627	-1.23735	-3.59314	Cystatin/monellin superfamily protein
AT2G36640	0.754692	8.07701	3.41986	0.513138	7.16581	3.80371	0.288847	1.88048	2.70273	0.38385	-0.71713	1.91925	-3.58565	embryonic cell protein 63
AT1G30640	5.71012	30.8024	2.43145	6.18575	28.9237	2.22523	6.18764	20.3144	1.71504	-0.20622	-0.71641	-1.0311	-3.58205	Protein kinase family protein
AT4G27350	9.48991	17.7375	0.902332	9.4704	19.3096	1.02782	16.0857	18.3057	0.186514	0.125488	-0.715818	0.62744	-3.57909	Protein of unknown function (DUF1223)
AT5G57040	81.7184	140.709	0.783985	71.0409	124.293	0.807021	71.9921	75.4859	0.068368	0.023036	-0.715617	0.11518	-3.57809	Lactoylglutathione lyase / glyoxalase I family protein
AT2G47260	1.95062	5.53145	1.50372	2.69471	5.34647	0.988458	2.2341	3.85815	0.788214	-0.515262	-0.715506	-2.57631	-3.57753	WRKY DNA-binding protein 23
AT5G23950	1.59873	9.31947	2.54332	1.38456	10.5811	2.93399	1.10667	3.92974	1.82821	0.39067	-0.71511	1.95335	-3.57555	Calcium-dependent lipid-binding (CaLB domain) family protein
AT5G16560	5.44155	11.2041	1.04194	6.82131	10.3443	0.600716	8.24694	10.366	0.329931	-0.441224	-0.712009	-2.20612	-3.56005	Homeodomain-like superfamily protein
AT3G18400	3.45625	9.84312	1.50991	4.25429	7.59867	0.836829	3.95401	6.87492	0.798026	-0.673081	-0.711884	-3.3654	-3.55942	NAC domain containing protein 58
AT5G54840	8.47006	23.0458	1.44406	8.75097	23.2044	1.40688	8.47338	14.0786	0.732496	-0.03718	-0.711564	-0.1859	-3.55782	Ras-related small GTP-binding family protein
AT1G08890	10.7119	45.5361	2.08779	15.1135	50.9258	1.75256	12.5422	32.5862	1.37747	-0.33523	-0.71032	-1.67615	-3.5516	Major facilitator superfamily protein
AT5G03490	7.72318	16.642	1.10756	7.16588	14.6	1.02675	11.1987	14.7501	0.397396	-0.08081	-0.710164	-0.40405	-3.55082	UDP-Glycosyltransferase superfamily protein
AT5G04080	30.8493	86.7608	1.49181	44.6746	86.0148	0.94513	31.1065	53.4858	0.781941	-0.54668	-0.709869	-2.7334	-3.54935	Unknow protein
AT2G45900	1.54838	3.19563	1.04534	1.33907	4.46272	1.73669	2.37419	2.99582	0.335518	0.69135	-0.709822	3.45675	-3.54911	Phosphatidylinositol N-acetyglucosaminlytransferase subunit P-related
AT2G22510	68.8375	190.855	1.47121	43.5399	151.913	1.80284	47.5398	80.7167	0.763733	0.33163	-0.707477	1.65815	-3.53738	hydroxyproline-rich glycoprotein family protein
AT5G61570	2.34862	10.0028	2.09052	2.77595	10.7236	1.94974	3.18506	8.30922	1.38339	-0.14078	-0.70713	-0.7039	-3.53565	Protein kinase superfamily protein
AT3G56200	14.5476	30.3416	1.06051	13.6004	24.0014	0.81947	22.7867	29.1286	0.354243	-0.24104	-0.706267	-1.2052	-3.53134	Transmembrane amino acid transporter family protein
AT1G33102	1.48304	7.26228	2.29187	1.77792	6.35915	1.83865	1.73825	5.21826	1.58593	-0.45322	-0.70594	-2.2661	-3.5297	Unknow protein
AT3G55640	5.58376	14.5426	1.38098	7.57533	14.2811	0.914724	7.47788	11.9494	0.676234	-0.466256	-0.704746	-2.33128	-3.52373	Mitochondrial substrate carrier family protein
AT3G22600	84.6875	570.858	2.75291	69.8057	470.162	2.75174	65.9749	272.886	2.04831	-0.00117	-0.7046	-0.00585	-3.523	Bifunctional inhibitor/lipid-transfer protein/seed storage 2S albumin superfamily protein
AT1G13990	17.2303	73.5867	2.0945	18.4576	61.196	1.72922	21.3167	55.9065	1.39103	-0.36528	-0.70347	-1.8264	-3.51735	Unknow protein
AT2G30360	18.309	52.9787	1.53286	17.4643	50.2463	1.52461	21.8305	38.8267	0.830702	-0.00825	-0.702158	-0.04125	-3.51079	SOS3-interacting protein 4
AT4G30630	6.78208	13.6945	1.0138	8.60288	14.4298	0.74616	9.9179	12.316	0.312428	-0.26764	-0.701372	-1.3382	-3.50686	Unknow protein
AT1G19860	7.45015	15.7636	1.08125	8.8977	14.9071	0.744492	8.30052	10.8094	0.381007	-0.336758	-0.700243	-1.68379	-3.50122	Zinc finger C-x8-C-x5-C-x3-H type family protein
AT1G58520	4.66274	8.62337	0.887076	3.9773	9.37755	1.23742	4.04005	4.59869	0.186848	0.350344	-0.700228	1.75172	-3.50114	lipases;hydrolases, acting on ester bonds
AT3G08630	12.2625	46.755	1.93087	13.3228	36.2697	1.44487	12.5386	29.4563	1.23219	-0.486	-0.69868	-2.43	-3.4934	Protein of unknown function (DUF3411)
AT5G07070	2.60368	7.18604	1.46464	2.33075	7.40928	1.66854	3.20538	5.45145	0.766144	0.2039	-0.698496	1.0195	-3.49248	CBL-interacting protein kinase 2
AT4G26090	1.96849	6.37421	1.69516	3.24735	5.85735	0.850987	2.51806	5.02598	0.997092	-0.844173	-0.698068	-4.22086	-3.49034	NB-ARC domain-containing disease resistance protein
AT4G18140	8.08738	21.5712	1.41536	11.0817	24.0495	1.11783	11.0431	18.1642	0.717956	-0.29753	-0.697404	-1.48765	-3.48702	SCP1-like small phosphatase 4b
AT1G70480	20.1713	37.4687	0.893386	23.339	33.3396	0.514494	24.6567	28.2513	0.19634	-0.378892	-0.697046	-1.89446	-3.48523	Domain of unknown function (DUF220)
AT1G02930	28.9563	216.953	2.90543	40.3367	175.403	2.12051	62.8572	290.548	2.20863	-0.78492	-0.6968	-3.9246	-3.484	glutathione S-transferase 6
AT2G45820	182.334	563.933	1.62894	191.428	590.897	1.6261	235.254	449.058	0.932681	-0.00284	-0.696259	-0.0142	-3.4813	Remorin family protein
AT3G05580	8.44121	20.7029	1.29431	10.8714	21.0025	0.950029	11.1879	16.9348	0.598054	-0.344281	-0.696256	-1.72141	-3.48128	Calcineurin-like metallo-phosphoesterase superfamily protein
AT3G60520	19.2215	42.7945	1.1547	18.0159	39.9854	1.1502	33.0757	45.4598	0.458818	-0.0045	-0.695882	-0.0225	-3.47941	Unknow protein
AT2G42790	18.0032	30.3645	0.754134	19.8116	30.6512	0.629599	18.0785	18.8271	0.0585338	-0.124535	-0.6956	-0.622675	-3.478	citrate synthase 3
AT5G57550	0.509138	8.48112	4.05813	0.503431	6.32874	3.65205	0.460673	4.73833	3.36256	-0.40608	-0.69557	-2.0304	-3.47785	xyloglucan endotransglucosylase/hydrolase 25
AT1G76920	22.17	33.5734	0.598713	27.0014	33.1987	0.29809	32.2523	30.1911	-0.0952762	-0.300623	-0.693989	-1.50312	-3.46995	F-box family protein
AT5G16360	6.51592	31.0888	2.25436	5.48336	32.9209	2.58587	5.47665	16.1545	1.56057	0.33151	-0.69379	1.65755	-3.46895	NC domain-containing protein-related
AT3G61410	1.17875	2.74308	1.21853	2.06045	3.27183	0.66714	1.34548	1.93623	0.525131	-0.55139	-0.693399	-2.75695	-3.46699	Unknow protein
AT5G25110	3.16103	15.3542	2.28016	3.37729	12.6821	1.90886	4.01138	12.0501	1.58688	-0.3713	-0.69328	-1.8565	-3.4664	CBL-interacting protein kinase 25
AT3G17110	10.4669	321.34	4.9402	12.496	299.282	4.58197	7.00591	133.02	4.24693	-0.35823	-0.69327	-1.79115	-3.46635	Unknow protein
AT5G67480	47.1461	134.716	1.51471	80.727	128.906	0.675195	53.8027	95.0998	0.821763	-0.839515	-0.692947	-4.19758	-3.46474	BTB and TAZ domain protein 4
AT5G25560	38.1315	51.0133	0.41989	47.0901	61.8243	0.39275	50.1578	41.5165	-0.27279	-0.02714	-0.69268	-0.1357	-3.4634	CHY-type/CTCHY-type/RING-type Zinc finger protein
AT2G41475	40.6954	123.156	1.59755	43.9686	100.129	1.18732	52.7444	98.7577	0.904876	-0.41023	-0.692674	-2.05115	-3.46337	Embryo-specific protein 3, (ATS3)
AT3G47500	14.306	22.5176	0.654434	16.7732	23.9059	0.511208	18.2907	17.8175	-0.037816	-0.143226	-0.69225	-0.71613	-3.46125	cycling DOF factor 3
AT3G55940	0.545791	7.18975	3.71952	0.374928	8.01411	4.41786	0.499874	4.07577	3.02743	0.69834	-0.69209	3.4917	-3.46045	Phosphoinositide-specific phospholipase C family protein
AT5G55120	20.1246	37.5607	0.900262	20.2242	45.3705	1.16567	24.2237	27.9926	0.208627	0.265408	-0.691635	1.32704	-3.45817	galactose-1-phosphate guanylyltransferase (GDP)s;GDP-D-glucose phosphorylases;quercetin 4'-O-glucosyltransferases
AT2G40830	16.2806	36.3608	1.15923	18.7714	36.3505	0.953441	19.2997	26.7024	0.468391	-0.205789	-0.690839	-1.02894	-3.45419	RING-H2 finger C1A
AT2G02710	49.0622	125.303	1.35274	55.8768	121.578	1.12156	53.1104	84.0468	0.662198	-0.23118	-0.690542	-1.1559	-3.45271	PAS/LOV protein B
AT5G03860	7.25232	17.3312	1.25686	5.68009	9.75919	0.780848	4.41165	6.53563	0.567006	-0.476012	-0.689854	-2.38006	-3.44927	malate synthase
AT5G65640	25.7644	51.92	1.01091	25.5443	49.9578	0.967707	24.0397	30.0415	0.321541	-0.043203	-0.689369	-0.216015	-3.44684	beta HLH protein 93
AT5G10380	3.37634	24.1094	2.83607	4.22917	17.5026	2.04913	3.57023	15.8114	2.14687	-0.78694	-0.6892	-3.9347	-3.446	RING/U-box superfamily protein
AT2G29460	1.732	39.9254	4.52679	2.30323	35.9741	3.96523	1.81804	25.9986	3.83798	-0.56156	-0.68881	-2.8078	-3.44405	glutathione S-transferase tau 4
AT5G03180	5.7714	15.829	1.45557	6.07666	14.6268	1.26726	6.42135	10.9306	0.767419	-0.18831	-0.688151	-0.94155	-3.44076	RING/U-box superfamily protein
AT3G59050	11.2422	22.9015	1.02652	12.9806	21.5069	0.728441	16.3489	20.6943	0.34004	-0.298079	-0.68648	-1.4904	-3.4324	polyamine oxidase 3
AT3G60640	13.5191	22.5486	0.738037	12.4	20.7591	0.743409	18.3986	19.0681	0.0515698	0.005372	-0.686467	0.02686	-3.43234	Ubiquitin-like superfamily protein
AT4G22745	13.8297	23.3385	0.754937	14.095	22.118	0.650039	15.7754	16.5461	0.0688094	-0.104898	-0.686128	-0.52449	-3.43064	methyl-CPG-binding domain 1
AT1G75770	5.33267	12.8946	1.27384	6.2057	13.6768	1.14006	8.07257	12.1471	0.589506	-0.13378	-0.684334	-0.6689	-3.42167	Unknown protein
AT2G37570	22.2078	50.3781	1.18173	25.6211	44.4773	0.795737	27.9784	39.5016	0.497598	-0.385993	-0.684132	-1.92996	-3.42066	HSP20-like chaperones superfamily protein
AT4G12040	71.5317	118.706	0.730734	85.4056	124.338	0.541868	115.161	119	0.0473088	-0.188866	-0.683425	-0.94433	-3.41713	A20/AN1-like zinc finger family protein
AT2G47485	14.5588	98.8982	2.76405	15.375	68.2572	2.15039	20.4222	86.3908	2.08074	-0.61366	-0.68331	-3.0683	-3.41655	Unknow protein
AT4G18830	1.55223	3.55162	1.19414	1.66311	3.74462	1.17093	2.08064	2.96484	0.51093	-0.02321	-0.68321	-0.11605	-3.41605	ovate family protein 5
AT3G17000	28.743	82.0818	1.51385	33.8363	83.4201	1.30182	33.8051	60.1853	0.832171	-0.21203	-0.681679	-1.06015	-3.40839	ubiquitin-conjugating enzyme 32
AT2G46830	15.1157	21.1449	0.484262	12.7581	20.8124	0.706036	12.7949	11.1617	-0.197022	0.221774	-0.681284	1.10887	-3.40642	circadian clock associated 1
AT5G21950	2.99165	5.75454	0.943759	4.30398	6.29167	0.547771	3.80693	4.56865	0.26314	-0.395988	-0.680619	-1.97994	-3.4031	alpha/beta-Hydrolases superfamily protein
AT5G26770	6.84228	23.5693	1.78436	7.93126	25.2238	1.66917	7.8364	16.8522	1.10468	-0.11519	-0.67968	-0.57595	-3.3984	Unknow protein
AT3G02480	48.814	845.678	4.11474	23.3331	753.411	5.01299	17.9405	194.209	3.43632	0.89825	-0.67842	4.49125	-3.3921	Late embryogenesis abundant protein (LEA) family protein
AT4G27460	1.64296	4.68687	1.51233	2.37979	3.98531	0.743861	2.25483	4.02582	0.836263	-0.768469	-0.676067	-3.84234	-3.38033	Cystathionine beta-synthase (CBS) family protein
AT5G57060	13.8091	34.2966	1.31245	16.4518	31.7835	0.950032	19.298	30.0179	0.637376	-0.362418	-0.675074	-1.81209	-3.37537	Unknow protein
AT3G09390	1430.5	2332.76	0.705519	1422.86	2244.19	0.657398	1815.45	1855.23	0.0312689	-0.048121	-0.67425	-0.240605	-3.37125	metallothionein 2A
AT4G23630	104.041	327.85	1.65589	121.94	341.792	1.48695	123.119	243.127	0.981653	-0.16894	-0.674237	-0.8447	-3.37119	VIRB2-interacting protein 1
AT3G53650	22.5139	34.3681	0.610252	25.6708	39.842	0.634161	24.5345	23.4801	-0.0633734	0.023909	-0.673625	0.119545	-3.36813	Histone superfamily protein
AT2G39681	5.59065	9.66902	0.790354	9.11181	11.8082	0.373979	9.444	10.2428	0.117139	-0.416375	-0.673215	-2.08188	-3.36607	TAS2; other RNA
AT5G56160	0.823651	2.34081	1.5069	1.05945	3.2775	1.62928	1.03126	1.83949	0.834902	0.12238	-0.671998	0.6119	-3.35999	Sec14p-like phosphatidylinositol transfer family protein
AT5G07475	10.0911	26.7343	1.4056	6.98712	25.903	1.89035	8.63033	14.3515	0.733713	0.48475	-0.671887	2.42375	-3.35943	Cupredoxin superfamily protein
AT3G57230	14.9176	21.811	0.548037	16.8226	28.2244	0.746541	20.2656	18.6104	-0.122922	0.198504	-0.670959	0.99252	-3.35479	AGAMOUS-like 16
AT2G34650	3.67528	5.70335	0.633956	5.40954	6.41341	0.245587	5.59198	5.45444	-0.0359269	-0.388369	-0.669883	-1.94184	-3.34941	Protein kinase superfamily protein
AT4G18210	2.17697	11.4159	2.39065	2.16074	10.8587	2.32925	2.63101	8.67636	1.72147	-0.0614	-0.66918	-0.307	-3.3459	purine permease 10
AT1G06180	7.70547	37.1658	2.27002	8.30674	34.7134	2.06314	9.2282	28.0103	1.60184	-0.20688	-0.66818	-1.0344	-3.3409	myb domain protein 13
AT5G47330	1.98172	142.151	6.16453	2.35287	113.309	5.58969	2.64656	119.493	5.49666	-0.57484	-0.66787	-2.8742	-3.33935	alpha/beta-Hydrolases superfamily protein
AT5G23190	5.74666	17.0785	1.57138	3.57237	14.5824	2.02927	3.4978	6.54402	0.903731	0.45789	-0.667649	2.28945	-3.33825	cytochrome P450, family 86, subfamily B, polypeptide 1
AT3G21780	2.74811	6.55276	1.25366	2.77946	5.43421	0.967266	4.20048	6.30637	0.586258	-0.286394	-0.667402	-1.43197	-3.33701	UDP-glucosyl transferase 71B6
AT1G79245	123.326	197.091	0.676382	134.799	271.514	1.01022	182.063	183.354	0.0101929	0.333838	-0.666189	1.66919	-3.33095	Unknown protein
AT2G25520	99.7603	133.248	0.417572	101.392	131.334	0.3733	112.913	95.0517	-0.24843	-0.044272	-0.666002	-0.22136	-3.33001	Drug/metabolite transporter superfamily protein
AT3G05800	21.2281	64.0317	1.59281	25.4835	62.4584	1.29333	30.1935	57.4243	0.927424	-0.29948	-0.665386	-1.4974	-3.32693	AtBS1(activation-tagged BRI1 suppressor 1)-interacting factor 1
AT4G34860	8.21909	21.2068	1.36747	10.1877	22.7396	1.15838	9.83289	16.0053	0.702859	-0.20909	-0.664611	-1.04545	-3.32305	Plant neutral invertase family protein
AT2G01880	1.89356	7.4952	1.98487	2.33233	6.25809	1.42395	2.6574	6.64488	1.32223	-0.56092	-0.66264	-2.8046	-3.3132	purple acid phosphatase 7
AT1G16750	7.23476	10.8426	0.583694	7.34466	11.0652	0.591261	9.99289	9.46187	-0.0787766	0.007567	-0.662471	0.037835	-3.31235	Protein of unknown function, DUF547
AT1G23130	265.621	448.166	0.754665	292.457	428.798	0.552073	425.332	453.534	0.0926217	-0.202592	-0.662043	-1.01296	-3.31022	Polyketide cyclase/dehydrase and lipid transport superfamily protein
AT1G29050	12.6899	24.1273	0.926986	13.8582	25.5361	0.881797	12.3083	14.7909	0.265079	-0.045189	-0.661907	-0.225945	-3.30954	TRICHOME BIREFRINGENCE-LIKE 38
AT5G62020	15.0236	25.9734	0.789799	14.4024	25.215	0.807971	14.5802	15.9329	0.127997	0.018172	-0.661802	0.09086	-3.30901	heat shock transcription factor B2A
AT2G07783	5.7809	8.43575	0.545221	8.09113	9.26857	0.196006	9.67263	8.9241	-0.116201	-0.349215	-0.661422	-1.74607	-3.30711	Unknown protein
AT1G72100	0.380559	2.96366	2.96119	0.236698	2.35483	3.31451	0.0733828	0.361401	2.30009	0.35332	-0.6611	1.7666	-3.3055	late embryogenesis abundant domain-containing protein / LEA domain-containing protein
AT5G67300	43.825	153.992	1.81303	57.9607	148.182	1.35422	51.8175	115.289	1.15374	-0.45881	-0.65929	-2.29405	-3.29645	myb domain protein r1
AT5G67090	0.582193	2.44203	2.06851	0.71477	2.08105	1.54176	0.437188	1.16238	1.41076	-0.52675	-0.65775	-2.63375	-3.28875	Subtilisin-like serine endopeptidase family protein
AT3G51000	25.4016	54.3044	1.09615	27.5973	49.1611	0.83299	27.749	37.622	0.439142	-0.26316	-0.657008	-1.3158	-3.28504	alpha/beta-Hydrolases superfamily protein
AT5G44005	9.66647	21.8519	1.1767	9.07106	24.0828	1.40866	10.8001	15.4902	0.520312	0.23196	-0.656388	1.1598	-3.28194	Unknow protein
AT5G58620	14.6046	42.3447	1.53576	16.5756	43.6025	1.39535	19.581	36.0217	0.879416	-0.14041	-0.656344	-0.70205	-3.28172	zinc finger (CCCH-type) family protein
AT3G22930	3.7194	37.8784	3.34824	5.27311	34.7889	2.7219	3.45076	22.3004	2.69208	-0.62634	-0.65616	-3.1317	-3.2808	calmodulin-like 11
AT1G54100	58.2391	509.963	3.13033	63.2202	459.79	2.86252	60.6531	337.055	2.47433	-0.26781	-0.656	-1.33905	-3.28	aldehyde dehydrogenase 7B4
AT5G62130	6.77869	12.5952	0.893791	7.00385	13.1669	0.910699	6.83534	8.06555	0.23876	0.016908	-0.655031	0.08454	-3.27516	Per1-like family protein
AT1G01480	0.277549	2.23739	3.011	0.408516	2.99986	2.87643	0.420511	2.15345	2.35643	-0.13457	-0.65457	-0.67285	-3.27285	1-amino-cyclopropane-1-carboxylate synthase 2
AT3G14595	75.8011	238.737	1.65513	84.7036	246.852	1.54315	101.889	204.023	1.00173	-0.11198	-0.6534	-0.5599	-3.267	Ribosomal protein L18ae family
AT3G03470	2.69587	12.1019	2.16641	2.85719	11.8368	2.05061	2.9972	8.56277	1.51446	-0.1158	-0.65195	-0.579	-3.25975	cytochrome P450, family 87, subfamily A, polypeptide 9
AT2G18050	36.1768	65.8293	0.863665	35.1797	60.8143	0.789667	27.6864	32.1033	0.213546	-0.073998	-0.650119	-0.36999	-3.2506	histone H1-3
AT1G30620	8.34751	15.0008	0.845618	8.36544	14.1136	0.754575	9.26633	10.6162	0.196192	-0.091043	-0.649426	-0.455215	-3.24713	NAD(P)-binding Rossmann-fold superfamily protein
AT2G44290	11.8263	26.9111	1.1862	12.5894	25.1207	0.99666	12.7826	18.5581	0.53787	-0.18954	-0.64833	-0.9477	-3.24165	Bifunctional inhibitor/lipid-transfer protein/seed storage 2S albumin superfamily protein
AT1G68690	5.52615	9.51548	0.784002	6.16903	9.61689	0.640528	7.59055	8.34107	0.136027	-0.143474	-0.647975	-0.71737	-3.23987	Protein kinase superfamily protein
AT4G30350	15.9262	24.371	0.61376	15.5387	27.1574	0.805476	24.8215	24.246	-0.0338444	0.191716	-0.647604	0.95858	-3.23802	Double Clp-N motif-containing P-loop nucleoside triphosphate hydrolases superfamily protein
AT4G32770	10.3772	31.9107	1.62062	11.0789	29.3657	1.40631	9.66259	18.9702	0.973253	-0.21431	-0.647367	-1.07155	-3.23683	tocopherol cyclase, chloroplast / vitamin E deficient 1 (VTE1) / sucrose export defective 1 (SXD1)
AT2G37580	3.65437	12.1374	1.73176	4.62726	13.7409	1.57025	4.54147	9.63259	1.08477	-0.16151	-0.64699	-0.80755	-3.23495	RING/U-box superfamily protein
AT5G52420	27.0188	55.7993	1.04628	24.507	60.8064	1.31103	31.1153	41.0461	0.399623	0.26475	-0.646657	1.32375	-3.23329	Unknow protein
AT1G66880	2.56187	4.70923	0.878293	3.44927	4.32556	0.326595	2.87741	3.37997	0.232238	-0.551698	-0.646055	-2.75849	-3.23028	Protein kinase superfamily protein
AT2G45950	8.50476	13.8548	0.70404	12.3675	15.3168	0.308564	12.6058	13.1229	0.0579971	-0.395476	-0.646043	-1.97738	-3.23021	SKP1-like 20
AT3G55430	57.0416	190.129	1.73689	65.5159	185.813	1.50394	64.9174	138.367	1.09182	-0.23295	-0.64507	-1.16475	-3.22535	O-Glycosyl hydrolases family 17 protein
AT5G11110	6.59935	43.9905	2.7368	5.42584	45.2099	3.05872	4.5356	19.3596	2.09368	0.32192	-0.64312	1.6096	-3.2156	sucrose phosphate synthase 2F
AT5G11090	70.3613	116.316	0.725195	84.5207	104.334	0.303831	108.085	114.673	0.0853567	-0.421364	-0.639838	-2.10682	-3.19919	serine-rich protein-related
AT2G34500	7.77536	26.7835	1.78436	5.83389	23.6166	2.01727	5.52935	12.2286	1.14508	0.23291	-0.63928	1.16455	-3.1964	cytochrome P450, family 710, subfamily A, polypeptide 1
AT3G27290	0.594584	2.45635	2.04657	1.28461	2.29142	0.83491	0.653022	1.73282	1.40792	-1.21166	-0.63865	-6.0583	-3.19325	RNI-like superfamily protein
AT2G05590	9.15154	15.0447	0.717169	12.2998	16.137	0.391736	12.4539	13.1515	0.0786345	-0.325433	-0.638535	-1.62716	-3.19267	TLD-domain containing nucleolar protein
AT4G36780	54.9448	92.8873	0.7575	60.3006	88.5486	0.554298	82.3199	89.4483	0.119813	-0.203202	-0.637687	-1.01601	-3.18843	BES1/BZR1 homolog 2
AT3G21750	18.2455	38.8131	1.089	18.6937	35.1754	0.912018	22.514	30.8017	0.452188	-0.176982	-0.636812	-0.88491	-3.18406	UDP-glucosyl transferase 71B1
AT2G06950	6.3679	18.2203	1.51665	8.62858	19.5936	1.18319	7.21697	13.2807	0.879865	-0.33346	-0.636785	-1.6673	-3.18393	transposable element gene
AT5G03545	28.9865	42.9293	0.566582	34.3234	30.9665	-0.148482	75.0855	71.5232	-0.0701236	-0.715064	-0.636706	-3.57532	-3.18353	Unknow protein
AT5G06370	33.9528	73.0465	1.10528	36.4071	66.3865	0.866669	43.0983	59.7123	0.470396	-0.238611	-0.634884	-1.19306	-3.17442	NC domain-containing protein-related
AT1G79270	14.5299	89.6957	2.62602	15.7798	89.4376	2.5028	12.8371	51.0875	1.99266	-0.12322	-0.63336	-0.6161	-3.1668	evolutionarily conserved C-terminal region 8
AT1G51500	63.6095	106.079	0.737825	58.4592	90.0107	0.622667	70.1703	75.4433	0.104532	-0.115158	-0.633293	-0.57579	-3.16647	ABC-2 type transporter family protein
AT3G51990	4.96246	10.8701	1.13123	6.39902	9.82142	0.618081	6.088	8.60813	0.49973	-0.513149	-0.6315	-2.56574	-3.1575	Protein kinase superfamily protein
AT3G17520	6.14854	248.53	5.33703	2.62819	187.842	6.15931	1.59742	41.6872	4.70579	0.82228	-0.63124	4.1114	-3.1562	Late embryogenesis abundant protein (LEA) family protein
AT1G18670	6.54687	11.3571	0.794716	8.18444	10.6697	0.382564	7.24855	8.12302	0.164324	-0.412152	-0.630392	-2.06076	-3.15196	Protein kinase superfamily protein
AT5G10625	6.08506	54.6743	3.16752	8.11867	58.2601	2.84319	10.8064	62.7702	2.53819	-0.32433	-0.62933	-1.62165	-3.14665	Unknow protein
AT1G80120	3.21336	21.6986	2.75545	4.30155	21.9614	2.35204	3.99411	17.4476	2.12708	-0.40341	-0.62837	-2.01705	-3.14185	Protein of unknown function (DUF567)
AT5G66250	13.2597	19.8729	0.583758	15.0681	19.8943	0.400856	18.2437	17.6884	-0.0445969	-0.182902	-0.628355	-0.91451	-3.14177	kinectin-related
AT1G68500	8.78949	114.31	3.70103	12.2088	120.732	3.30581	7.43394	62.5568	3.07297	-0.39522	-0.62806	-1.9761	-3.1403	Unknown protein
AT5G54080	28.1113	61.6735	1.1335	32.7426	55.1768	0.752893	41.7083	59.2383	0.506197	-0.380607	-0.627303	-1.90303	-3.13651	homogentisate 1,2-dioxygenase
AT3G62140	11.7554	19.8846	0.758332	12.352	18.4293	0.577255	16.3547	17.9098	0.131052	-0.181077	-0.62728	-0.905385	-3.1364	Unknow protein
AT3G54940	2.35556	7.74687	1.71754	1.07052	1.64775	0.622184	0.259576	0.552844	1.09071	-1.09536	-0.62683	-5.47678	-3.13415	Papain family cysteine protease
AT1G19570	143.317	497.566	1.79568	175.327	461.624	1.39667	178.159	400.607	1.16902	-0.39901	-0.62666	-1.99505	-3.1333	dehydroascorbate reductase
AT4G33050	15.0174	32.5875	1.11768	16.1724	28.5932	0.822135	27.9632	39.3074	0.49127	-0.295545	-0.62641	-1.47773	-3.13205	calmodulin-binding family protein
AT5G52870	6.11558	9.27058	0.600171	8.54524	11.244	0.395958	9.29107	9.13205	-0.0249057	-0.204213	-0.625077	-1.02107	-3.12538	Unknow protein
AT1G30320	12.6249	24.5317	0.95838	14.8049	27.1198	0.873271	21.2391	26.7642	0.33358	-0.085109	-0.6248	-0.425545	-3.124	Remorin family protein
AT1G09490	14.9966	28.1011	0.905993	13.5243	24.7044	0.869214	15.6703	19.0426	0.281194	-0.036779	-0.624799	-0.183895	-3.124	NAD(P)-binding Rossmann-fold superfamily protein
AT3G07360	30.4769	66.7368	1.13076	34.3279	65.7036	0.93659	33.1595	47.107	0.50652	-0.19417	-0.62424	-0.97085	-3.1212	plant U-box 9
AT1G15330	1.12313	47.4898	5.40201	2.03526	54.6258	4.7463	1.14259	31.3446	4.77783	-0.65571	-0.62418	-3.27855	-3.1209	Cystathionine beta-synthase (CBS) protein
AT1G16840	57.2169	126.71	1.14702	61.7597	131.19	1.08692	66.0979	94.9945	0.523239	-0.0601	-0.623781	-0.3005	-3.1189	Unknow protein
AT4G12720	23.4288	73.3767	1.64704	25.6086	67.7357	1.40329	36.3456	74.0959	1.02761	-0.24375	-0.61943	-1.21875	-3.09715	MutT/nudix family protein
AT4G17970	6.33251	11.6664	0.881514	6.1343	11.4757	0.903607	5.08812	6.1087	0.263732	0.022093	-0.617782	0.110465	-3.08891	aluminum-activated, malate transporter 12
AT5G17600	7.71543	16.1367	1.06453	9.87255	18.3905	0.897464	8.62931	11.7674	0.447478	-0.167066	-0.617052	-0.83533	-3.08526	RING/U-box superfamily protein
AT2G34450	4.82857	10.2677	1.08844	7.01869	11.9457	0.767224	7.75821	10.7577	0.471568	-0.321216	-0.616872	-1.60608	-3.08436	HMG-box (high mobility group) DNA-binding family protein
AT3G25760	15.0069	53.0605	1.82202	20.4798	41.8013	1.02934	29.0586	67.0369	1.20599	-0.79268	-0.61603	-3.9634	-3.08015	allene oxide cyclase 1
AT2G35940	17.6274	47.556	1.4318	19.4162	51.9071	1.41868	21.8844	38.523	0.815813	-0.01312	-0.615987	-0.0656	-3.07993	BEL1-like homeodomain 1
AT1G13360	62.5531	144.132	1.20424	66.468	149.025	1.16482	70.7024	106.336	0.588795	-0.03942	-0.615445	-0.1971	-3.07723	Unknow protein
AT1G29330	12.1927	35.076	1.52447	13.663	34.7549	1.34694	14.4446	27.1452	0.910169	-0.17753	-0.614301	-0.88765	-3.07151	ER lumen protein retaining receptor family protein
AT2G25690	4.66358	7.9463	0.768846	5.22126	10.4201	0.9969	7.23131	8.05509	0.155644	0.228054	-0.613202	1.14027	-3.06601	Protein of unknown function (DUF581)
AT2G45630	9.27558	16.5546	0.835721	11.8389	15.4318	0.38237	11.3625	13.2637	0.223198	-0.453351	-0.612523	-2.26676	-3.06262	D-isomer specific 2-hydroxyacid dehydrogenase family protein
AT5G59400	8.16508	17.5936	1.10752	8.92132	16.7245	0.906636	10.7481	15.1577	0.495972	-0.200884	-0.611548	-1.00442	-3.05774	Unknow protein
AT3G10985	137.408	244.132	0.829194	150.384	240.238	0.675814	200.23	232.846	0.217718	-0.15338	-0.611476	-0.7669	-3.05738	senescence associated gene 20
AT5G14280	5.11169	7.50821	0.55467	5.23983	7.57542	0.531804	5.55854	5.3467	-0.056057	-0.022866	-0.610727	-0.11433	-3.05363	DNA-binding storekeeper protein-related
AT4G20070	16.9601	55.9015	1.72074	18.8126	48.2103	1.35764	25.6498	55.4079	1.11114	-0.3631	-0.6096	-1.8155	-3.048	allantoate amidohydrolase
AT5G65820	1.74408	3.14956	0.852684	2.40608	3.43715	0.514527	2.25709	2.67189	0.243397	-0.338157	-0.609287	-1.69079	-3.04644	Pentatricopeptide repeat (PPR) superfamily protein
AT5G03500	7.2848	12.7538	0.807963	10.1401	10.6807	0.074932	11.0564	12.6892	0.198717	-0.733031	-0.609246	-3.66515	-3.04623	Mediator complex, subunit Med7
AT3G52800	104.312	198.332	0.927015	94.932	184.377	0.957691	119.585	149.053	0.317792	0.030676	-0.609223	0.15338	-3.04612	A20/AN1-like zinc finger family protein
AT5G49520	2.85486	14.3005	2.32457	2.92374	14.9427	2.35355	4.48322	14.723	1.71546	0.02898	-0.60911	0.1449	-3.04555	WRKY DNA-binding protein 48
AT4G31240	3.1062	6.15378	0.986322	3.50759	7.19922	1.03736	3.99458	5.18858	0.377297	0.051038	-0.609025	0.25519	-3.04513	protein kinase C-like zinc finger protein
AT2G24260	15.5741	39.387	1.33857	15.0554	40.3923	1.42379	15.8258	26.2428	0.729643	0.08522	-0.608927	0.4261	-3.04463	LJRHL1-like 1
AT4G02370	65.9026	100.942	0.615118	71.1868	87.2033	0.292774	77.5609	77.8977	0.00624994	-0.322344	-0.608868	-1.61172	-3.04434	Protein of unknown function, DUF538
AT2G22080	75.6901	100.683	0.411645	93.8221	116.814	0.316209	121.572	106.115	-0.196183	-0.095436	-0.607828	-0.47718	-3.03914	Unknow protein
AT4G11220	42.1037	93.8181	1.15592	42.7894	91.5011	1.09654	42.4791	62.1371	0.548703	-0.05938	-0.607217	-0.2969	-3.03608	VIRB2-interacting protein 2
AT2G44970	21.0111	38.7836	0.884294	20.4075	39.2067	0.942001	23.2635	28.2045	0.277859	0.057707	-0.606435	0.288535	-3.03218	alpha/beta-Hydrolases superfamily protein
AT4G02890	154.219	442.063	1.51928	152.553	424.267	1.47566	196.172	369.349	0.912861	-0.04362	-0.606419	-0.2181	-3.03209	Ubiquitin family protein
AT3G10820	4.10484	10.5621	1.3635	4.55622	13.1802	1.53246	4.77331	8.07571	0.7586	0.16896	-0.6049	0.8448	-3.0245	Transcription elongation factor (TFIIS) family protein
AT5G62490	1.75762	16.9867	3.27271	0.608626	11.2956	4.21405	0.559015	3.55247	2.66786	0.94134	-0.60485	4.7067	-3.02425	HVA22 homologue B
AT1G05170	4.53003	6.88889	0.60475	5.71186	6.6197	0.212806	4.79878	4.79924	0.000137473	-0.391944	-0.604613	-1.95972	-3.02306	Galactosyltransferase family protein
AT1G73500	16.0777	55.9672	1.79952	17.5444	49.3186	1.49112	16.6647	38.1724	1.19573	-0.3084	-0.60379	-1.542	-3.01895	MAP kinase kinase 9
AT4G23450	3.36736	22.0647	2.71205	1.82403	19.0305	3.38311	2.13579	9.21085	2.10857	0.67106	-0.60348	3.3553	-3.0174	RING/U-box superfamily protein
AT3G21890	2.81659	21.7728	2.95051	1.18938	22.6403	4.25061	1.49634	7.62293	2.3489	1.3001	-0.60161	6.5005	-3.00805	B-box type zinc finger family protein
AT3G46670	8.06502	40.4113	2.32501	7.93011	39.4145	2.31332	7.6233	25.1774	1.72364	-0.01169	-0.60137	-0.05845	-3.00685	UDP-glucosyl transferase 76E11
AT2G36895	37.4929	78.1927	1.06042	36.7223	74.1825	1.01442	38.7483	53.2663	0.459088	-0.046	-0.601332	-0.23	-3.00666	Unknow protein
AT3G52920	39.122	75.0349	0.939583	43.851	81.1474	0.887936	38.4015	48.5523	0.338378	-0.051647	-0.601205	-0.258235	-3.00603	Family of unknown function (DUF662)
AT3G21610	20.0125	35.1172	0.811276	23.6618	33.0551	0.482315	27.0498	31.2902	0.210093	-0.328961	-0.601183	-1.64481	-3.00591	Acid phosphatase/vanadium-dependent haloperoxidase-related protein
AT5G13370	17.6891	60.1748	1.7663	17.5884	57.2832	1.70349	21.0766	47.2723	1.16535	-0.06281	-0.60095	-0.31405	-3.00475	Auxin-responsive GH3 family protein
AT1G63420	4.80205	9.79513	1.02841	5.98035	12.8463	1.10306	5.13091	6.9135	0.430203	0.07465	-0.598207	0.37325	-2.99104	Arabidopsis thaliana protein of unknown function (DUF821)
AT5G59840	21.7305	35.5641	0.7107	22.0041	31.9422	0.537692	27.3931	29.6145	0.112495	-0.173008	-0.598205	-0.86504	-2.99103	Ras-related small GTP-binding family protein
AT4G30250	1.12896	2.76557	1.29259	1.08418	3.14178	1.53498	0.924136	1.49562	0.694562	0.24239	-0.598028	1.21195	-2.99014	P-loop containing nucleoside triphosphate hydrolases superfamily protein
AT1G04830	9.52897	16.1485	0.761009	8.75529	15.1903	0.794921	11.281	12.6327	0.163275	0.033912	-0.597734	0.16956	-2.98867	Ypt/Rab-GAP domain of gyp1p superfamily protein
AT1G67195	46.1862	63.2721	0.45411	51.1291	60.612	0.245458	60.0634	54.405	-0.142745	-0.208652	-0.596855	-1.04326	-2.98428	MIR414 (MICRORNA 414)
AT5G60890	10.1	16.7233	0.727496	11.488	20.9254	0.865123	18.4702	20.2227	0.130774	0.137627	-0.596722	0.688135	-2.98361	myb domain protein 34
AT5G53420	16.8847	64.3696	1.93066	16.9156	57.9037	1.7753	17.9469	45.2483	1.33413	-0.15536	-0.59653	-0.7768	-2.98265	CCT motif family protein
AT4G35940	6.831	9.68643	0.503869	7.8543	10.7827	0.457168	10.3662	9.72168	-0.0926072	-0.046701	-0.596476	-0.233505	-2.98238	Unknow protein
AT5G38200	13.5517	37.2448	1.45856	13.664	34.5415	1.33795	17.3955	31.6486	0.863426	-0.12061	-0.595134	-0.60305	-2.97567	Class I glutamine amidotransferase-like superfamily protein
AT2G26570	27.4147	36.9627	0.431119	29.2453	34.1131	0.222122	28.1216	25.1064	-0.163624	-0.208997	-0.594743	-1.04498	-2.97372	Plant protein of unknown function (DUF827)
AT2G32800	17.4762	25.6114	0.551394	17.5405	22.7694	0.376407	22.4793	21.8201	-0.0429416	-0.174987	-0.594336	-0.874935	-2.97168	protein kinase family protein
AT3G47590	10.2271	16.1773	0.661581	10.6502	15.282	0.520962	11.7244	12.2849	0.0673677	-0.140619	-0.594213	-0.703095	-2.97107	alpha/beta-Hydrolases superfamily protein
AT3G57760	4.43687	8.81225	0.989968	4.19724	7.91119	0.914455	5.87331	7.72779	0.395882	-0.075513	-0.594086	-0.377565	-2.97043	Protein kinase superfamily protein
AT2G35710	3.09177	7.47241	1.27314	2.84817	7.05629	1.30887	4.41601	7.07458	0.679902	0.03573	-0.593238	0.17865	-2.96619	Nucleotide-diphospho-sugar transferases superfamily protein
AT3G24630	2.18663	3.82219	0.805691	2.5188	3.70791	0.557868	2.46238	2.85716	0.21453	-0.247823	-0.591161	-1.23911	-2.95581	Unknow protein
AT4G35300	30.812	42.3691	0.459519	32.1886	43.5244	0.435276	26.486	24.1776	-0.131563	-0.024243	-0.591082	-0.121215	-2.95541	tonoplast monosaccharide transporter2
AT5G47610	12.7683	71.9641	2.49471	12.9166	66.7675	2.36992	16.2157	60.6748	1.90371	-0.12479	-0.591	-0.62395	-2.955	RING/U-box superfamily protein
AT5G15970	551.258	6723	3.60831	725.194	6659.99	3.19908	464.435	3761.6	3.0178	-0.40923	-0.59051	-2.04615	-2.95255	stress-responsive protein (KIN2) / stress-induced protein (KIN2) / cold-responsive protein (COR6.6) / cold-regulated protein (COR6.6)
AT3G19290	27.2313	61.3725	1.17233	35.1725	66.8441	0.926351	31.8137	47.6285	0.582178	-0.245979	-0.590152	-1.2299	-2.95076	ABRE binding factor 4
AT1G07260	2.95942	7.4049	1.32317	3.91543	7.01078	0.840404	4.45393	7.40354	0.733136	-0.482766	-0.590034	-2.41383	-2.95017	UDP-glucosyl transferase 71C3
AT3G20300	10.273	45.5008	2.14704	9.79113	43.8395	2.16269	7.89311	23.2322	1.55746	0.01565	-0.58958	0.07825	-2.9479	Protein of unknown function (DUF3537)
AT4G16190	264.417	482.873	0.868828	258.556	401.604	0.635297	310.459	376.836	0.279531	-0.233531	-0.589297	-1.16766	-2.94649	Papain family cysteine protease
AT4G28240	69.393	95.7924	0.465121	73.9403	87.6491	0.245377	76.8274	70.5276	-0.123434	-0.219744	-0.588555	-1.09872	-2.94278	Wound-responsive family protein
AT4G33140	8.7168	12.5867	0.530033	8.98532	13.3441	0.570555	9.19848	8.83356	-0.0583999	0.040522	-0.588433	0.20261	-2.94216	Haloacid dehalogenase-like hydrolase (HAD) superfamily protein
AT1G71080	29.4945	50.2269	0.768016	34.5522	53.9635	0.643208	36.0203	40.7998	0.179751	-0.124808	-0.588265	-0.62404	-2.94132	RNA polymerase II transcription elongation factor
AT3G48700	3.04881	13.3652	2.13216	2.58662	11.9997	2.21386	2.62206	7.64829	1.54444	0.0817	-0.58772	0.4085	-2.9386	carboxyesterase 13
AT5G09980	3.58389	12.3583	1.78589	4.87442	14.4707	1.56983	3.86004	8.86182	1.19899	-0.21606	-0.5869	-1.0803	-2.9345	elicitor peptide 4 precursor
AT3G05880	557.453	1594.6	1.51627	515.818	1554.58	1.59159	580.378	1105.57	0.929726	0.07532	-0.586544	0.3766	-2.93272	Low temperature and salt responsive protein family
AT1G03905	3.56536	9.73347	1.44891	2.43188	10.0443	2.04624	4.11325	7.48124	0.862999	0.59733	-0.585911	2.98665	-2.92955	P-loop containing nucleoside triphosphate hydrolases superfamily protein
AT1G07250	23.7207	45.8263	0.95003	26.8779	43.8485	0.706109	25.8857	33.322	0.36432	-0.243921	-0.58571	-1.21961	-2.92855	UDP-glucosyl transferase 71C4
AT1G30420	1.98107	3.14837	0.668324	2.69764	3.64075	0.432539	2.86065	3.03207	0.0839605	-0.235785	-0.584364	-1.17893	-2.92182	multidrug resistance-associated protein 12
AT4G25700	36.9995	75.2999	1.02514	39.485	77.6592	0.975852	41.3084	56.0805	0.441063	-0.049288	-0.584077	-0.24644	-2.92038	beta-hydroxylase 1
AT2G46370	29.545	43.4785	0.557391	31.5581	45.1594	0.517016	41.6793	40.9413	-0.025775	-0.040375	-0.583166	-0.201875	-2.91583	Auxin-responsive GH3 family protein
AT3G05830	6.46725	10.9321	0.757348	7.17655	14.481	1.01279	9.97982	11.2737	0.175872	0.255442	-0.581476	1.27721	-2.90738	Unknow protein
AT1G31470	4.38286	10.5584	1.26844	4.05886	10.4559	1.36517	4.78536	7.70742	0.687619	0.09673	-0.580821	0.48365	-2.90411	Major facilitator superfamily protein
AT1G28010	3.95265	7.78486	0.977851	3.77267	4.84907	0.362124	7.13366	9.39583	0.397378	-0.615727	-0.580473	-3.07864	-2.90237	P-glycoprotein 14
AT5G13490	17.4947	57.0097	1.70429	19.5929	57.2863	1.54786	22.188	48.3535	1.12384	-0.15643	-0.58045	-0.78215	-2.90225	ADP/ATP carrier 2
AT1G50290	7.08375	11.4694	0.695198	7.68531	12.195	0.666116	9.37002	10.1459	0.114779	-0.029082	-0.580419	-0.14541	-2.9021	Unknown protein
AT3G55580	0.574426	1.49324	1.37826	0.312528	1.34886	2.10968	0.405556	0.705375	0.798491	0.73142	-0.579769	3.6571	-2.89885	Regulator of chromosome condensation (RCC1) family protein
AT2G41900	25.1786	45.9052	0.866461	29.5687	52.771	0.835675	28.2927	34.5352	0.287637	-0.030786	-0.578824	-0.15393	-2.89412	CCCH-type zinc finger protein with ARM repeat domain
AT3G24500	15.0525	67.2649	2.15985	14.2733	56.5252	1.98558	18.1281	54.2491	1.58137	-0.17427	-0.57848	-0.87135	-2.8924	multiprotein bridging factor 1C
AT5G61640	8.93594	26.9688	1.5936	9.76398	19.6969	1.01243	10.0032	20.258	1.01803	-0.58117	-0.57557	-2.90585	-2.87785	peptidemethionine sulfoxide reductase 1
AT2G46150	2.71236	5.88688	1.11795	3.95472	4.79611	0.27829	4.40028	6.41099	0.542954	-0.83966	-0.574996	-4.1983	-2.87498	Late embryogenesis abundant (LEA) hydroxyproline-rich glycoprotein family
AT1G69840	22.6252	80.086	1.82362	26.1747	75.512	1.52853	34.1092	81.0527	1.2487	-0.29509	-0.57492	-1.47545	-2.8746	SPFH/Band 7/PHB domain-containing membrane-associated protein family
AT3G13810	7.39999	11.5237	0.639012	7.61401	11.0958	0.54328	9.11641	9.5348	0.0647366	-0.095732	-0.574275	-0.47866	-2.87138	indeterminate(ID)-domain 11
AT5G40540	5.65638	14.0179	1.30932	6.72	15.7762	1.23121	9.7944	16.3024	0.735052	-0.07811	-0.574268	-0.39055	-2.87134	Protein kinase superfamily protein
AT5G60360	262.572	481.154	0.873786	268.376	413.155	0.622429	297.581	366.285	0.299682	-0.251357	-0.574104	-1.25678	-2.87052	aleurain-like protease
AT2G23790	16.5709	80.1294	2.27368	17.3588	105.015	2.59685	15.6851	51.0164	1.70157	0.32317	-0.57211	1.61585	-2.86055	Protein of unknown function (DUF607)
AT3G14180	19.7466	32.4931	0.718526	22.6853	32.9281	0.537562	26.7225	29.578	0.146468	-0.180964	-0.572058	-0.90482	-2.86029	sequence-specific DNA binding transcription factors
AT4G01070	23.7631	67.3863	1.50373	23.5353	61.6162	1.38848	21.549	41.121	0.932255	-0.11525	-0.571475	-0.57625	-2.85738	UDP-Glycosyltransferase superfamily protein
AT3G08730	27.0747	63.5824	1.23168	30.2958	66.4102	1.13229	33.3835	52.7701	0.660587	-0.09939	-0.571093	-0.49695	-2.85547	protein-serine kinase 1
AT2G38060	1.01492	4.38338	2.11067	1.27193	4.88452	1.9412	0.536547	1.56004	1.53981	-0.16947	-0.57086	-0.84735	-2.8543	phosphate transporter 4;2
AT2G02060	3.59911	9.34418	1.37643	6.1202	11.3385	0.889574	6.22651	10.8869	0.806097	-0.486856	-0.570333	-2.43428	-2.85167	Homeodomain-like superfamily protein
AT1G66760	22.9436	80.7624	1.81559	20.13	80.4645	1.99901	22.3673	53.0256	1.2453	0.18342	-0.57029	0.9171	-2.85145	MATE efflux family protein
AT3G18490	93.1858	161.182	0.790507	100.762	163.121	0.694989	85.7768	99.9337	0.220384	-0.095518	-0.570123	-0.47759	-2.85061	Eukaryotic aspartyl protease family protein
AT4G35480	13.0631	34.2026	1.38861	13.877	33.7259	1.28116	18.6029	32.814	0.818786	-0.10745	-0.569824	-0.53725	-2.84912	RING-H2 finger A3B
AT4G39030	1.87387	8.7574	2.22448	2.12885	7.59974	1.83588	2.37399	7.47587	1.65493	-0.3886	-0.56955	-1.943	-2.84775	MATE efflux family protein
AT5G13200	6.75533	43.5534	2.68869	7.31826	48.4576	2.72715	6.65068	28.9009	2.11954	0.03846	-0.56915	0.1923	-2.84575	GRAM domain family protein
AT2G45980	45.0391	77.8836	0.790142	54.3373	71.956	0.405174	57.7304	67.321	0.221724	-0.384968	-0.568418	-1.92484	-2.84209	Unknow protein
AT3G04670	28.9207	52.1753	0.851264	34.3334	55.6717	0.697331	36.9881	45.0122	0.283257	-0.153933	-0.568007	-0.769665	-2.84004	WRKY DNA-binding protein 39
AT1G26690	16.0504	30.2135	0.912583	14.4322	28.379	0.975532	18.1675	23.0907	0.345957	0.062949	-0.566626	0.314745	-2.83313	emp24/gp25L/p24 family/GOLD family protein
AT5G55180	31.3122	122.57	1.96881	38.9499	123.386	1.66348	27.4041	72.4891	1.40337	-0.30533	-0.56544	-1.52665	-2.8272	O-Glycosyl hydrolases family 17 protein
AT5G02970	10.9246	20.453	0.904728	15.2562	21.6091	0.502247	17.7039	22.4139	0.340328	-0.402481	-0.5644	-2.0124	-2.822	alpha/beta-Hydrolases superfamily protein
AT1G62030	2.15008	4.22577	0.97482	2.85207	5.14936	0.852381	2.59128	3.44505	0.410857	-0.122439	-0.563963	-0.612195	-2.81982	Cysteine/Histidine-rich C1 domain family protein
AT4G32295	4.21088	7.60346	0.852534	5.93759	8.77859	0.564113	5.052	6.1742	0.289397	-0.288421	-0.563137	-1.44211	-2.81569	Unknow protein
AT3G54200	31.3342	57.4956	0.875713	27.7933	44.0135	0.663206	44.5238	55.3117	0.313008	-0.212507	-0.562705	-1.06254	-2.81353	Late embryogenesis abundant (LEA) hydroxyproline-rich glycoprotein family
AT1G58360	38.4225	125.963	1.71297	38.7925	120.255	1.63224	26.8539	59.6081	1.15038	-0.08073	-0.56259	-0.40365	-2.81295	amino acid permease 1
AT5G43270	6.3034	16.6313	1.3997	8.09075	20.6002	1.34831	8.9479	15.9873	0.837306	-0.05139	-0.562394	-0.25695	-2.81197	squamosa promoter binding protein-like 2
AT5G01850	2.83543	7.44369	1.39245	3.5955	9.04448	1.33084	3.36358	5.9823	0.830701	-0.06161	-0.561749	-0.30805	-2.80874	Protein kinase superfamily protein
AT2G30340	4.22647	9.68293	1.19599	6.16995	8.55179	0.470967	4.64628	7.21185	0.634293	-0.725023	-0.561697	-3.62512	-2.80849	LOB domain-containing protein 13
AT1G55920	30.7766	77.1039	1.32497	35.4423	65.8556	0.893836	56.5832	96.0799	0.763859	-0.431134	-0.561111	-2.15567	-2.80556	serine acetyltransferase 2;1
AT4G16765	7.34301	10.9539	0.577003	9.25357	10.2114	0.142098	8.68556	8.78251	0.0160141	-0.434905	-0.560989	-2.17453	-2.80494	2-oxoglutarate (2OG) and Fe(II)-dependent oxygenase superfamily protein
AT1G09250	24.4217	54.714	1.16375	26.6724	51.8937	0.960209	37.5924	57.1387	0.604028	-0.203541	-0.559722	-1.01771	-2.79861	basic helix-loop-helix (bHLH) DNA-binding superfamily protein
AT3G06780	35.0911	67.6701	0.947413	33.295	58.7361	0.818944	45.8183	59.9672	0.388251	-0.128469	-0.559162	-0.642345	-2.79581	glycine-rich protein
AT5G14570	13.3815	40.3101	1.5909	16.1285	37.9993	1.23636	17.7425	36.2796	1.03195	-0.35454	-0.55895	-1.7727	-2.79475	high affinity nitrate transporter 2.7
AT5G27760	56.8059	154.103	1.43978	64.9352	158.449	1.28695	76.332	140.641	0.881653	-0.15283	-0.558127	-0.76415	-2.79063	Hypoxia-responsive family protein
AT3G12740	47.5138	75.5331	0.668761	47.1259	75.7804	0.685304	73.4423	79.3634	0.111863	0.016543	-0.556898	0.082715	-2.78449	ALA-interacting subunit 1
AT4G23920	7.97835	11.6339	0.544166	8.33678	10.9405	0.392117	8.50252	8.43402	-0.0116691	-0.152049	-0.555835	-0.760245	-2.77918	UDP-D-glucose/UDP-D-galactose 4-epimerase 2
AT1G20440	363.115	4924.07	3.76135	420.763	4823.12	3.51889	352.302	3251.35	3.20615	-0.24246	-0.5552	-1.2123	-2.776	cold-regulated 47
AT5G15820	2.93173	8.04237	1.45587	4.02524	8.28121	1.04077	4.26362	7.96273	0.901184	-0.4151	-0.554686	-2.0755	-2.77343	RING/U-box superfamily protein
AT1G10070	6.28166	141.79	4.49646	7.09284	128.763	4.18221	12.464	191.597	3.94223	-0.31425	-0.55423	-1.57125	-2.77115	branched-chain amino acid transaminase 2
AT4G11330	15.7066	27.2903	0.797012	12.999	21.2482	0.708936	17.0893	20.2228	0.242896	-0.088076	-0.554116	-0.44038	-2.77058	MAP kinase 5
AT3G61960	11.8211	16.368	0.469512	11.9274	14.261	0.257804	12.6873	11.9665	-0.0843832	-0.211708	-0.553895	-1.05854	-2.76948	Protein kinase superfamily protein
AT3G13040	27.3255	45.6897	0.74162	27.4356	44.7008	0.70425	28.2469	32.18	0.188073	-0.03737	-0.553547	-0.18685	-2.76774	myb-like HTH transcriptional regulator family protein
AT2G43060	11.3587	17.1417	0.593716	13.1234	14.4364	0.137578	16.5982	17.0678	0.0402525	-0.456138	-0.553463	-2.28069	-2.76732	ILI1 binding bHLH 1
AT5G47560	68.3112	211.653	1.63151	69.5849	164.397	1.24034	106.104	224.154	1.07901	-0.39117	-0.5525	-1.95585	-2.7625	tonoplast dicarboxylate transporter
AT3G28430	5.0726	11.3197	1.15804	5.55035	11.18	1.01027	5.42698	8.25994	0.605983	-0.14777	-0.552057	-0.73885	-2.76028	Unknow protein
AT1G03040	24.8206	35.515	0.516892	29.4446	36.5755	0.312877	32.4749	31.7099	-0.034391	-0.204015	-0.551283	-1.02008	-2.75641	basic helix-loop-helix (bHLH) DNA-binding superfamily protein
AT2G37240	16.4648	24.7474	0.587893	19.6042	25.315	0.368826	16.9073	17.3522	0.0374666	-0.219067	-0.550426	-1.09533	-2.75213	Thioredoxin superfamily protein
AT2G04110	11.5779	27.6578	1.25631	8.80393	23.7193	1.42984	11.2786	18.399	0.70604	0.17353	-0.55027	0.86765	-2.75135	Unknown protein
AT1G76065	1.57727	5.00977	1.66731	2.435	5.39558	1.14786	2.38298	5.17013	1.11744	-0.51945	-0.54987	-2.59725	-2.74935	LYR family of Fe/S cluster biogenesis protein
AT5G13820	3.61284	10.4113	1.52695	3.64496	10.8366	1.57194	2.93968	5.78832	0.977487	0.04499	-0.549463	0.22495	-2.74732	telomeric DNA binding protein 1
AT5G04235.1	1.96924	3.14946	0.677466	3.00886	3.35723	0.158055	2.74314	2.99785	0.128098	-0.519411	-0.549368	-2.59706	-2.74684	transposable element gene
AT2G16660	4.1578	9.05452	1.12282	5.14961	11.5572	1.16626	6.34778	9.44645	0.57352	0.04344	-0.5493	0.2172	-2.7465	Major facilitator superfamily protein
AT2G32090	40.2139	56.4082	0.488211	47.2663	53.1296	0.168704	43.803	42.0274	-0.0596993	-0.319507	-0.54791	-1.59753	-2.73955	Lactoylglutathione lyase / glyoxalase I family protein
AT2G03500	3.15594	6.18809	0.971425	3.31942	6.39749	0.946576	3.15453	4.23241	0.424055	-0.024849	-0.54737	-0.124245	-2.73685	Homeodomain-like superfamily protein
AT4G15910	118.98	194.657	0.71021	140.903	218.947	0.635878	147.354	165.002	0.163199	-0.074332	-0.547011	-0.37166	-2.73506	drought-induced 21
AT4G24590	14.4541	47.4154	1.71388	17.6018	44.6324	1.34237	16.715	37.5343	1.16706	-0.37151	-0.54682	-1.85755	-2.7341	Unknow protein
AT2G18370	27.4114	41.5549	0.600244	21.0877	29.0226	0.460774	24.3224	25.2448	0.0536995	-0.13947	-0.546544	-0.69735	-2.73272	Bifunctional inhibitor/lipid-transfer protein/seed storage 2S albumin superfamily protein
AT1G22640	38.1556	59.1885	0.633422	32.6543	60.7201	0.894901	32.8773	34.9339	0.0875386	0.261479	-0.545883	1.30739	-2.72942	myb domain protein 3
AT4G33540	32.3308	86.6147	1.4217	31.3287	84.1493	1.42547	38.0176	69.7642	0.875818	0.00377	-0.545882	0.01885	-2.72941	metallo-beta-lactamase family protein
AT5G45350	70.5621	154.666	1.13219	85.0643	176.752	1.0551	94.6139	142.157	0.587363	-0.07709	-0.544827	-0.38545	-2.72414	proline-rich family protein
AT3G09770	38.5941	66.4064	0.782944	39.6333	65.5946	0.726862	38.2219	45.1012	0.238766	-0.056082	-0.544178	-0.28041	-2.72089	RING/U-box superfamily protein
AT1G70420	13.1858	21.0687	0.676114	10.3797	19.0121	0.873148	9.32357	10.2168	0.131984	0.197034	-0.54413	0.98517	-2.72065	Protein of unknown function (DUF1645)
AT5G03720	5.27587	8.45977	0.681211	5.87416	9.15667	0.64044	7.1552	7.87643	0.138552	-0.040771	-0.542659	-0.203855	-2.7133	heat shock transcription factor A3
AT2G39050	12.171	94.3073	2.95392	9.07765	91.1336	3.32759	8.81609	46.8964	2.41127	0.37367	-0.54265	1.86835	-2.71325	hydroxyproline-rich glycoprotein family protein
AT3G03320	8.58101	14.4801	0.75485	11.4379	15.7847	0.464707	12.3859	14.3547	0.212822	-0.290143	-0.542028	-1.45072	-2.71014	RNA-binding ASCH domain protein
AT1G52400	52.9106	119.767	1.1786	59.8975	126.244	1.07565	36.5969	56.9014	0.636744	-0.10295	-0.541856	-0.51475	-2.70928	beta glucosidase 18
AT1G71360	6.45312	16.7663	1.3775	6.19246	17.0541	1.46154	7.17252	12.8029	0.835922	0.08404	-0.541578	0.4202	-2.70789	Galactose-binding protein
AT1G27950	214.917	531.1	1.3052	215.612	446.556	1.0504	285.786	485.242	0.763769	-0.2548	-0.541431	-1.274	-2.70715	glycosylphosphatidylinositol-anchored lipid protein transfer 1
AT1G76470	0.604004	3.5812	2.56781	0.238484	3.56064	3.90017	0.326279	1.32945	2.02665	1.33236	-0.54116	6.6618	-2.7058	NAD(P)-binding Rossmann-fold superfamily protein
AT3G13910	11.3223	42.7747	1.91759	12.5718	42.1497	1.74533	17.7553	46.2218	1.38032	-0.17226	-0.53727	-0.8613	-2.68635	Protein of unknown function (DUF3511)
AT5G55860	8.42551	11.9781	0.507569	9.15855	11.7508	0.359564	11.442	11.2117	-0.0293357	-0.148005	-0.536905	-0.740025	-2.68452	Plant protein of unknown function (DUF827)
AT4G17420	10.9207	16.0251	0.553267	13.6866	16.4042	0.261309	14.3474	14.5127	0.0165227	-0.291958	-0.536744	-1.45979	-2.68372	Tryptophan RNA-binding attenuator protein-like
AT3G16150	2.13962	33.1301	3.95272	1.61275	37.0455	4.5217	2.72269	29.0688	3.41637	0.56898	-0.53635	2.8449	-2.68175	N-terminal nucleophile aminohydrolases (Ntn hydrolases) superfamily protein
AT5G20360	7.34321	13.008	0.824921	8.27271	14.2031	0.779776	8.5688	10.4662	0.288578	-0.045145	-0.536343	-0.225725	-2.68172	Octicosapeptide/Phox/Bem1p (PB1) domain-containing protein / tetratricopeptide repeat (TPR)-containing protein
AT5G45280	24.5457	84.9796	1.79165	24.3557	78.688	1.69189	31.6771	75.645	1.2558	-0.09976	-0.53585	-0.4988	-2.67925	Pectinacetylesterase family protein
AT1G64000	1.45399	3.66785	1.33492	0.434736	4.69209	3.43202	0.773457	1.34733	0.800713	2.0971	-0.534207	10.4855	-2.67104	WRKY DNA-binding protein 56
AT1G33700	3.93269	7.42466	0.91681	6.46095	7.46594	0.208578	4.15214	5.41357	0.382727	-0.708232	-0.534083	-3.54116	-2.67042	Beta-glucosidase, GBA2 type family protein
AT4G40065	3.97355	8.07147	1.0224	3.75516	7.61274	1.01954	4.21947	5.92176	0.488965	-0.00286	-0.533435	-0.0143	-2.66717	other RNA
AT1G68850	6.0396	25.5486	2.08072	3.6497	19.9288	2.44901	3.86132	11.2903	1.54792	0.36829	-0.5328	1.84145	-2.664	Peroxidase superfamily protein
AT4G24130	32.9538	149.493	2.18156	28.7671	138.752	2.27001	25.1514	78.9519	1.65034	0.08845	-0.53122	0.44225	-2.6561	Protein of unknown function, DUF538
AT5G08000	26.4649	86.0696	1.70142	38.9747	94.7991	1.28233	37.4878	84.3836	1.17054	-0.41909	-0.53088	-2.09545	-2.6544	glucan endo-1,3-beta-glucosidase-like protein 3
AT3G09735	64.4616	113.741	0.819239	80.1235	112.066	0.484049	94.9496	115.976	0.288592	-0.33519	-0.530647	-1.67595	-2.65324	S1FA-like DNA-binding protein
AT3G45960	1.33537	4.89969	1.87545	2.5449	4.49135	0.81954	2.1677	5.5059	1.34481	-1.05591	-0.53064	-5.27955	-2.6532	expansin-like A3
AT1G65040	17.6621	38.2761	1.11578	16.545	39.9231	1.27083	20.9119	31.4182	0.587275	0.15505	-0.528505	0.77525	-2.64253	RING/U-box superfamily protein
AT4G24740	28.2077	39.5388	0.48718	32.1658	45.379	0.496499	37.3187	36.2988	-0.0399732	0.009319	-0.527153	0.046595	-2.63577	FUS3-complementing gene 2
AT3G50900	18.0736	41.1815	1.18811	19.4416	31.2426	0.684371	35.0575	55.4336	0.661037	-0.503739	-0.527073	-2.5187	-2.63537	Unknow protein
AT4G33565	14.1435	27.7874	0.974285	15.3893	25.624	0.735567	20.2426	27.6053	0.447545	-0.238718	-0.52674	-1.19359	-2.6337	RING/U-box superfamily protein
AT4G29110	4.46636	9.23875	1.0486	4.14326	9.10922	1.13656	4.28007	6.14604	0.522024	0.08796	-0.526576	0.4398	-2.63288	Unknow protein
AT5G60850	25.4396	40.9545	0.686946	31.6423	40.1377	0.343106	35.4743	39.648	0.160473	-0.34384	-0.526473	-1.7192	-2.63237	OBF binding protein 4
AT5G60860	13.1442	50.9461	1.95455	14.4663	48.0824	1.73281	15.9556	42.9457	1.42845	-0.22174	-0.5261	-1.1087	-2.6305	RAB GTPase homolog A1F
AT3G54130	9.26718	14.2839	0.624189	9.53705	13.979	0.551641	12.147	13.0022	0.0981581	-0.072548	-0.526031	-0.36274	-2.63015	Josephin family protein
AT4G33070	5.49085	11.6098	1.08024	7.60135	9.90832	0.382384	5.09085	7.48109	0.555341	-0.697856	-0.524899	-3.48928	-2.6245	Thiamine pyrophosphate dependent pyruvate decarboxylase family protein
AT5G59800	8.33204	12.5715	0.593415	10.2458	14.1191	0.462618	11.7915	12.3707	0.0691792	-0.130797	-0.524236	-0.653985	-2.62118	methyl-CPG-binding domain 7
AT4G36600	0.641293	14.4906	4.498	0.346718	6.95689	4.32661	0.145348	2.28448	3.97428	-0.17139	-0.52372	-0.85695	-2.6186	Late embryogenesis abundant (LEA) protein
AT4G25300	3.33744	6.70251	1.00596	4.66801	6.25027	0.42111	4.27596	5.97499	0.482689	-0.58485	-0.523271	-2.92425	-2.61636	2-oxoglutarate (2OG) and Fe(II)-dependent oxygenase superfamily protein
AT5G02460	1.92976	3.61447	0.905364	2.55497	4.07037	0.671855	2.56636	3.34466	0.382136	-0.233509	-0.523228	-1.16754	-2.61614	Dof-type zinc finger DNA-binding family protein
AT3G51890	9.33442	31.3968	1.74999	10.5622	33.4866	1.66467	14.6313	34.2459	1.22687	-0.08532	-0.52312	-0.4266	-2.6156	Clathrin light chain protein
AT5G57800	31.9777	156.291	2.28909	29.7379	121.064	2.02539	26.0489	88.6135	1.7663	-0.2637	-0.52279	-1.3185	-2.61395	Fatty acid hydroxylase superfamily
AT4G33910	20.9442	36.4608	0.799798	24.2134	34.6336	0.516367	26.5545	32.1963	0.27794	-0.283431	-0.521858	-1.41715	-2.60929	2-oxoglutarate (2OG) and Fe(II)-dependent oxygenase superfamily protein
AT2G01490	67.047	107.048	0.675007	66.382	100.963	0.60497	69.8559	77.687	0.153291	-0.070037	-0.521716	-0.350185	-2.60858	phytanoyl-CoA dioxygenase (PhyH) family protein
AT5G17650	9.63847	23.1668	1.26519	10.6583	25.9383	1.2831	10.2567	17.1759	0.74381	0.01791	-0.52138	0.08955	-2.6069	glycine/proline-rich protein
AT5G51720	52.9906	87.305	0.720328	73.2139	82.8519	0.178417	70.0414	80.4061	0.199097	-0.541911	-0.521231	-2.70955	-2.60616	2 iron, 2 sulfur cluster binding
AT2G15570	36.0965	59.028	0.709541	43.9648	58.6587	0.415997	53.4236	60.9216	0.189476	-0.293544	-0.520065	-1.46772	-2.60032	Thioredoxin superfamily protein
AT2G47710	68.3689	149.125	1.12511	75.426	132.642	0.814402	74.9639	114.084	0.605828	-0.310708	-0.519282	-1.55354	-2.59641	Adenine nucleotide alpha hydrolases-like superfamily protein
AT5G47070	9.93246	13.5857	0.451864	10.7038	12.8426	0.262814	11.0054	10.5086	-0.066645	-0.18905	-0.518509	-0.94525	-2.59254	Protein kinase superfamily protein
AT4G38810	31.3104	57.6236	0.880021	34.922	59.0495	0.757786	43.2622	55.5894	0.3617	-0.122235	-0.518321	-0.611175	-2.59161	Calcium-binding EF-hand family protein
AT4G14746	12.0255	40.5106	1.7522	10.6287	37.5562	1.82108	15.99	37.6118	1.23402	0.06888	-0.51818	0.3444	-2.5909	Unknow protein
AT1G24440	15.1996	28.4842	0.906132	16.2625	26.4464	0.701525	13.7699	18.0354	0.389315	-0.204607	-0.516817	-1.02304	-2.58409	RING/U-box superfamily protein
AT3G06270	8.15068	11.5208	0.499247	9.11892	10.6133	0.218934	11.4257	11.2904	-0.017187	-0.280313	-0.516434	-1.40157	-2.58217	Protein phosphatase 2C family protein
AT1G30820	39.1439	78.0455	0.995528	53.041	108.758	1.03594	56.5197	78.785	0.479168	0.040412	-0.51636	0.20206	-2.5818	CTP synthase family protein
AT3G10500	11.5138	19.2925	0.744669	11.4138	18.6303	0.706866	13.8752	16.263	0.22909	-0.037803	-0.515579	-0.189015	-2.57789	NAC domain containing protein 53
AT1G69170	2.58826	4.30257	0.733218	3.07508	4.19357	0.447556	3.40479	3.95965	0.217807	-0.285662	-0.515411	-1.42831	-2.57706	Squamosa promoter-binding protein-like (SBP domain) transcription factor family protein
AT3G06760	30.5654	44.8805	0.554191	31.8472	45.4679	0.513683	37.2931	38.3331	0.0396808	-0.040508	-0.51451	-0.20254	-2.57255	Drought-responsive family protein
AT4G16760	48.7389	263.117	2.43256	51.7242	257.966	2.31827	51.2813	193.812	1.91815	-0.11429	-0.51441	-0.57145	-2.57205	acyl-CoA oxidase 1
AT5G11970	33.3324	81.794	1.29507	43.3981	74.0136	0.770158	48.6206	83.6277	0.782415	-0.524912	-0.512655	-2.62456	-2.56327	Protein of unknown function (DUF3511)
AT3G49590	19.2334	28.8813	0.586523	23.938	28.8822	0.270874	23.0581	24.2993	0.0756404	-0.315649	-0.510883	-1.57825	-2.55441	Autophagy-related protein 13
AT1G67300	13.2565	18.8937	0.511204	14.9196	22.7083	0.606005	14.2333	14.2378	0.00045515	0.094801	-0.510749	0.474005	-2.55374	Major facilitator superfamily protein
AT1G72900	22.4147	72.1987	1.68753	21.6249	51.791	1.26001	26.5377	60.0722	1.17865	-0.42752	-0.50888	-2.1376	-2.5444	Toll-Interleukin-Resistance (TIR) domain-containing protein
AT4G22240	105.685	275.561	1.3826	94.0581	246.583	1.39045	103.384	189.625	0.87514	0.00785	-0.50746	0.03925	-2.5373	Plastid-lipid associated protein PAP / fibrillin family protein
AT3G27210	12.0304	17.5136	0.541791	13.6539	18.0092	0.39942	13.7591	14.0929	0.0345772	-0.142371	-0.507214	-0.711855	-2.53607	Unknow protein
AT1G06800	7.70567	12.288	0.673257	8.87926	11.0028	0.309362	12.1372	13.6218	0.166485	-0.363895	-0.506772	-1.81947	-2.53386	alpha/beta-Hydrolases superfamily protein
AT3G04240	28.915	39.1899	0.438666	30.1355	40.2041	0.415881	31.4068	29.9875	-0.0667131	-0.022785	-0.505379	-0.113925	-2.5269	Tetratricopeptide repeat (TPR)-like superfamily protein
AT5G02230	11.0093	93.1504	3.08084	11.1754	93.9944	3.07225	7.68056	45.7843	2.57557	-0.00859	-0.50527	-0.04295	-2.52635	Haloacid dehalogenase-like hydrolase (HAD) superfamily protein
AT1G07470	16.1085	26.3457	0.70975	19.4496	29.7985	0.615495	18.6907	21.5377	0.204549	-0.094255	-0.505201	-0.471275	-2.52601	Transcription factor IIA, alpha/beta subunit
AT5G13310	6.9041	10.7187	0.634599	7.90523	11.2232	0.505603	8.95087	9.79759	0.130399	-0.128996	-0.5042	-0.64498	-2.521	Unknow protein
AT1G24575	6.66194	15.089	1.17948	4.75011	18.7416	1.98021	8.93391	14.2762	0.676244	0.80073	-0.503236	4.00365	-2.51618	Unknow protein
AT3G17880	14.602	21.0651	0.528695	14.5444	18.9525	0.381929	16.7923	17.103	0.0264564	-0.146766	-0.502239	-0.73383	-2.51119	tetraticopeptide domain-containing thioredoxin
AT3G21865	37.2423	92.2986	1.30937	39.7395	92.3353	1.21631	43.6266	76.3793	0.807975	-0.09306	-0.501395	-0.4653	-2.50697	peroxin 22
AT3G24740	16.4586	23.8615	0.535842	20.2169	26.3377	0.381569	21.5702	22.0941	0.0346225	-0.154273	-0.50122	-0.771365	-2.5061	Protein of unknown function (DUF1644)
AT2G03270	5.74916	9.83249	0.774206	6.56849	9.28758	0.499742	6.543	7.90978	0.273686	-0.274464	-0.50052	-1.37232	-2.5026	DNA-binding protein, putative
AT3G57710	4.42159	7.18047	0.699514	5.43588	7.31973	0.429278	5.74446	6.59436	0.199063	-0.270236	-0.500451	-1.35118	-2.50225	Protein kinase superfamily protein
AT3G13480	16.3324	23.792	0.542743	17.5095	27.679	0.660656	19.4605	20.046	0.04276	0.117913	-0.499983	0.589565	-2.49991	Unknow protein
AT1G53580	47.7482	243.197	2.34861	48.334	225.081	2.21933	44.1917	159.168	1.8487	-0.12928	-0.49991	-0.6464	-2.49955	glyoxalase II 3
AT1G11170	1.78504	5.87054	1.71754	1.58437	5.60471	1.82273	1.47237	3.4246	1.21779	0.10519	-0.49975	0.52595	-2.49875	Protein of unknown function (DUF707)
AT3G28930	14.6347	21.2523	0.538225	11.6071	15.7186	0.437459	21.0574	21.6325	0.0388779	-0.100766	-0.499347	-0.50383	-2.49674	AIG2-like (avirulence induced gene) family protein
AT2G16070	18.4428	32.0794	0.798588	19.5645	33.6652	0.783018	22.4282	27.6007	0.299395	-0.01557	-0.499193	-0.07785	-2.49596	plastid division2
AT5G05930	10.7122	23.2951	1.12077	15.2093	24.248	0.672917	13.7983	21.2303	0.621628	-0.447853	-0.499142	-2.23927	-2.49571	guanylyl cyclase 1
AT1G10090	13.2759	25.202	0.924726	14.5408	26.8572	0.885198	16.9775	22.8112	0.426117	-0.039528	-0.498609	-0.19764	-2.49304	Early-responsive to dehydration stress protein (ERD4)
AT3G61420	6.83974	19.3635	1.50133	7.16301	23.0989	1.68919	7.83445	15.7001	1.00287	0.18786	-0.49846	0.9393	-2.4923	BSD domain (BTF2-like transcription factors, Synapse-associated proteins and DOS2-like proteins)
AT1G73730	8.04865	14.7295	0.871888	8.08187	13.8818	0.780438	8.63358	11.1965	0.375018	-0.09145	-0.49687	-0.45725	-2.48435	ETHYLENE-INSENSITIVE3-like 3
AT2G46690	31.0623	50.6967	0.706729	34.6454	61.3116	0.823495	34.2067	39.5643	0.209919	0.116766	-0.49681	0.58383	-2.48405	SAUR-like auxin-responsive protein family
AT5G15260	13.6386	24.2977	0.83312	10.1963	19.7744	0.955585	11.709	14.7867	0.336679	0.122465	-0.496441	0.612325	-2.4822	Ribosomal protein L34e superfamily protein
AT2G23180	2.5624	7.90713	1.62566	1.95986	5.34719	1.44803	2.36677	5.1771	1.12923	-0.17763	-0.49643	-0.88815	-2.48215	cytochrome P450, family 96, subfamily A, polypeptide 1
AT1G35180	7.13224	14.7182	1.04517	6.22521	9.80933	0.656032	5.99575	8.7709	0.548784	-0.389138	-0.496386	-1.94569	-2.48193	TRAM, LAG1 and CLN8 (TLC) lipid-sensing domain containing protein
AT1G75400	15.0706	23.4368	0.637037	16.3451	22.52	0.46235	18.1289	19.9966	0.141465	-0.174687	-0.495572	-0.873435	-2.47786	RING/U-box superfamily protein
AT4G03140	4.81926	10.3465	1.10226	5.07639	11.3527	1.16116	5.95082	9.06473	0.607177	0.0589	-0.495083	0.2945	-2.47542	NAD(P)-binding Rossmann-fold superfamily protein
AT5G44670	6.8156	14.6859	1.10752	6.21084	14.3911	1.21232	6.80892	10.412	0.612747	0.1048	-0.494773	0.524	-2.47386	Domain of unknown function (DUF23)
AT1G03030	11.6092	17.1341	0.561605	13.1509	14.9502	0.18501	14.0834	14.7523	0.066947	-0.376595	-0.494658	-1.88298	-2.47329	P-loop containing nucleoside triphosphate hydrolases superfamily protein
AT1G07040	17.378	89.1947	2.3597	18.6185	75.6971	2.0235	20.773	75.6783	1.86517	-0.3362	-0.49453	-1.681	-2.47265	Unknow protein
AT1G67865	35.415	63.2148	0.8359	67.836	85.3766	0.331789	34.7876	44.1005	0.342221	-0.504111	-0.493679	-2.52055	-2.4684	Unknown protein
AT1G62180	113.732	170.66	0.585487	114.355	133.851	0.227106	128.052	136.487	0.0920244	-0.358381	-0.493463	-1.7919	-2.46731	5'adenylylphosphosulfate reductase 2
AT5G13330	6.54494	79.4532	3.60165	6.61379	79.8171	3.59315	6.12626	52.8276	3.10821	-0.0085	-0.49344	-0.0425	-2.4672	related to AP2 6l
AT1G79410	9.93113	21.4701	1.1123	9.08576	19.2539	1.08347	14.5215	22.3021	0.618988	-0.02883	-0.493312	-0.14415	-2.46656	organic cation/carnitine transporter5
AT4G38340	0.470968	1.32961	1.4973	0.413444	1.09854	1.40983	0.215308	0.431875	1.00421	-0.08747	-0.49309	-0.43735	-2.46545	Plant regulator RWP-RK family protein
AT4G05590	5.20699	10.5981	1.02528	4.67168	9.85091	1.07632	6.22246	9.00449	0.533158	0.05104	-0.492122	0.2552	-2.46061	Unknow protein
AT3G21670	9.55035	49.928	2.38622	6.67204	52.9925	2.98959	7.09148	26.3732	1.89491	0.60337	-0.49131	3.01685	-2.45655	Major facilitator superfamily protein
AT5G02420	5.01314	10.5235	1.06983	4.29189	10.7828	1.32905	4.05491	6.05941	0.579508	0.25922	-0.490322	1.2961	-2.45161	Unknow protein
AT2G36740	9.86832	13.6558	0.468636	14.1285	15.2346	0.108748	15.4786	15.2558	-0.0209192	-0.359888	-0.489555	-1.79944	-2.44778	sequence-specific DNA binding transcription factors;DNA binding;DNA binding
AT5G13900	13.841	69.5937	2.33001	11.2011	80.8947	2.8524	9.70093	34.7487	1.84077	0.52239	-0.48924	2.61195	-2.4462	Bifunctional inhibitor/lipid-transfer protein/seed storage 2S albumin superfamily protein
AT2G04350	22.6287	81.588	1.8502	20.6501	74.545	1.85196	16.7962	43.1422	1.36097	0.00176	-0.48923	0.0088	-2.44615	AMP-dependent synthetase and ligase family protein
AT1G56300	57.0493	82.2045	0.52701	57.0533	80.6046	0.498552	63.6066	65.2986	0.0378763	-0.028458	-0.489134	-0.14229	-2.44567	Chaperone DnaJ-domain superfamily protein
AT5G65690	0.524109	23.9948	5.51671	0.508941	28.6667	5.81573	0.42306	13.8005	5.02771	0.29902	-0.489	1.4951	-2.445	phosphoenolpyruvate carboxykinase 2
AT3G50930	1.7468	10.6029	2.60167	2.60087	11.4237	2.13496	2.11926	9.16733	2.11294	-0.46671	-0.48873	-2.33355	-2.44365	cytochrome BC1 synthesis
AT1G44830	1.38905	17.438	3.65006	2.63687	12.6148	2.25822	1.82562	16.3338	3.1614	-1.39184	-0.48866	-6.9592	-2.4433	Integrase-type DNA-binding superfamily protein
AT5G52550	12.0848	24.6703	1.02958	14.492	28.2478	0.962877	14.6357	21.3111	0.542115	-0.066703	-0.487465	-0.333515	-2.43732	Unknow protein
AT2G41000	2.83324	8.02231	1.50156	4.99543	8.50395	0.767525	4.55371	9.19746	1.0142	-0.734035	-0.48736	-3.67017	-2.4368	Chaperone DnaJ-domain superfamily protein
AT1G60440	13.9555	40.1868	1.52589	14.3204	34.8549	1.28329	15.1048	31.0303	1.03867	-0.2426	-0.48722	-1.213	-2.4361	pantothenate kinase 1
AT1G11330	3.92603	5.96761	0.60408	4.26078	5.07059	0.251038	5.64384	6.1226	0.117468	-0.353042	-0.486612	-1.76521	-2.43306	S-locus lectin protein kinase family protein
AT4G08940	2.96176	6.19828	1.06541	4.16823	5.85945	0.491331	3.29717	4.92586	0.579149	-0.574079	-0.486261	-2.8704	-2.4313	Ubiquitin carboxyl-terminal hydrolase family protein
AT1G64370	168.388	231.359	0.458346	178.55	214.233	0.262849	200.421	196.581	-0.0279127	-0.195497	-0.486259	-0.977485	-2.43129	Unknown protein
AT4G03230	1.71614	2.84212	0.727803	2.40946	3.55026	0.559211	2.34069	2.76753	0.241667	-0.168592	-0.486136	-0.84296	-2.43068	S-locus lectin protein kinase family protein
AT2G17500	56.8526	259.145	2.18846	44.5182	199.608	2.1647	52.3179	170.308	1.70277	-0.02376	-0.48569	-0.1188	-2.42845	Auxin efflux carrier family protein
AT1G74055	3.2907	8.73248	1.408	2.61828	9.27923	1.82539	4.82771	9.15198	0.922745	0.41739	-0.485255	2.08695	-2.42627	Unknown protein
AT2G13290	7.33479	11.0515	0.591417	6.96961	9.95598	0.514486	9.0879	9.78505	0.106632	-0.076931	-0.484785	-0.384655	-2.42392	beta-1,4-N-acetylglucosaminyltransferase family protein
AT1G58180	29.2196	144.325	2.30432	39.1681	141.142	1.8494	36.2784	128.072	1.81977	-0.45492	-0.48455	-2.2746	-2.42275	beta carbonic anhydrase 6
AT1G65560	3.89344	7.38906	0.924347	4.55983	7.10351	0.63955	5.21021	7.06915	0.440195	-0.284797	-0.484152	-1.42399	-2.42076	Zinc-binding dehydrogenase family protein
AT2G30120	6.66172	10.7026	0.683992	9.21849	10.5922	0.200393	8.71962	10.0152	0.199847	-0.483599	-0.484145	-2.418	-2.42073	Unknow protein
AT5G13750	10.6606	57.9171	2.4417	10.804	55.6817	2.36564	11.4628	44.5342	1.95796	-0.07606	-0.48374	-0.3803	-2.4187	zinc induced facilitator-like 1
AT3G13720	45.906	105.677	1.20291	47.0193	91.8134	0.96545	51.1846	84.3578	0.720813	-0.23746	-0.482097	-1.1873	-2.41048	PRA1 (Prenylated rab acceptor) family protein
AT4G10810	47.8774	67.6051	0.497788	52.2022	65.6517	0.330724	62.323	63.0112	0.0158419	-0.167064	-0.481946	-0.83532	-2.40973	Unknow protein
AT5G42050	113.618	252.949	1.15466	104.82	220.311	1.07163	110.941	176.854	0.67276	-0.08303	-0.4819	-0.41515	-2.4095	DCD (Development and Cell Death) domain protein
AT1G53190	16.7151	24.3648	0.543646	21.07	25.2815	0.262891	22.8306	23.8473	0.0628562	-0.280755	-0.48079	-1.40377	-2.40395	RING/U-box superfamily protein
AT5G58380	10.2683	21.094	1.03864	10.5135	22.9886	1.12868	11.7067	17.2367	0.558151	0.09004	-0.480489	0.4502	-2.40245	SOS3-interacting protein 1
AT5G18130	24.1164	89.7179	1.89538	28.5719	84.8439	1.57021	25.055	66.8453	1.41573	-0.32517	-0.47965	-1.62585	-2.39825	Unknow protein
AT1G44760	26.1424	39.2102	0.584837	36.1332	53.7908	0.574034	30.901	33.2459	0.105526	-0.010803	-0.479311	-0.054015	-2.39656	Adenine nucleotide alpha hydrolases-like superfamily protein
AT1G22350	1.70417	4.70815	1.46609	2.43979	4.3779	0.843483	2.21345	4.38764	0.98715	-0.622607	-0.47894	-3.11303	-2.3947	Unknow protein
AT4G34370	12.5303	16.9275	0.433947	14.6171	16.8903	0.208535	14.6683	14.2187	-0.0449187	-0.225412	-0.478866	-1.12706	-2.39433	RING/U-box superfamily protein
AT1G54830	26.0458	50.5799	0.957516	27.2945	48.8277	0.839089	27.2277	37.9509	0.479056	-0.118427	-0.47846	-0.592135	-2.3923	nuclear factor Y, subunit C3
AT1G75270	43.6044	59.3026	0.443622	47.2998	54.6963	0.209607	76.0015	74.1986	-0.0346364	-0.234015	-0.478258	-1.17008	-2.39129	dehydroascorbate reductase 2
AT1G27300	34.4621	78.1654	1.18152	32.7543	77.5678	1.24377	37.3498	60.8625	0.704454	0.06225	-0.477066	0.31125	-2.38533	Unknow protein
AT2G39110	5.25594	33.792	2.68466	4.31723	32.5244	2.91335	3.1494	14.5554	2.2084	0.22869	-0.47626	1.14345	-2.3813	Protein kinase superfamily protein
AT1G23120	6.03025	24.4415	2.01904	7.12353	21.4169	1.58809	6.55854	19.1097	1.54286	-0.43095	-0.47618	-2.15475	-2.3809	Polyketide cyclase/dehydrase and lipid transport superfamily protein
AT4G05320	741.74	1987.33	1.42185	789.083	1920.87	1.28351	999.612	1925.75	0.945978	-0.13834	-0.475872	-0.6917	-2.37936	polyubiquitin 10
AT1G51760	16.2025	35.9978	1.15169	16.9493	35.5972	1.07053	19.9834	31.9362	0.676388	-0.08116	-0.475302	-0.4058	-2.37651	peptidase M20/M25/M40 family protein
AT5G47550	40.9841	75.8724	0.888513	35.0246	66.3256	0.921195	47.2575	63.0069	0.414968	0.032682	-0.473545	0.16341	-2.36773	Cystatin/monellin superfamily protein
AT5G65840	31.4439	45.8248	0.543348	33.1828	41.3747	0.318313	31.7639	33.3402	0.0698782	-0.225035	-0.47347	-1.12518	-2.36735	Thioredoxin superfamily protein
AT2G45990	45.3373	72.6668	0.680597	50.7078	78.5498	0.631398	52.7166	60.9111	0.208447	-0.049199	-0.47215	-0.245995	-2.36075	Unknow protein
AT4G16690	7.67436	67.1151	3.12852	6.52608	66.7977	3.35551	8.37001	52.7776	2.65663	0.22699	-0.47189	1.13495	-2.35945	methyl esterase 16
AT5G16980	3.42515	10.9341	1.6746	2.5381	10.7276	2.07951	5.40039	12.4314	1.20285	0.40491	-0.47175	2.02455	-2.35875	Zinc-binding dehydrogenase family protein
AT3G11210	13.5263	27.6649	1.03229	13.4541	24.0736	0.839404	16.6246	24.5243	0.560894	-0.192886	-0.471396	-0.96443	-2.35698	SGNH hydrolase-type esterase superfamily protein
AT4G10690.1	1.28961	2.95425	1.19586	1.24928	2.43105	0.96048	1.4103	2.33039	0.724571	-0.23538	-0.471289	-1.1769	-2.35644	transposable element gene
AT3G48450	5.8881	12.1231	1.04188	4.62415	8.81517	0.930801	7.57665	11.2551	0.570943	-0.111079	-0.470937	-0.555395	-2.35468	RPM1-interacting protein 4 (RIN4) family protein
AT3G21760	23.8671	43.721	0.873301	24.1244	42.7379	0.82502	27.1778	35.9289	0.402718	-0.048281	-0.470583	-0.241405	-2.35291	UDP-Glycosyltransferase superfamily protein
AT4G21910	11.7496	20.9947	0.837419	9.73293	24.5423	1.33432	11.5161	14.8521	0.367019	0.496901	-0.4704	2.4845	-2.352	MATE efflux family protein
AT3G44550	6.72498	16.5722	1.30116	4.53302	14.0115	1.62807	3.82622	6.80585	0.830855	0.32691	-0.470305	1.63455	-2.35153	fatty acid reductase 5
AT1G28960	16.4941	27.4038	0.732428	18.1877	29.6399	0.704572	17.6503	21.1764	0.262765	-0.027856	-0.469663	-0.13928	-2.34831	nudix hydrolase homolog 15
AT3G63530	8.93367	16.2723	0.865092	10.1064	19.0018	0.910858	10.7161	14.0995	0.395872	0.045766	-0.46922	0.22883	-2.3461	RING/U-box superfamily protein
AT4G33940	27.2458	54.2625	0.993921	29.5053	51.8473	0.813297	38.8333	55.8855	0.52518	-0.180624	-0.468741	-0.90312	-2.34371	RING/U-box superfamily protein
AT5G66440	9.25082	26.2217	1.5031	11.134	27.4752	1.30315	10.1466	20.7868	1.03467	-0.19995	-0.46843	-0.99975	-2.34215	Unknow protein
AT2G44730	23.9884	37.3984	0.640639	29.388	37.2208	0.340885	31.1266	35.08	0.1725	-0.299754	-0.468139	-1.49877	-2.34069	Alcohol dehydrogenase transcription factor Myb/SANT-like family protein
AT1G30260	11.2918	24.4581	1.11504	11.9009	25.5991	1.10503	9.90921	15.5188	0.647177	-0.01001	-0.467863	-0.05005	-2.33932	Unknow protein
AT5G22470	0.284759	1.81517	2.67229	0.185165	0.589953	1.67179	0.0327861	0.151111	2.20445	-1.0005	-0.46784	-5.0025	-2.3392	NAD+ ADP-ribosyltransferases;NAD+ ADP-ribosyltransferases
AT1G20560	15.8152	38.1488	1.27032	19.0853	32.9237	0.786667	18.8044	32.7971	0.802495	-0.483653	-0.467825	-2.41826	-2.33912	acyl activating enzyme 1
AT2G47730	205.529	465.201	1.17851	224.906	453.648	1.01225	262.826	430.48	0.711836	-0.16626	-0.466674	-0.8313	-2.33337	glutathione S-transferase phi 8
AT3G14770	10.973	59.1041	2.42931	8.81135	57.9878	2.71831	10.1442	39.5876	1.96439	0.289	-0.46492	1.445	-2.3246	Nodulin MtN3 family protein
AT4G21470	18.4998	32.1155	0.795765	19.3417	29.6613	0.616872	21.2901	26.7843	0.331202	-0.178893	-0.464563	-0.894465	-2.32281	riboflavin kinase/FMN hydrolase
AT2G35760	9.71518	36.9013	1.92536	8.68219	34.486	1.98988	12.1873	33.5555	1.46117	0.06452	-0.46419	0.3226	-2.32095	Uncharacterised protein family (UPF0497)
AT2G23030	7.02633	12.3368	0.812131	8.48765	11.068	0.382957	7.28581	9.27467	0.348207	-0.429174	-0.463924	-2.14587	-2.31962	SNF1-related protein kinase 2.9
AT3G54030	19.1504	38.0464	0.990383	17.8846	34.7672	0.959007	20.0717	28.9398	0.527893	-0.031376	-0.46249	-0.15688	-2.31245	Protein kinase protein with tetratricopeptide repeat domain
AT4G15960	3.96871	6.63606	0.741654	4.07369	6.3184	0.633224	3.37303	4.09334	0.279231	-0.10843	-0.462423	-0.54215	-2.31212	alpha/beta-Hydrolases superfamily protein
AT1G25450	27.3834	101.022	1.8833	23.7517	74.2204	1.64379	27.1929	72.811	1.42093	-0.23951	-0.46237	-1.19755	-2.31185	3-ketoacyl-CoA synthase 5
AT3G20100	12.5084	27.2774	1.1248	12.4138	25.5056	1.03887	13.3083	21.0638	0.662436	-0.08593	-0.462364	-0.42965	-2.31182	cytochrome P450, family 705, subfamily A, polypeptide 19
AT3G11690	11.9888	55.5305	2.2116	12.5958	54.1416	2.1038	11.8961	40.0037	1.74965	-0.1078	-0.46195	-0.539	-2.30975	Unknow protein
AT1G53470	4.22563	29.287	2.79302	4.31448	28.4573	2.72154	2.34437	11.7979	2.33126	-0.07148	-0.46176	-0.3574	-2.3088	mechanosensitive channel of small conductance-like 4
AT4G21560	22.2538	30.3038	0.445447	27.2426	34.314	0.332932	28.773	28.4593	-0.0158198	-0.112515	-0.461267	-0.562575	-2.30633	vacuolar protein sorting-associated protein 28 homolog 1
AT2G38760	6.65233	30.1778	2.18156	5.68262	26.5997	2.22678	5.23802	17.2604	1.72037	0.04522	-0.46119	0.2261	-2.30595	annexin 3
AT3G57062	23.3068	35.9877	0.626752	24.01	37.9295	0.659685	32.181	36.1001	0.165793	0.032933	-0.460959	0.164665	-2.30479	Unknow protein
AT2G45660	6.53181	17.1898	1.396	7.30302	18.4388	1.33618	4.67155	8.93194	0.935072	-0.05982	-0.460928	-0.2991	-2.30464	AGAMOUS-like 20
AT3G01472	113.88	227.62	0.999109	110.616	201.672	0.866452	127.777	185.597	0.538544	-0.132657	-0.460565	-0.663285	-2.30282	conserved peptide upstream open reading frame 33
AT3G19260	10.6032	16.9132	0.673647	9.45539	16.668	0.817871	12.0754	13.9988	0.213224	0.144224	-0.460423	0.72112	-2.30212	LAG1 homologue 2
AT5G40390	11.8882	18.7649	0.658503	12.1099	24.4556	1.01398	14.1282	16.2123	0.198515	0.355477	-0.459988	1.77739	-2.29994	Raffinose synthase family protein
AT3G19100	34.6481	90.3837	1.38329	37.5637	90.5249	1.26898	35.9373	68.1577	0.923392	-0.11431	-0.459898	-0.57155	-2.29949	Protein kinase superfamily protein
AT1G69460	49.5515	67.3137	0.441972	54.4478	70.3634	0.369951	62.3586	61.6003	-0.0176515	-0.072021	-0.459623	-0.360105	-2.29812	emp24/gp25L/p24 family/GOLD family protein
AT4G12120	2.82652	6.10742	1.11153	2.49002	5.79814	1.21944	3.81277	5.9927	0.652367	0.10791	-0.459163	0.53955	-2.29581	Sec1/munc18-like (SM) proteins superfamily
AT1G54540	4.36015	40.3743	3.21099	3.73086	40.4281	3.43778	2.92568	19.7142	2.75239	0.22679	-0.4586	1.13395	-2.293	Late embryogenesis abundant (LEA) hydroxyproline-rich glycoprotein family
AT5G20150	14.6087	35.2307	1.27	8.48411	34.8146	2.03686	30.0027	52.6687	0.811852	0.76686	-0.458148	3.8343	-2.29074	SPX domain gene 1
AT5G23050	35.0046	87.0045	1.31355	45.1816	85.9519	0.927796	42.9935	77.7921	0.855506	-0.385754	-0.458044	-1.92877	-2.29022	acyl-activating enzyme 17
AT1G79610	5.56465	10.0793	0.857032	6.7894	10.3121	0.602979	4.738	6.2514	0.399902	-0.254053	-0.45713	-1.27026	-2.28565	Na+/H+ antiporter 6
AT4G30490	14.0305	38.7359	1.4651	14.6386	36.6758	1.32505	14.9507	30.0754	1.00837	-0.14005	-0.45673	-0.70025	-2.28365	AFG1-like ATPase family protein
AT1G15010	24.4359	157.731	2.69039	18.0148	189.409	3.39425	33.3214	156.74	2.23386	0.70386	-0.45653	3.5193	-2.28265	Unknow protein
AT3G59090	19.4539	26.216	0.430388	22.1237	23.5848	0.092268	23.4862	23.0673	-0.0259681	-0.33812	-0.456356	-1.6906	-2.28178	Unknow protein
AT2G41540	31.5293	88.7558	1.49315	28.827	82.6266	1.51919	29.9446	61.4487	1.03709	0.02604	-0.45606	0.1302	-2.2803	6-phosphogluconate dehydrogenase family protein
AT4G33150	18.693	151.534	3.01907	19.381	128.291	2.7267	17.6643	104.406	2.5633	-0.29237	-0.45577	-1.46185	-2.27885	lysine-ketoglutarate reductase/saccharopine dehydrogenase bifunctional enzyme
AT5G41040	18.1349	98.4587	2.44075	13.8693	85.5736	2.62527	11.1423	44.1144	1.9852	0.18452	-0.45555	0.9226	-2.27775	HXXXD-type acyl-transferase family protein
AT1G26730	0.801469	1.93414	1.27097	0.885177	1.93268	1.12656	0.991959	1.74584	0.815567	-0.14441	-0.455403	-0.72205	-2.27701	EXS (ERD1/XPR1/SYG1) family protein
AT3G03160	53.5385	76.6011	0.516789	63.6261	82.0639	0.36713	66.4497	69.3482	0.0615948	-0.149659	-0.455194	-0.748295	-2.27597	Unknow protein
AT2G38740	15.2338	24.4939	0.685147	14.6627	24.3846	0.733819	15.8664	18.6213	0.230974	0.048672	-0.454173	0.24336	-2.27086	Haloacid dehalogenase-like hydrolase (HAD) superfamily protein
AT4G17245	104.778	182.811	0.803019	106.12	173.105	0.70595	133.525	170.073	0.349044	-0.097069	-0.453975	-0.485345	-2.26987	RING/U-box superfamily protein
AT1G07400	1.40806	27.9604	4.3116	1.43189	35.8101	4.64437	1.86441	27.0301	3.85777	0.33277	-0.45383	1.66385	-2.26915	HSP20-like chaperones superfamily protein
AT1G07080	67.9078	89.7202	0.401855	69.7869	82.6196	0.243528	76.9337	74.2314	-0.051587	-0.158327	-0.453442	-0.791635	-2.26721	Thioredoxin superfamily protein
AT5G66050	32.0118	71.4469	1.15827	35.7362	69.284	0.955137	36.7303	59.8807	0.705122	-0.203133	-0.453148	-1.01566	-2.26574	Wound-responsive family protein
AT3G11930	179.604	366.91	1.03061	187.89	359.837	0.937457	189.767	283.182	0.577499	-0.093153	-0.453111	-0.465765	-2.26555	Adenine nucleotide alpha hydrolases-like superfamily protein
AT1G69010	14.8779	21.5675	0.535691	17.3393	23.5872	0.443954	18.1243	19.2016	0.0833019	-0.091737	-0.452389	-0.458685	-2.26195	BES1-interacting Myc-like protein 2
AT5G40420	3.98472	13.6532	1.77669	1.85862	2.02318	0.122393	0.541125	1.35519	1.32447	-1.6543	-0.45222	-8.27149	-2.2611	oleosin 2
AT1G69870	37.5087	224.213	2.57957	38.1121	206.635	2.43876	43.0533	188.155	2.12772	-0.14081	-0.45185	-0.70405	-2.25925	nitrate transporter 1.7
AT5G24160	3.71356	8.54657	1.20254	4.15832	6.21197	0.579051	4.98551	8.39436	0.751681	-0.623489	-0.450859	-3.11745	-2.25429	squalene monoxygenase 6
AT1G67850	4.43768	15.2583	1.78172	5.32961	19.4263	1.86591	5.55068	13.9642	1.331	0.08419	-0.45072	0.42095	-2.2536	Protein of unknown function (DUF707)
AT5G19730	9.19748	19.7065	1.09936	10.519	19.7943	0.912087	8.39437	13.1603	0.648694	-0.187273	-0.450666	-0.936365	-2.25333	Pectin lyase-like superfamily protein
AT3G44100	70.001	128.084	0.871643	72.9199	119.299	0.710201	74.5439	99.8059	0.421035	-0.161442	-0.450608	-0.80721	-2.25304	MD-2-related lipid recognition domain-containing protein
AT2G43620	7.54488	50.9468	2.75542	11.9852	48.0026	2.00186	5.19178	25.6749	2.30606	-0.75356	-0.44936	-3.7678	-2.2468	Chitinase family protein
AT5G59150	22.2544	45.9569	1.04619	22.4651	41.8357	0.897049	25.5522	38.6717	0.597827	-0.149141	-0.448363	-0.745705	-2.24181	RAB GTPase homolog A2D
AT5G58070	100.517	620.845	2.6268	108.414	545.848	2.33195	106.272	481.36	2.17935	-0.29485	-0.44745	-1.47425	-2.23725	temperature-induced lipocalin
AT1G70780	190.107	441.038	1.21409	168.659	416.866	1.30547	213.762	363.721	0.766825	0.09138	-0.447265	0.4569	-2.23632	Unknown protein
AT4G35510	9.2264	14.1146	0.613353	10.4636	15.3142	0.549496	10.6275	11.927	0.166432	-0.063857	-0.446921	-0.319285	-2.23461	Unknow protein
AT2G22010	11.245	16.0914	0.517002	14.3181	16.2825	0.185484	13.4689	14.1436	0.0705212	-0.331518	-0.446481	-1.65759	-2.2324	related to KPC1
AT1G69360	8.83786	12.1759	0.462259	9.80322	12.0608	0.299002	8.99688	9.09654	0.015894	-0.163257	-0.446365	-0.816285	-2.23182	Plant protein of unknown function (DUF863)
AT3G20660	5.5475	21.8832	1.97991	5.78195	21.0583	1.86476	7.09901	20.5518	1.53357	-0.11515	-0.44634	-0.57575	-2.2317	organic cation/carnitine transporter4
AT2G39270	15.3003	28.3173	0.888121	17.7949	28.3387	0.67131	19.2558	26.1588	0.441999	-0.216811	-0.446122	-1.08406	-2.23061	P-loop containing nucleoside triphosphate hydrolases superfamily protein
AT1G68020	23.5507	36.616	0.6367	30.6449	39.3873	0.362086	25.8198	29.4733	0.190929	-0.274614	-0.445771	-1.37307	-2.22886	UDP-Glycosyltransferase / trehalose-phosphatase family protein
AT5G14940	3.30466	7.94521	1.26558	3.57416	7.35231	1.04059	2.97813	5.25701	0.819834	-0.22499	-0.445746	-1.12495	-2.22873	Major facilitator superfamily protein
AT2G39000	31.8807	48.8483	0.615624	36.6339	49.8119	0.44331	41.2863	46.4562	0.170206	-0.172314	-0.445418	-0.86157	-2.22709	Acyl-CoA N-acyltransferases (NAT) superfamily protein
AT4G16442	20.4101	75.1485	1.88046	22.8197	59.7486	1.38863	24.9223	67.4585	1.43656	-0.49183	-0.4439	-2.45915	-2.2195	Uncharacterised protein family (UPF0497)
AT1G23800	9.54644	89.9774	3.23653	9.27366	89.889	3.27693	6.0169	41.694	2.79275	0.0404	-0.44378	0.202	-2.2189	aldehyde dehydrogenase 2B7
AT5G65830	6.54328	12.7878	0.966683	6.56462	12.1822	0.891989	6.91681	9.94252	0.523506	-0.074694	-0.443177	-0.37347	-2.21588	receptor like protein 57
AT3G57390	6.646	11.0551	0.734154	7.66391	13.5532	0.822477	8.59158	10.5186	0.291944	0.088323	-0.44221	0.441615	-2.21105	AGAMOUS-like 18
AT4G04020	39.5444	212.886	2.42853	38.9821	241.49	2.63108	37.5613	148.892	1.98695	0.20255	-0.44158	1.01275	-2.2079	fibrillin
AT1G76070	4.3534	28.1822	2.69457	6.64097	18.6485	1.4896	6.10347	29.0938	2.25301	-1.20497	-0.44156	-6.02485	-2.2078	Unknown protein
AT5G19070	8.27377	13.2728	0.681854	9.36013	10.986	0.231066	10.6046	12.5273	0.240378	-0.450788	-0.441476	-2.25394	-2.20738	SNARE associated Golgi protein family
AT4G24920	85.6431	133.071	0.63579	94.1508	139.813	0.570449	135.805	155.428	0.19471	-0.065341	-0.44108	-0.326705	-2.2054	secE/sec61-gamma protein transport protein
AT1G22280	28.5844	43.1913	0.595512	32.535	39.3335	0.273767	41.8684	46.605	0.154623	-0.321745	-0.440889	-1.60873	-2.20445	phytochrome-associated protein phosphatase type 2C
AT1G76690	14.6878	28.5917	0.960975	14.8903	26.5182	0.83261	23.6293	33.8975	0.520598	-0.128365	-0.440377	-0.641825	-2.20188	12-oxophytodienoate reductase 2
AT4G08230	43.1423	80.4402	0.898813	44.7345	77.0365	0.784153	50.8792	69.957	0.459393	-0.11466	-0.43942	-0.5733	-2.1971	glycine-rich protein
AT1G35710	1.50519	2.65339	0.817894	1.74155	2.80347	0.686841	1.54149	2.00407	0.378613	-0.131053	-0.439281	-0.655265	-2.19641	Protein kinase family protein with leucine-rich repeat domain
AT3G01590	17.2818	29.1085	0.752189	17.3508	29.0349	0.742787	19.0155	23.6218	0.312947	-0.009402	-0.439242	-0.04701	-2.19621	Galactose mutarotase-like superfamily protein
AT2G41410	84.6604	357.853	2.07961	87.3666	294.869	1.75492	85.175	265.598	1.64074	-0.32469	-0.43887	-1.62345	-2.19435	Calcium-binding EF-hand family protein
AT1G28520	22.3708	62.4847	1.48188	24.5165	66.8404	1.44696	26.4546	54.563	1.0444	-0.03492	-0.43748	-0.1746	-2.1874	vascular plant one zinc finger protein
AT1G05780	11.5108	19.1701	0.735869	11.02	15.4859	0.490835	14.7789	18.1845	0.299177	-0.245034	-0.436692	-1.22517	-2.18346	Vacuolar ATPase assembly integral membrane protein VMA21-like domain
AT3G01650	10.5192	20.648	0.972979	10.4583	18.488	0.821935	8.57917	12.4431	0.536438	-0.151044	-0.436541	-0.75522	-2.18271	RING domain ligase1
AT5G19430	16.48	23.6563	0.521508	19.335	22.6655	0.229284	21.1378	22.4255	0.0853211	-0.292224	-0.436187	-1.46112	-2.18093	RING/U-box superfamily protein
AT3G63120	25.9742	51.0253	0.974132	31.075	57.9073	0.89799	31.2974	45.4434	0.538027	-0.076142	-0.436105	-0.38071	-2.18052	cyclin p1;1
AT1G22800	10.8907	15.6983	0.527515	13.966	16.5522	0.245101	16.0812	17.1458	0.0924798	-0.282414	-0.435035	-1.41207	-2.17518	S-adenosyl-L-methionine-dependent methyltransferases superfamily protein
AT5G61560	1.55469	6.84635	2.1387	1.86531	6.39472	1.77746	2.24393	7.31033	1.70391	-0.36124	-0.43479	-1.8062	-2.17395	U-box domain-containing protein kinase family protein
AT2G28305	15.1943	24.1931	0.671063	22.5654	28.4378	0.333697	17.3316	20.4221	0.236723	-0.337366	-0.43434	-1.68683	-2.1717	Putative lysine decarboxylase family protein
AT2G16720	12.0496	21.5097	0.835997	12.8571	21.1371	0.717213	12.0372	15.9053	0.402006	-0.118784	-0.433991	-0.59392	-2.16995	myb domain protein 7
AT1G60140	46.87	98.142	1.06621	58.8368	96.1612	0.708735	55.9025	86.6467	0.632233	-0.357475	-0.433977	-1.78738	-2.16989	trehalose phosphate synthase
AT5G64430	28.3535	63.8997	1.17228	26.4906	56.1859	1.08473	25.6495	42.7909	0.738375	-0.08755	-0.433905	-0.43775	-2.16953	Octicosapeptide/Phox/Bem1p family protein
AT1G75440	36.2	110.249	1.6067	38.2906	97.2644	1.34492	47.3126	106.705	1.17333	-0.26178	-0.43337	-1.3089	-2.16685	ubiquitin-conjugating enzyme 16
AT5G54110	19.8448	29.2083	0.557617	22.109	29.6727	0.424504	27.6694	30.1587	0.124283	-0.133113	-0.433334	-0.665565	-2.16667	membrane-associated mannitol-induced
AT2G34810	3.5886	55.8351	3.95968	3.03672	47.8358	3.9775	1.65063	19.025	3.52681	0.01782	-0.43287	0.0891	-2.16435	FAD-binding Berberine family protein
AT3G52340	35.0146	66.3446	0.922023	37.1527	67.1435	0.85378	37.561	52.7697	0.490473	-0.068243	-0.43155	-0.341215	-2.15775	sucrose-6F-phosphate phosphohydrolase 2
AT5G42900	35.1797	56.3885	0.68066	40.7001	52.447	0.365826	44.0142	52.3326	0.249741	-0.314834	-0.430919	-1.57417	-2.1546	cold regulated gene 27
AT1G20880	8.11109	13.3382	0.717592	9.38102	14.1623	0.594243	9.66645	11.7949	0.287105	-0.123349	-0.430487	-0.616745	-2.15244	RNA-binding (RRM/RBD/RNP motifs) family protein
AT5G67020	1.09648	2.54896	1.21702	2.18711	1.84581	-0.244773	1.41968	2.45022	0.787339	-1.46179	-0.429681	-7.30896	-2.1484	Unknow protein
AT5G06530	8.2859	44.3223	2.4193	7.69008	49.351	2.68201	7.06546	28.0694	1.99014	0.26271	-0.42916	1.31355	-2.1458	ABC-2 type transporter family protein
AT1G10740	22.8476	72.4764	1.66547	24.0936	73.0446	1.60013	25.1368	59.2249	1.2364	-0.06534	-0.42907	-0.3267	-2.14535	alpha/beta-Hydrolases superfamily protein
AT1G27461	0.466971	9.68085	4.37373	0.228774	6.84816	4.90372	0.111239	1.71303	3.94482	0.52999	-0.42891	2.64995	-2.14455	Unknow protein
AT3G16170	8.33189	15.0919	0.857058	8.7959	14.0004	0.670564	9.25192	12.4501	0.428332	-0.186494	-0.428726	-0.93247	-2.14363	AMP-dependent synthetase and ligase family protein
AT5G51770	5.66123	13.1536	1.21627	5.90172	13.0722	1.1473	6.39705	11.0508	0.788676	-0.06897	-0.427594	-0.34485	-2.13797	Protein kinase superfamily protein
AT5G55620	41.3101	144.859	1.81008	34.3946	120.848	1.81294	56.206	146.551	1.38261	0.00286	-0.42747	0.0143	-2.13735	Unknow protein
AT2G29490	21.6484	49.0494	1.17998	21.7437	47.7491	1.13488	28.7705	48.473	0.752592	-0.0451	-0.427388	-0.2255	-2.13694	glutathione S-transferase TAU 1
AT1G17110	14.2764	20.5675	0.526736	17.804	21.1273	0.246911	17.5006	18.7499	0.0994788	-0.279825	-0.427257	-1.39912	-2.13629	ubiquitin-specific protease 15
AT5G64260	204.877	1230.66	2.5866	236.436	1045.19	2.14424	236.795	1057.83	2.1594	-0.44236	-0.4272	-2.2118	-2.136	EXORDIUM like 2
AT4G17650	21.0779	52.0789	1.30497	19.0993	51.6081	1.43408	20.6754	38.0375	0.879507	0.12911	-0.425463	0.64555	-2.12731	Polyketide cyclase / dehydrase and lipid transport protein
AT3G18560	15.538	43.6628	1.49061	18.5256	45.8837	1.30846	13.1533	27.57	1.06767	-0.18215	-0.42294	-0.91075	-2.1147	Unknow protein
AT1G01420	6.79292	22.4092	1.72199	7.77475	24.2116	1.63883	8.96346	22.0765	1.30038	-0.08316	-0.42161	-0.4158	-2.10805	UDP-glucosyl transferase 72B3
AT2G05540	185.69	572.606	1.62464	140.5	550.012	1.9689	178.07	410.015	1.20323	0.34426	-0.42141	1.7213	-2.10705	Glycine-rich protein family
AT1G74020	20.43	92.4448	2.1779	17.8778	66.869	1.90317	16.951	57.2759	1.75656	-0.27473	-0.42134	-1.37365	-2.1067	strictosidine synthase 2
AT5G62460	18.7888	39.2381	1.06238	20.1599	32.7645	0.700644	19.9755	31.1568	0.641319	-0.361736	-0.421061	-1.80868	-2.10531	RING/FYVE/PHD zinc finger superfamily protein
AT1G65660	23.2751	34.991	0.5882	26.6348	33.3569	0.324671	26.441	29.6907	0.167232	-0.263529	-0.420968	-1.31764	-2.10484	Pre-mRNA splicing Prp18-interacting factor
AT4G24730	14.3424	19.8065	0.465683	16.2738	21.5258	0.403516	17.5594	18.1376	0.0467394	-0.062167	-0.418944	-0.310835	-2.09472	Calcineurin-like metallo-phosphoesterase superfamily protein
AT3G55610	45.2533	142.811	1.65801	44.0351	163.557	1.89307	43.4175	102.496	1.23922	0.23506	-0.41879	1.1753	-2.09395	delta 1-pyrroline-5-carboxylate synthase 2
AT4G34140	6.32432	9.01359	0.51119	8.14114	9.75445	0.260829	8.41082	8.96945	0.092774	-0.250361	-0.418416	-1.25181	-2.09208	D111/G-patch domain-containing protein
AT5G49480	39.0882	75.1582	0.943197	37.8824	76.638	1.01653	61.809	88.9288	0.524832	0.073333	-0.418365	0.366665	-2.09183	Ca2+-binding protein 1
AT1G28600	25.3007	59.1438	1.22505	18.5478	47.8746	1.36801	27.7906	48.6121	0.806719	0.14296	-0.418331	0.7148	-2.09166	GDSL-like Lipase/Acylhydrolase superfamily protein
AT2G38610	16.1816	28.5609	0.81969	19.0428	29.39	0.626083	21.1568	27.9519	0.401825	-0.193607	-0.417865	-0.968035	-2.08933	RNA-binding KH domain-containing protein
AT2G33700	12.3986	35.5502	1.51968	12.8538	31.7925	1.30649	13.4131	28.7887	1.10187	-0.21319	-0.41781	-1.06595	-2.08905	Protein phosphatase 2C family protein
AT5G41600	42.3049	66.7199	0.657293	47.731	72.5599	0.604245	54.2278	64.0275	0.239659	-0.053048	-0.417634	-0.26524	-2.08817	VIRB2-interacting protein 3
AT1G57765	21.9015	40.1807	0.875472	25.2152	43.8687	0.798898	25.622	35.1989	0.458147	-0.076574	-0.417325	-0.38287	-2.08663	Unknown protein
AT4G24220	140.92	400.04	1.50527	137.56	368.226	1.42053	151.388	321.846	1.08812	-0.08474	-0.41715	-0.4237	-2.08575	NAD(P)-binding Rossmann-fold superfamily protein
AT3G12630	130.375	182.072	0.481842	134.422	175.035	0.380877	155.312	162.46	0.0649166	-0.100965	-0.416925	-0.504825	-2.08463	A20/AN1-like zinc finger family protein
AT3G51450	2.93718	17.5961	2.58276	3.02909	17.5478	2.53433	3.9307	17.6502	2.16683	-0.04843	-0.41593	-0.24215	-2.07965	Calcium-dependent phosphotriesterase superfamily protein
AT2G29420	60.8401	160.109	1.39596	65.2709	160.709	1.29994	128.775	254.018	0.980074	-0.09602	-0.415886	-0.4801	-2.07943	glutathione S-transferase tau 7
AT3G03360	2.87575	4.86574	0.758724	3.27795	6.52968	0.994219	3.6423	4.61998	0.343038	0.235495	-0.415686	1.17748	-2.07843	F-box/RNI-like superfamily protein
AT3G26840	3.12374	8.30813	1.41125	3.03056	8.22796	1.44095	4.43106	8.83926	0.996274	0.0297	-0.414976	0.1485	-2.07488	Esterase/lipase/thioesterase family protein
AT1G27330	84.8753	113.767	0.422662	94.3923	105.704	0.163291	117.109	117.736	0.00770186	-0.259371	-0.41496	-1.29686	-2.0748	Ribosome associated membrane protein RAMP4
AT1G01900	4.9185	12.8066	1.38059	4.73046	12.7757	1.43334	3.32113	6.48757	0.966004	0.05275	-0.414586	0.26375	-2.07293	subtilase family protein
AT5G13550	15.2207	20.3152	0.416523	16.9218	19.168	0.179823	19.9457	19.9727	0.00195747	-0.2367	-0.414566	-1.1835	-2.07283	sulfate transporter 4.1
AT5G58730	12.0896	21.0719	0.801549	10.5728	20.159	0.931068	11.5547	15.117	0.387693	0.129519	-0.413856	0.647595	-2.06928	pfkB-like carbohydrate kinase family protein
AT2G03760	17.1146	26.6769	0.640359	17.4779	28.9856	0.729809	18.2603	21.3712	0.226958	0.08945	-0.413401	0.44725	-2.067	sulphotransferase 12
AT1G31550	2.44606	4.73473	0.952823	2.33722	3.83802	0.715571	2.36152	3.43286	0.539697	-0.237252	-0.413126	-1.18626	-2.06563	GDSL-like Lipase/Acylhydrolase superfamily protein
AT3G61980	14.681	28.1998	0.941729	14.3352	29.5198	1.04213	17.5155	25.2713	0.528869	0.100401	-0.41286	0.502005	-2.0643	serine protease inhibitor, Kazal-type family protein
AT2G03200	6.93489	12.0162	0.793038	5.157	8.61312	0.740005	4.72288	6.15017	0.38096	-0.053033	-0.412078	-0.265165	-2.06039	Eukaryotic aspartyl protease family protein
AT5G13580	13.7961	53.7476	1.96194	9.2467	47.9123	2.37338	6.68407	19.5719	1.54998	0.41144	-0.41196	2.0572	-2.0598	ABC-2 type transporter family protein
AT3G61750	4.02473	11.2332	1.4808	3.95872	12.4551	1.65363	4.49646	9.43304	1.06893	0.17283	-0.41187	0.86415	-2.05935	Cytochrome b561/ferric reductase transmembrane with DOMON related domain
AT1G18100	2.93883	14.4981	2.30255	2.15307	12.8351	2.57563	2.0009	7.42073	1.89091	0.27308	-0.41164	1.3654	-2.0582	PEBP (phosphatidylethanolamine-binding protein) family protein
AT5G40690	21.3524	60.5998	1.50491	19.4099	51.6766	1.41272	18.0179	38.4453	1.09337	-0.09219	-0.41154	-0.46095	-2.0577	Unknow protein
AT5G25240	11.7436	48.0587	2.03293	18.7482	49.1411	1.39018	11.8043	36.3198	1.62144	-0.64275	-0.41149	-3.21375	-2.05745	Unknow protein
AT5G04910	16.6051	25.1317	0.597882	19.2001	22.6891	0.240882	24.3524	27.7144	0.186567	-0.357	-0.411315	-1.785	-2.05658	Unknow protein
AT2G41420	104.358	215.251	1.04449	117.644	202.508	0.783547	137.339	213.166	0.634236	-0.260943	-0.410254	-1.30471	-2.05127	proline-rich family protein
AT1G52540	8.30692	21.1877	1.35084	8.43785	23.3704	1.46973	9.11416	17.493	0.940592	0.11889	-0.410248	0.59445	-2.05124	Protein kinase superfamily protein
AT2G36680	17.9598	25.9965	0.533546	22.3626	24.4541	0.128989	23.5072	25.6072	0.123447	-0.404557	-0.410099	-2.02278	-2.05049	Modifier of rudimentary (Mod(r)) protein
AT4G01410	11.8073	30.7805	1.38233	12.3539	23.1811	0.907976	13.8992	27.2897	0.973357	-0.474354	-0.408973	-2.37177	-2.04487	Late embryogenesis abundant (LEA) hydroxyproline-rich glycoprotein family
AT1G59740	6.78952	24.0277	1.82332	6.99125	28.0714	2.00548	5.04199	13.4399	1.41446	0.18216	-0.40886	0.9108	-2.0443	Major facilitator superfamily protein
AT5G09600	12.8252	20.2342	0.657813	14.5616	18.1013	0.313933	12.241	14.5476	0.249056	-0.34388	-0.408757	-1.7194	-2.04378	succinate dehydrogenase 3-1
AT4G33160	4.11303	6.69699	0.703309	4.31909	6.03317	0.48219	3.77413	4.62933	0.294662	-0.221119	-0.408647	-1.10559	-2.04324	F-box family protein
AT1G67060	16.9637	36.1982	1.09347	18.9258	38.2816	1.0163	22.2021	35.695	0.685024	-0.07717	-0.408446	-0.38585	-2.04223	Unknown protein
AT3G27380	27.5815	69.1069	1.32513	30.0123	70.8808	1.23984	29.055	54.8883	0.917713	-0.08529	-0.407417	-0.42645	-2.03708	succinate dehydrogenase 2-1
AT4G24510	46.4475	146.034	1.65263	41.0308	117.537	1.51834	41.0495	97.3696	1.24611	-0.13429	-0.40652	-0.67145	-2.0326	HXXXD-type acyl-transferase family protein
AT3G63080	20.5144	37.621	0.8749	23.3017	39.3962	0.75762	25.563	35.3753	0.468684	-0.11728	-0.406216	-0.5864	-2.03108	glutathione peroxidase 5
AT3G02750	21.6134	31.9292	0.562946	24.7731	33.8176	0.449002	27.0878	30.2163	0.15768	-0.113944	-0.405266	-0.56972	-2.02633	Protein phosphatase 2C family protein
AT1G65520	10.7112	22.3774	1.06292	10.9121	19.1618	0.812311	12.5935	19.876	0.658346	-0.250609	-0.404574	-1.25305	-2.02287	delta(3), delta(2)-enoyl CoA isomerase 1
AT1G06520	0.516485	1.72427	1.73919	0.778492	1.31558	0.756941	0.524851	1.32391	1.33483	-0.982249	-0.40436	-4.91125	-2.0218	glycerol-3-phosphate acyltransferase 1
AT2G34670	2.01992	4.89137	1.27594	2.85322	5.34394	0.905313	2.10106	3.84435	0.871618	-0.370627	-0.404322	-1.85314	-2.02161	Protein of unknown function (DUF630 and DUF632)
AT3G60110	3.40164	5.41092	0.669644	3.95661	6.01124	0.603397	4.07368	4.8986	0.266037	-0.066247	-0.403607	-0.331235	-2.01803	DNA-binding bromodomain-containing protein
AT4G34500	9.80799	14.2766	0.541626	10.5181	11.7904	0.164747	11.085	12.2042	0.138763	-0.376879	-0.402863	-1.8844	-2.01432	Protein kinase superfamily protein
AT1G77370	29.5179	55.5317	0.911724	29.8626	49.7509	0.736381	42.9993	61.2044	0.509322	-0.175343	-0.402402	-0.876715	-2.01201	Glutaredoxin family protein
AT2G36470	9.43947	13.3704	0.502268	10.5787	11.7459	0.150993	11.2837	12.093	0.0999324	-0.351275	-0.402336	-1.75638	-2.01168	Plant protein of unknown function (DUF868)
AT1G15110	6.55235	12.5953	0.942799	8.19155	12.0408	0.555727	8.03341	11.6885	0.541002	-0.387072	-0.401797	-1.93536	-2.00899	phosphatidyl serine synthase family protein
AT3G62650	125.828	196.753	0.644931	137.295	197.243	0.522694	170.448	201.747	0.243216	-0.122237	-0.401715	-0.611185	-2.00858	Unknow protein
AT5G07610	4.21382	6.93667	0.719117	6.03027	5.44806	-0.14648	5.9478	7.41628	0.318339	-0.865597	-0.400778	-4.32798	-2.00389	F-box family protein
AT1G64610	4.0966	6.05342	0.563324	3.77559	4.70138	0.316384	4.12676	4.62033	0.162988	-0.24694	-0.400336	-1.2347	-2.00168	Transducin/WD40 repeat-like superfamily protein
AT1G73210	2.12402	4.28089	1.01111	2.37715	5.47539	1.20373	2.42934	3.71009	0.610889	0.19262	-0.400221	0.9631	-2.0011	Protein of unknown function (DUF789)
AT4G29330	20.5395	34.6788	0.755651	21.9073	37.3689	0.770422	24.8008	31.7336	0.355626	0.014771	-0.400025	0.073855	-2.00012	DERLIN-1
AT4G30340	11.5393	17.7499	0.621257	12.4201	16.1755	0.381137	18.2886	21.3347	0.222255	-0.24012	-0.399002	-1.2006	-1.99501	diacylglycerol kinase 7
AT4G27880	13.4727	19.5004	0.533464	16.3959	19.4353	0.245341	17.9572	19.719	0.135028	-0.288123	-0.398436	-1.44062	-1.99218	Protein with RING/U-box and TRAF-like domains
AT1G07030	13.246	20.166	0.60637	14.5943	21.8826	0.584381	18.1725	20.991	0.208013	-0.021989	-0.398357	-0.109945	-1.99178	Mitochondrial substrate carrier family protein
AT5G47650	15.4397	61.3849	1.99124	16.525	57.2652	1.79301	15.4037	46.473	1.59312	-0.19823	-0.39812	-0.99115	-1.9906	nudix hydrolase homolog 2
AT4G12700	8.5286	12.8798	0.594727	9.70852	12.7074	0.388348	8.09777	9.28016	0.196625	-0.206379	-0.398102	-1.0319	-1.99051	Unknow protein
AT1G24330	1.08096	2.70671	1.32423	1.18065	3.0047	1.34764	1.01903	1.93644	0.926207	0.02341	-0.398023	0.11705	-1.99012	ARM repeat superfamily protein
AT4G30240	13.9621	20.5523	0.557787	14.4149	18.208	0.337008	15.4849	17.305	0.160326	-0.220779	-0.397461	-1.1039	-1.98731	Syntaxin/t-SNARE family protein
AT1G04990	19.1103	33.8258	0.823775	19.3117	33.1207	0.778259	23.4626	31.5291	0.42632	-0.045516	-0.397455	-0.22758	-1.98728	Zinc finger C-x8-C-x5-C-x3-H type family protein
AT3G53990	150.972	207.467	0.458602	153.218	205.451	0.423208	148.38	154.815	0.0612503	-0.035394	-0.397352	-0.17697	-1.98676	Adenine nucleotide alpha hydrolases-like superfamily protein
AT1G07480	11.8384	17.9196	0.598057	13.8035	19.1414	0.471665	14.4358	16.5965	0.201229	-0.126392	-0.396828	-0.63196	-1.98414	Transcription factor IIA, alpha/beta subunit
AT4G08870	10.3524	44.0598	2.08949	12.6207	44.6188	1.82186	9.59204	31.0101	1.69283	-0.26763	-0.39666	-1.33815	-1.9833	Arginase/deacetylase superfamily protein
AT4G34230	39.6372	344.398	3.11915	39.1658	312.061	2.99416	27.6803	182.702	2.72256	-0.12499	-0.39659	-0.62495	-1.98295	cinnamyl alcohol dehydrogenase 5
AT3G50970	50.1033	2017.46	5.33149	44.2106	1995.92	5.49652	34.8878	1067.23	4.935	0.16503	-0.39649	0.82515	-1.98245	dehydrin family protein
AT1G60790	9.75694	14.9757	0.618119	10.4847	14.3838	0.45615	10.4404	12.1776	0.222055	-0.161969	-0.396064	-0.809845	-1.98032	Plant protein of unknown function (DUF828)
AT4G32250	10.7963	18.7285	0.794693	11.205	18.0432	0.687307	10.7355	14.1544	0.398859	-0.107386	-0.395834	-0.53693	-1.97917	Protein kinase superfamily protein
AT3G52470	58.5158	211.408	1.85313	58.0482	204.289	1.81529	64.5322	177.216	1.45742	-0.03784	-0.39571	-0.1892	-1.97855	Late embryogenesis abundant (LEA) hydroxyproline-rich glycoprotein family
AT4G00750	15.0884	32.3141	1.09872	17.0777	29.9725	0.811523	17.2848	28.1388	0.703052	-0.287197	-0.395668	-1.43598	-1.97834	S-adenosyl-L-methionine-dependent methyltransferases superfamily protein
AT1G18860	2.20021	4.68551	1.09057	1.91599	3.14327	0.714176	1.82504	2.95506	0.695263	-0.376394	-0.395307	-1.88197	-1.97654	WRKY DNA-binding protein 61
AT1G08920	17.0589	80.169	2.23252	14.7466	63.2621	2.10096	10.6848	38.1813	1.8373	-0.13156	-0.39522	-0.6578	-1.9761	ERD (early response to dehydration) six-like 1
AT2G26210	27.491	42.5466	0.630084	28.4359	39.9953	0.492115	36.0508	42.476	0.236615	-0.137969	-0.393469	-0.689845	-1.96734	Ankyrin repeat family protein
AT3G20310	29.4376	38.7723	0.397367	30.0984	41.5156	0.463967	37.1012	37.2059	0.00406556	0.0666	-0.393301	0.333	-1.96651	ethylene response factor 7
AT5G38480	211.445	353.794	0.742624	220.952	344.154	0.639321	210.674	268.424	0.349503	-0.103303	-0.393121	-0.516515	-1.9656	general regulatory factor 3
AT5G62070	16.3949	39.4649	1.26733	18.1415	40.3487	1.15323	23.2672	42.6642	0.874728	-0.1141	-0.392602	-0.5705	-1.96301	IQ-domain 23
AT5G27520	14.4996	33.6877	1.21621	14.9936	32.2455	1.10475	14.767	26.1359	0.823655	-0.11146	-0.392555	-0.5573	-1.96277	peroxisomal adenine nucleotide carrier 2
AT3G24840	3.75101	9.90754	1.40125	4.05425	11.1258	1.4564	3.2685	6.57744	1.0089	0.05515	-0.39235	0.27575	-1.96175	Sec14p-like phosphatidylinositol transfer family protein
AT3G53180	18.8403	45.9931	1.28759	23.0532	44.9677	0.963925	23.7904	44.258	0.89556	-0.323665	-0.39203	-1.61833	-1.96015	glutamate-ammonia ligases;catalytics;glutamate-ammonia ligases
AT5G39670	1.95351	19.5055	3.31974	2.12406	11.1734	2.39518	3.08659	23.4912	2.92803	-0.92456	-0.39171	-4.6228	-1.95855	Calcium-binding EF-hand family protein
AT5G57000	7.77232	13.2654	0.771252	8.4117	11.7082	0.477045	8.39269	10.9193	0.379675	-0.294207	-0.391577	-1.47104	-1.95789	Unknow protein
AT1G55910	6.94582	15.2011	1.12996	5.40921	14.4874	1.42131	7.14959	11.9336	0.739094	0.29135	-0.390866	1.45675	-1.95433	zinc transporter 11 precursor
AT1G03250	18.671	27.7669	0.572568	18.9295	27.5879	0.543397	20.8168	23.6123	0.181791	-0.029171	-0.390777	-0.145855	-1.95388	Unknow protein
AT1G03900	68.0971	103.041	0.59755	75.573	107.024	0.501994	96.1147	110.927	0.206786	-0.095556	-0.390764	-0.47778	-1.95382	non-intrinsic ABC protein 4
AT5G25350	118.005	151.676	0.362139	114.55	144.818	0.338255	142.122	139.389	-0.0280118	-0.023884	-0.390151	-0.11942	-1.95075	EIN3-binding F box protein 2
AT5G27350	43.4142	62.2451	0.519792	38.7214	46.7676	0.272376	45.9092	50.2608	0.130652	-0.247416	-0.38914	-1.23708	-1.9457	Major facilitator superfamily protein
AT5G22220	3.1265	6.5793	1.07339	3.76356	6.77191	0.847465	3.55662	5.71604	0.684511	-0.225925	-0.388879	-1.12963	-1.9444	E2F transcription factor 1
AT3G29075	23.8208	41.0581	0.785447	29.7761	40.2011	0.43308	32.1024	42.2815	0.397349	-0.352367	-0.388098	-1.76184	-1.94049	glycine-rich protein
AT5G67160	1.55776	4.94308	1.66594	1.25029	4.8965	1.96949	1.46881	3.56378	1.27876	0.30355	-0.38718	1.51775	-1.9359	HXXXD-type acyl-transferase family protein
AT5G53890	4.69235	6.78592	0.532233	5.83333	6.29479	0.10984	5.27552	5.83425	0.145233	-0.422393	-0.387	-2.11196	-1.935	phytosylfokine-alpha receptor 2
AT2G46600	109.79	472.061	2.10423	123.892	369.915	1.57811	130.86	430.322	1.7174	-0.52612	-0.38683	-2.6306	-1.93415	Calcium-binding EF-hand family protein
AT4G01550	5.92723	8.93329	0.591833	6.75836	8.3148	0.299008	6.40995	7.39072	0.205402	-0.292825	-0.386431	-1.46413	-1.93216	NAC domain containing protein 69
AT4G23600	7.35576	139.22	4.24234	10.9301	111.745	3.35382	4.47645	64.8232	3.85609	-0.88852	-0.38625	-4.4426	-1.93125	Tyrosine transaminase family protein
AT2G45500	4.97562	7.58535	0.60834	5.40763	7.73012	0.515493	5.99383	6.99202	0.222232	-0.092847	-0.386108	-0.464235	-1.93054	AAA-type ATPase family protein
AT1G54290	16.7141	40.725	1.28485	16.9563	43.4928	1.35895	18.3134	34.1589	0.899366	0.0741	-0.385484	0.3705	-1.92742	Translation initiation factor SUI1 family protein
AT3G16940	13.4868	20.6437	0.614149	14.8147	22.1612	0.581007	16.2192	19.0141	0.229367	-0.033142	-0.384782	-0.16571	-1.92391	calmodulin binding;transcription regulators
AT2G20370	12.7439	17.4886	0.456606	14.3658	17.6048	0.293336	17.3416	18.2292	0.072011	-0.16327	-0.384595	-0.81635	-1.92298	Exostosin family protein
AT2G17270	2.3415	4.36772	0.899445	2.44066	4.83364	0.985841	3.37378	4.82404	0.515876	0.086396	-0.383569	0.43198	-1.91785	phosphate transporter 3;3
AT5G16760	27.5982	43.5555	0.65828	29.4942	46.2432	0.648808	27.0948	32.7815	0.274864	-0.009472	-0.383416	-0.04736	-1.91708	Inositol 1,3,4-trisphosphate 5/6-kinase family protein
AT3G48020	3.13611	14.1171	2.17039	2.29196	15.3968	2.74797	2.97813	10.2847	1.78801	0.57758	-0.38238	2.8879	-1.9119	Unknow protein
AT1G76620	2.23785	4.42172	0.982496	2.15115	3.59134	0.739418	2.20678	3.34548	0.600269	-0.243078	-0.382227	-1.21539	-1.91113	Protein of unknown function, DUF547
AT2G31955	15.2616	26.7665	0.810528	16.3822	27.8951	0.767878	21.2167	28.5513	0.428354	-0.04265	-0.382174	-0.21325	-1.91087	cofactor of nitrate reductase and xanthine dehydrogenase 2
AT3G02150	6.90518	28.6642	2.0535	8.91701	32.6532	1.87259	7.87782	25.0977	1.67169	-0.18091	-0.38181	-0.90455	-1.90905	plastid transcription factor 1
AT5G51710	5.27377	11.9	1.17406	5.407	11.3972	1.07578	5.85561	10.1432	0.792619	-0.09828	-0.381441	-0.4914	-1.90721	K+ efflux antiporter 5
AT5G38530	23.498	42.5306	0.855961	21.2885	38.0525	0.837919	24.7958	34.4581	0.474749	-0.018042	-0.381212	-0.09021	-1.90606	tryptophan synthase beta type 2
AT1G75800	84.7339	111.566	0.396881	100.683	110.404	0.13297	117.235	118.571	0.0163481	-0.263911	-0.380533	-1.31956	-1.90266	Pathogenesis-related thaumatin superfamily protein
AT1G27200	12.5787	41.2753	1.7143	12.8275	36.4178	1.50541	10.9765	27.6875	1.33482	-0.20889	-0.37948	-1.04445	-1.8974	Domain of unknown function (DUF23)
AT1G70300	10.1604	27.4697	1.43488	10.7076	25.6659	1.26122	9.93513	20.6497	1.05551	-0.17366	-0.37937	-0.8683	-1.89685	K+ uptake permease 6
AT2G29070	4.88473	9.04241	0.88843	4.83293	9.1955	0.928031	5.87727	8.36419	0.50908	0.039601	-0.37935	0.198005	-1.89675	Ubiquitin fusion degradation UFD1 family protein
AT5G54730	9.44448	19.6473	1.05679	8.8664	19.6887	1.15095	9.78039	15.6419	0.677452	0.09416	-0.379338	0.4708	-1.89669	homolog of yeast autophagy 18 (ATG18) F
AT4G02050	15.27	24.7701	0.697897	15.1449	22.291	0.557629	16.8771	21.0593	0.319392	-0.140268	-0.378505	-0.70134	-1.89253	sugar transporter protein 7
AT1G24130	1.3983	3.14869	1.17108	1.28662	3.9141	1.60509	1.13525	1.96689	0.792902	0.43401	-0.378178	2.17005	-1.89089	Transducin/WD40 repeat-like superfamily protein
AT4G11830	13.3503	24.8556	0.896699	17.4049	32.6972	0.909672	17.2937	24.7765	0.518727	0.012973	-0.377972	0.064865	-1.88986	phospholipase D gamma 2
AT3G14067	112.63	173.856	0.626303	105.719	163.501	0.629062	94.6772	112.482	0.248602	0.002759	-0.377701	0.013795	-1.88851	Subtilase family protein
AT1G78850	168.097	296.555	0.819006	153.594	247.223	0.686697	166.977	226.781	0.441655	-0.132309	-0.377351	-0.661545	-1.88675	D-mannose binding lectin protein with Apple-like carbohydrate-binding domain
AT2G16770	5.60581	11.6188	1.05147	3.92502	12.0213	1.61482	4.87722	7.78383	0.674422	0.56335	-0.377048	2.81675	-1.88524	Basic-leucine zipper (bZIP) transcription factor family protein
AT5G53290	1.90372	3.70695	0.961413	2.16536	4.38498	1.01797	2.40008	3.59933	0.584648	0.056557	-0.376765	0.282785	-1.88383	cytokinin response factor 3
AT4G39140	15.7423	26.8402	0.769743	17.4304	23.6064	0.437575	17.3268	22.758	0.393364	-0.332168	-0.376379	-1.66084	-1.88189	RING/U-box superfamily protein
AT1G27350	118.236	168.756	0.513266	120.098	176.058	0.551837	143.461	157.783	0.137276	0.038571	-0.37599	0.192855	-1.87995	Ribosome associated membrane protein RAMP4
AT2G22425	111.972	151.401	0.435232	125.628	160.496	0.353379	159.648	166.367	0.0594708	-0.081853	-0.375761	-0.409265	-1.87881	Microsomal signal peptidase 12 kDa subunit (SPC12)
AT4G33460	13.0954	18.6849	0.512805	16.6839	19.146	0.19859	14.0668	15.4707	0.137242	-0.314215	-0.375563	-1.57107	-1.87782	ABC transporter family protein
AT1G59520	10.7097	16.6438	0.636066	11.8769	15.9357	0.424101	12.3236	14.7661	0.26086	-0.211965	-0.375206	-1.05983	-1.87603	CW7
AT1G05900	6.84273	13.1037	0.937334	7.15929	13.3383	0.897687	8.01718	11.8383	0.562296	-0.039647	-0.375038	-0.198235	-1.87519	endonuclease III 2
AT3G17160	57.1844	93.4986	0.709324	74.0994	107.09	0.531284	68.3819	86.2568	0.335024	-0.17804	-0.3743	-0.8902	-1.8715	Unknow protein
AT1G14530	6.5764	17.3899	1.40288	7.40408	18.1656	1.29482	5.51765	11.2613	1.02925	-0.10806	-0.37363	-0.5403	-1.86815	Protein of unknown function (DUF1084)
AT2G46320	5.31635	10.4474	0.974638	5.74168	12.3219	1.10168	6.40125	9.7103	0.601162	0.127042	-0.373476	0.63521	-1.86738	Mitochondrial substrate carrier family protein
AT3G47420	10.5093	18.1557	0.788761	5.71402	19.5038	1.77118	12.6649	16.8952	0.415773	0.982419	-0.372988	4.91209	-1.86494	phosphate starvation-induced gene 3
AT2G43820	36.7263	66.3537	0.853363	48.461	65.2046	0.428149	43.9603	61.3312	0.480419	-0.425214	-0.372944	-2.12607	-1.86472	UDP-glucosyltransferase 74F2
AT3G14690	40.7432	251.036	2.62327	36.7452	212.173	2.52961	40.9114	194.666	2.25043	-0.09366	-0.37284	-0.4683	-1.8642	cytochrome P450, family 72, subfamily A, polypeptide 15
AT1G60610	6.11835	17.2607	1.49627	5.73626	16.3881	1.51447	6.52169	14.2085	1.12343	0.0182	-0.37284	0.091	-1.8642	SBP (S-ribonuclease binding protein) family protein
AT1G68760	16.3123	67.7567	2.0544	15.0162	65.2683	2.11986	14.2215	45.6605	1.68287	0.06546	-0.37153	0.3273	-1.85765	nudix hydrolase 1
AT3G05935	8.93804	21.4217	1.26104	8.33468	19.1167	1.19763	9.20653	17.0817	0.891722	-0.06341	-0.369318	-0.31705	-1.84659	Unknow protein
AT2G21620	92.1827	237.754	1.3669	94.32	242.385	1.36167	109.119	217.909	0.997829	-0.00523	-0.369071	-0.02615	-1.84536	Adenine nucleotide alpha hydrolases-like superfamily protein
AT4G16530	3.92102	6.57457	0.745668	4.58893	6.29999	0.457191	5.16259	6.703	0.376713	-0.288477	-0.368955	-1.44238	-1.84477	Family of unknown function (DUF577)
AT1G50640	53.6686	77.5939	0.531866	55.0111	76.7633	0.480694	65.5417	73.3833	0.163038	-0.051172	-0.368828	-0.25586	-1.84414	ethylene responsive element binding factor 3
AT5G66170	16.703	200.043	3.58214	14.0086	161.4	3.52626	17.4899	162.222	3.21337	-0.05588	-0.36877	-0.2794	-1.84385	sulfurtransferase 18
AT3G10550	7.62062	11.6334	0.610294	9.38114	12.2008	0.379144	9.1609	10.8309	0.241587	-0.23115	-0.368707	-1.15575	-1.84354	Myotubularin-like phosphatases II superfamily
AT3G10250	16.805	27.5183	0.7115	18.5185	25.2086	0.444952	16.8941	21.4323	0.343263	-0.266548	-0.368237	-1.33274	-1.84119	Plant protein 1589 of unknown function
AT1G68140	32.1661	46.61	0.535099	38.6427	45.2937	0.229115	39.4471	44.2878	0.16699	-0.305984	-0.368109	-1.52992	-1.84055	Protein of unknown function (DUF1644)
AT5G11060	19.6859	41.9016	1.08984	22.4823	43.9514	0.967117	17.3158	28.5685	0.722339	-0.122723	-0.367501	-0.613615	-1.8375	KNOTTED1-like homeobox gene 4
AT1G07630	10.3453	14.2983	0.466871	10.2685	13.7856	0.424939	12.352	13.2462	0.100829	-0.041932	-0.366042	-0.20966	-1.83021	pol-like 5
AT5G28010	3.02977	8.31625	1.45672	2.3512	6.54221	1.47638	2.53404	5.39767	1.0909	0.01966	-0.36582	0.0983	-1.8291	Polyketide cyclase/dehydrase and lipid transport superfamily protein
AT5G06980	15.0558	27.7238	0.880807	14.3395	25.619	0.837223	14.9038	21.3018	0.515298	-0.043584	-0.365509	-0.21792	-1.82754	Unknow protein
AT3G10640	23.6619	48.1002	1.02347	23.306	39.301	0.753864	30.9721	48.8793	0.658255	-0.269606	-0.365215	-1.34803	-1.82608	SNF7 family protein
AT4G28570	10.1734	15.4426	0.602112	10.3086	13.8844	0.429614	9.51853	11.2172	0.236903	-0.172498	-0.365209	-0.86249	-1.82605	Long-chain fatty alcohol dehydrogenase family protein
AT5G44310	0.879571	5.28987	2.58836	0.192252	1.99078	3.37227	0.0725027	0.338546	2.22325	0.78391	-0.36511	3.91955	-1.82555	Late embryogenesis abundant protein (LEA) family protein
AT1G59650	8.34611	15.0969	0.855076	10.0164	15.6965	0.648068	9.96484	13.9951	0.49	-0.207008	-0.365076	-1.03504	-1.82538	Protein of unknown function (DUF1336)
AT4G29930	4.97633	17.7609	1.83555	5.12137	23.0561	2.17054	3.88206	10.7581	1.47053	0.33499	-0.36502	1.67495	-1.8251	basic helix-loop-helix (bHLH) DNA-binding superfamily protein
AT1G21780	23.3748	36.3823	0.63828	26.5049	38.727	0.547077	28.2999	34.2019	0.273278	-0.091203	-0.365002	-0.456015	-1.82501	BTB/POZ domain-containing protein
AT3G61200	49.5707	66.3548	0.420714	47.6052	64.2217	0.431942	57.5302	59.8171	0.056238	0.011228	-0.364476	0.05614	-1.82238	Thioesterase superfamily protein
AT1G75370	24.4984	49.4075	1.01205	24.3795	49.211	1.01331	21.2316	33.2782	0.648361	0.00126	-0.363689	0.0063	-1.81844	Sec14p-like phosphatidylinositol transfer family protein
AT2G21130	30.8755	63.5388	1.04118	31.4465	69.3806	1.14163	27.6705	44.2569	0.677551	0.10045	-0.363629	0.50225	-1.81814	Cyclophilin-like peptidyl-prolyl cis-trans isomerase family protein
AT4G30400	5.02181	7.87223	0.648565	5.20544	7.46333	0.519799	5.79843	7.06684	0.285403	-0.128766	-0.363162	-0.64383	-1.81581	RING/U-box superfamily protein
AT4G15260	14.1974	19.9768	0.4927	15.6503	19.6024	0.324845	22.4428	24.5619	0.130165	-0.167855	-0.362535	-0.839275	-1.81268	UDP-Glycosyltransferase superfamily protein
AT2G44670	44.3478	237.01	2.41801	49.3762	259.358	2.39306	47.009	195.426	2.05562	-0.02495	-0.36239	-0.12475	-1.81195	Protein of unknown function (DUF581)
AT5G07270	15.8346	23.3703	0.561591	14.8943	23.9523	0.685405	19.8464	22.7858	0.199254	0.123814	-0.362337	0.61907	-1.81168	XB3 ortholog 3 in Arabidopsis thaliana
AT5G56980	20.0565	48.2476	1.26638	21.1733	44.9883	1.08731	26.5951	49.7885	0.904649	-0.17907	-0.361731	-0.89535	-1.80866	Unknow protein
AT1G18210	94.3819	132.397	0.488291	88.4268	126.294	0.514228	124.535	135.953	0.126561	0.025937	-0.36173	0.129685	-1.80865	Calcium-binding EF-hand family protein
AT5G50100	14.8013	45.5597	1.62203	14.4427	48.2258	1.73946	14.6232	35.0314	1.26039	0.11743	-0.36164	0.58715	-1.8082	Putative thiol-disulphide oxidoreductase DCC
AT2G18915	11.7868	15.9897	0.439971	15.0365	16.2283	0.110038	15.2322	16.096	0.0795782	-0.329933	-0.360393	-1.64967	-1.80196	LOV KELCH protein 2
AT4G27960	117.112	244.557	1.06228	125.173	252.689	1.01344	141.355	230.094	0.702902	-0.04884	-0.359378	-0.2442	-1.79689	ubiquitin conjugating enzyme 9
AT1G54115	14.1936	19.7042	0.473263	14.7733	18.4328	0.31928	16.3218	17.6662	0.114192	-0.153983	-0.359071	-0.769915	-1.79535	cation calcium exchanger 4
AT1G04985	32.2826	57.769	0.839541	38.8876	62.0719	0.67463	44.1709	61.6314	0.48057	-0.164911	-0.358971	-0.824555	-1.79485	Unknow protein
AT1G01650	17.3565	38.1384	1.13577	18.7636	44.2388	1.23737	19.2914	33.0559	0.77695	0.1016	-0.35882	0.508	-1.7941	SIGNAL PEPTIDE PEPTIDASE-LIKE 4
AT1G48840	7.96362	15.2251	0.934952	8.33544	16.4516	0.980896	8.82266	13.1548	0.576305	0.045944	-0.358647	0.22972	-1.79324	Plant protein of unknown function (DUF639)
AT5G67030	73.3129	122.557	0.741316	64.9526	115.397	0.829147	54.1582	70.697	0.384468	0.087831	-0.356848	0.439155	-1.78424	zeaxanthin epoxidase (ZEP) (ABA1)
AT5G16830	28.8458	58.8286	1.02816	29.5104	54.4213	0.88295	33.4241	53.2304	0.671363	-0.14521	-0.356797	-0.72605	-1.78398	syntaxin of plants 21
AT5G42300	192.367	338.401	0.814872	204.503	349.488	0.773119	224.312	308.264	0.458658	-0.041753	-0.356214	-0.208765	-1.78107	ubiquitin-like protein 5
AT5G61510	32.5001	54.4673	0.744946	32.0996	48.0787	0.582844	38.2045	50.0322	0.389115	-0.162102	-0.355831	-0.81051	-1.77916	GroES-like zinc-binding alcohol dehydrogenase family protein
AT1G74458	16.3115	60.3571	1.88764	16.8958	57.2079	1.75955	12.0056	34.7288	1.53242	-0.12809	-0.35522	-0.64045	-1.7761	Unknown protein
AT4G16680	1.20856	4.38776	1.86019	1.15204	5.71252	2.30993	1.10385	3.13325	1.50511	0.44974	-0.35508	2.2487	-1.7754	P-loop containing nucleoside triphosphate hydrolases superfamily protein
AT1G71110	6.88099	10.3034	0.582439	7.60932	12.1718	0.677705	9.21904	10.7945	0.227607	0.095266	-0.354832	0.47633	-1.77416	Unknown protein
AT2G14045	20.6755	38.1473	0.883658	23.4603	35.0384	0.578718	26.2003	37.8013	0.528855	-0.30494	-0.354803	-1.5247	-1.77402	Unknown protein
AT4G30780	10.1827	17.7156	0.798902	10.2099	15.1287	0.567315	10.863	14.7843	0.44464	-0.231587	-0.354262	-1.15793	-1.77131	Unknow protein
AT1G50630	11.7709	22.492	0.93419	10.8039	21.6094	1.00011	8.5188	12.7437	0.58106	0.06592	-0.35313	0.3296	-1.76565	Protein of unknown function (DUF3537)
AT1G59710	10.6499	52.7068	2.30714	13.1048	47.335	1.85281	12.4052	48.0692	1.95417	-0.45433	-0.35297	-2.27165	-1.76485	Protein of unknown function (DUF569)
AT4G02280	7.23503	30.4092	2.07144	6.35473	29.5451	2.21702	3.95832	13.0279	1.71865	0.14558	-0.35279	0.7279	-1.76395	sucrose synthase 3
AT1G18810	3.44486	15.7897	2.19647	2.92502	14.9443	2.35308	2.46817	8.8591	1.84372	0.15661	-0.35275	0.78305	-1.76375	phytochrome kinase substrate-related
AT1G17920	1.88853	3.10272	0.716271	2.62348	2.9154	0.152213	1.89793	2.44228	0.363803	-0.564058	-0.352468	-2.82029	-1.76234	homeodomain GLABROUS 12
AT5G17290	11.6306	19.9776	0.780454	13.167	18.8376	0.516684	14.601	19.6474	0.428273	-0.26377	-0.352181	-1.31885	-1.7609	autophagy protein Apg5 family
AT4G24400	21.1293	40.4167	0.93571	21.791	35.4035	0.700162	20.8384	31.2505	0.584633	-0.235548	-0.351077	-1.17774	-1.75539	CBL-interacting protein kinase 8
AT5G45010	62.4788	86.1763	0.463925	72.7757	81.5665	0.164521	81.1511	87.7738	0.11318	-0.299404	-0.350745	-1.49702	-1.75372	DSS1 homolog on chromosome V
AT4G28290	15.5985	42.3534	1.44107	16.0561	40.2717	1.32665	14.089	29.9995	1.09037	-0.11442	-0.3507	-0.5721	-1.7535	Unknow protein
AT2G18690	8.22724	101.366	3.62302	9.78986	66.4538	2.76299	12.3065	118.925	3.27256	-0.86003	-0.35046	-4.30015	-1.7523	Unknow protein
AT3G11430	5.72435	31.5889	2.46424	2.83848	27.5786	3.28036	2.50794	10.8553	2.11382	0.81612	-0.35042	4.0806	-1.7521	glycerol-3-phosphate acyltransferase 5
AT5G56170	64.4743	113.99	0.822108	63.816	112.594	0.819139	81.2208	112.67	0.472182	-0.002969	-0.349926	-0.014845	-1.74963	LORELEI-LIKE-GPI-ANCHORED PROTEIN 1
AT4G31420	22.1675	35.5385	0.680936	24.6749	32.5619	0.400141	25.6986	32.3277	0.331084	-0.280795	-0.349852	-1.40397	-1.74926	Zinc finger protein 622
AT1G29760	13.0994	23.6787	0.854091	14.8433	21.2672	0.518819	14.3594	20.3673	0.504256	-0.335272	-0.349835	-1.67636	-1.74918	Putative adipose-regulatory protein (Seipin)
AT2G21180	12.8862	43.1911	1.74491	11.0707	39.879	1.84888	14.1938	37.3313	1.39512	0.10397	-0.34979	0.51985	-1.74895	Unknow protein
AT4G21580	35.2878	102.708	1.5413	38.7076	99.4851	1.36186	37.7373	86.2151	1.19195	-0.17944	-0.34935	-0.8972	-1.74675	oxidoreductase, zinc-binding dehydrogenase family protein
AT1G54260	5.3135	12.9968	1.29042	7.42549	13.5577	0.868552	6.61525	12.7045	0.941476	-0.421868	-0.348944	-2.10934	-1.74472	winged-helix DNA-binding transcription factor family protein
AT2G42360	1.31597	6.18348	2.2323	1.99412	3.95966	0.989624	3.02517	11.1711	1.88469	-1.24268	-0.34761	-6.21338	-1.73805	RING/U-box superfamily protein
AT2G15730	2.4742	5.06085	1.03241	2.85587	5.36249	0.908971	2.75666	4.43241	0.685171	-0.123439	-0.347239	-0.617195	-1.7362	P-loop containing nucleoside triphosphate hydrolases superfamily protein
AT5G58690	1.33365	2.59491	0.960305	1.5371	3.72657	1.27764	1.33174	2.03735	0.613382	0.317335	-0.346923	1.58668	-1.73461	phosphatidylinositol-speciwc phospholipase C5
AT3G18750	7.89197	11.906	0.59323	7.67495	11.0506	0.5259	6.82302	8.09458	0.246546	-0.06733	-0.346684	-0.33665	-1.73342	with no lysine (K) kinase 6
AT3G25590	3.22546	5.06381	0.650717	3.8962	6.11562	0.650432	3.74426	4.62287	0.30411	-0.000285	-0.346607	-0.001425	-1.73304	Unknow protein
AT3G14660	63.7292	129.249	1.02012	66.4019	120.194	0.856066	95.8653	152.905	0.673558	-0.164054	-0.346562	-0.82027	-1.73281	cytochrome P450, family 72, subfamily A, polypeptide 13
AT5G56190	13.6852	27.3558	0.999231	13.1124	29.9969	1.19388	14.8566	23.3624	0.653081	0.194649	-0.34615	0.973245	-1.73075	Transducin/WD40 repeat-like superfamily protein
AT4G33560	11.2826	18.8936	0.743802	16.447	16.3654	-0.00717379	15.2023	20.0278	0.397714	-0.750976	-0.346088	-3.75488	-1.73044	Wound-responsive family protein
AT5G20070	28.6187	83.6468	1.54735	29.4543	92.5673	1.65203	27.9605	64.2938	1.20129	0.10468	-0.34606	0.5234	-1.7303	nudix hydrolase homolog 19
AT5G13110	15.7387	25.1167	0.67433	16.6822	23.205	0.476126	17.0683	21.4456	0.329363	-0.198204	-0.344967	-0.99102	-1.72483	glucose-6-phosphate dehydrogenase 2
AT3G48760	33.3264	45.9577	0.463641	32.8174	41.262	0.330353	46.5368	50.5272	0.11869	-0.133288	-0.344951	-0.66644	-1.72476	DHHC-type zinc finger family protein
AT5G13400	9.69822	23.8605	1.29883	8.80843	18.4654	1.06787	10.6521	20.6376	0.954138	-0.23096	-0.344692	-1.1548	-1.72346	Major facilitator superfamily protein
AT3G60260	13.8444	26.1465	0.917313	16.2771	27.8104	0.772777	19.2546	28.6404	0.572852	-0.144536	-0.344461	-0.72268	-1.7223	ELMO/CED-12 family protein
AT5G20380	17.3628	27.154	0.645167	15.7036	29.1805	0.893904	18.3994	22.6741	0.301382	0.248737	-0.343785	1.24368	-1.71893	phosphate transporter 4;5
AT5G51260	4.56158	12.7537	1.48331	5.18886	11.3007	1.12293	4.4195	9.74297	1.14048	-0.36038	-0.34283	-1.8019	-1.71415	HAD superfamily, subfamily IIIB acid phosphatase
AT3G06125	44.4175	142.316	1.6799	50.5259	152.667	1.59529	48.5493	122.725	1.33791	-0.08461	-0.34199	-0.42305	-1.70995	other RNA
AT3G56580	18.7733	25.4747	0.44038	20.5669	27.2315	0.404951	18.2753	19.5658	0.0984419	-0.035429	-0.341938	-0.177145	-1.70969	RING/U-box superfamily protein
AT5G25360	20.5942	51.5457	1.32361	21.7068	54.8031	1.33611	24.315	48.0271	0.982	0.0125	-0.34161	0.0625	-1.70805	Unknow protein
AT3G22890	142.797	183.961	0.365434	167.014	176.6	0.0805122	219.807	223.572	0.0245005	-0.284922	-0.340934	-1.42461	-1.70467	ATP sulfurylase 1
AT2G46800	54.8795	112.241	1.03227	62.0082	105.215	0.762804	60.002	96.8951	0.691413	-0.269466	-0.340857	-1.34733	-1.70428	zinc transporter of Arabidopsis thaliana
AT1G12990	12.3179	18.5518	0.590805	15.1577	16.0396	0.0815853	14.0139	16.6721	0.250581	-0.50922	-0.340224	-2.5461	-1.70112	beta-1,4-N-acetylglucosaminyltransferase family protein
AT3G26690	13.3851	30.1607	1.17204	14.0559	32.1878	1.19534	17.8072	31.6971	0.831891	0.0233	-0.340149	0.1165	-1.70074	nudix hydrolase homolog 13
AT1G07985	10.0144	114.15	3.51079	11.4095	103.463	3.18081	5.04155	45.3978	3.17068	-0.32998	-0.34011	-1.6499	-1.70055	Expressed protein
AT1G47980	0.367034	4.16359	3.50384	0.350834	2.00094	2.51182	0.111985	1.00381	3.16411	-0.99202	-0.33973	-4.9601	-1.69865	Unknown protein
AT2G29700	65.7745	108.525	0.722429	73.253	106.132	0.534904	78.8171	102.782	0.383011	-0.187525	-0.339418	-0.937625	-1.69709	pleckstrin homologue 1
AT2G45680	5.24275	14.8071	1.4979	6.11752	16.3581	1.41898	6.24669	13.9459	1.15867	-0.07892	-0.33923	-0.3946	-1.69615	TCP family transcription factor
AT3G59280	30.4971	44.026	0.529681	32.8105	46.4465	0.501413	35.7166	40.7902	0.191629	-0.028268	-0.338052	-0.14134	-1.69026	Protein Transporter, Pam16
AT3G46700	5.91953	30.9619	2.38694	3.80534	23.5519	2.62975	5.03258	20.8249	2.04894	0.24281	-0.338	1.21405	-1.69	UDP-Glycosyltransferase superfamily protein
AT2G28390	18.9866	25.0416	0.39935	20.1499	26.0205	0.368879	20.2908	21.1727	0.0613788	-0.030471	-0.337971	-0.152355	-1.68986	SAND family protein
AT2G18170	15.6387	34.3576	1.13551	15.3824	36.522	1.24749	14.55	25.2898	0.797539	0.11198	-0.337971	0.5599	-1.68986	MAP kinase 7
AT2G43535	46.8116	68.7311	0.554095	43.7764	52.8478	0.271691	72.3976	84.1117	0.216366	-0.282404	-0.337729	-1.41202	-1.68864	Scorpion toxin-like knottin superfamily protein
AT2G19650	1.41244	3.19488	1.17757	1.42938	2.99104	1.06525	2.80946	5.03008	0.84029	-0.11232	-0.33728	-0.5616	-1.6864	Cysteine/Histidine-rich C1 domain family protein
AT3G07780	45.4513	83.9432	0.88509	52.1676	86.107	0.722977	62.8829	91.9379	0.547993	-0.162113	-0.337097	-0.810565	-1.68549	Protein of unknown function (DUF1423)
AT4G38730	6.98015	18.1363	1.37755	7.55886	17.5791	1.21762	6.87404	14.14	1.04055	-0.15993	-0.337	-0.79965	-1.685	Protein of unknown function (DUF803)
AT2G31680	13.3558	21.6775	0.698734	17.5885	22.231	0.337941	16.7274	21.4952	0.361797	-0.360793	-0.336937	-1.80396	-1.68468	RAB GTPase homolog A5D
AT1G44750	12.4254	24.7605	0.994746	14.0305	23.1501	0.722455	14.5096	22.8938	0.657953	-0.272291	-0.336793	-1.36146	-1.68397	purine permease 11
AT1G77890	4.04818	8.19848	1.01808	4.77646	6.81844	0.513502	5.04163	8.08462	0.681291	-0.504578	-0.336789	-2.52289	-1.68395	DNA-directed RNA polymerase II protein
AT2G26250	150.378	216.984	0.528994	139.286	168.598	0.275545	151.437	173.037	0.192359	-0.253449	-0.336635	-1.26724	-1.68317	3-ketoacyl-CoA synthase 10
AT1G60960	19.0392	26.4002	0.471572	16.1214	24.9029	0.627339	17.8778	19.6434	0.135877	0.155767	-0.335695	0.778835	-1.67847	iron regulated transporter 3
AT3G06420	31.0779	120.413	1.95403	32.6083	101.889	1.64368	28.5361	87.6337	1.6187	-0.31035	-0.33533	-1.55175	-1.67665	Ubiquitin-like superfamily protein
AT1G68340	4.30449	8.22821	0.934737	4.29442	8.27092	0.945585	6.15397	9.32588	0.599722	0.010848	-0.335015	0.05424	-1.67508	Protein of unknown function (DUF1639)
AT1G59700	20.7168	54.813	1.40372	20.5023	56.1331	1.45307	27.3397	57.3509	1.06882	0.04935	-0.3349	0.24675	-1.6745	glutathione S-transferase TAU 16
AT1G07640	20.2709	38.6705	0.931825	20.8348	42.9267	1.04288	22.7674	34.4387	0.597064	0.111055	-0.334761	0.555275	-1.6738	Dof-type zinc finger DNA-binding family protein
AT3G50830	74.1438	171.149	1.20686	71.043	143.36	1.01288	81.1113	148.472	0.872215	-0.19398	-0.334645	-0.9699	-1.67323	cold-regulated 413-plasma membrane 2
AT1G64810	10.2797	32.0086	1.63866	10.5046	33.3065	1.66479	10.9937	27.149	1.30423	0.02613	-0.33443	0.13065	-1.67215	Arabidopsis thaliana protein of unknown function (DUF794)
AT3G08505	5.55039	10.9789	0.984077	4.97466	10.8467	1.12459	5.35433	8.40048	0.649765	0.140513	-0.334312	0.702565	-1.67156	zinc finger (CCCH-type/C3HC4-type RING finger) family protein
AT2G31280	7.64716	16.1221	1.07605	9.75641	18.6993	0.938566	8.81054	14.736	0.742044	-0.137484	-0.334006	-0.68742	-1.67003	conserved peptide upstream open reading frame 7
AT4G35860	30.9844	68.615	1.14698	29.7426	68.1793	1.19681	32.1257	56.4758	0.813908	0.04983	-0.333072	0.24915	-1.66536	GTP-binding 2
AT4G13040	17.592	44.1048	1.32601	16.7921	44.3501	1.40115	21.2106	42.2319	0.993548	0.07514	-0.332462	0.3757	-1.66231	Integrase-type DNA-binding superfamily protein
AT5G53830	13.9354	24.3693	0.806315	11.1206	20.2768	0.866599	11.086	15.3974	0.473959	0.060284	-0.332356	0.30142	-1.66178	VQ motif-containing protein
AT4G36210	27.1794	47.585	0.807993	25.3499	47.7587	0.913786	27.19	37.8124	0.475783	0.105793	-0.33221	0.528965	-1.66105	Protein of unknown function (DUF726)
AT5G40370	85.5315	132.175	0.62792	89.2658	128.893	0.529995	111.483	136.853	0.295798	-0.097925	-0.332122	-0.489625	-1.66061	Glutaredoxin family protein
AT5G52070	6.17723	12.277	0.990923	5.56042	14.4069	1.37349	7.30313	11.5341	0.659318	0.382567	-0.331605	1.91284	-1.65803	Agenet domain-containing protein
AT5G06860	84.735	346.506	2.03185	82.3023	285.712	1.79556	99.1312	322.147	1.70031	-0.23629	-0.33154	-1.18145	-1.6577	polygalacturonase inhibiting protein 1
AT4G17270	29.5477	45.5605	0.624736	30.3254	41.9219	0.467179	31.5027	38.6069	0.293381	-0.157557	-0.331355	-0.787785	-1.65677	Mo25 family protein
AT3G10960	3.08595	12.064	1.96692	2.94198	11.1234	1.91874	2.81843	8.76323	1.63657	-0.04818	-0.33035	-0.2409	-1.65175	AZA-guanine resistant1
AT2G26920	12.6587	20.5221	0.697052	14.7703	18.5105	0.325646	13.6714	17.628	0.366708	-0.371406	-0.330344	-1.85703	-1.65172	Ubiquitin-associated/translation elongation factor EF1B protein
AT1G10970	3.96365	6.26064	0.659481	3.58805	6.34813	0.823131	3.6279	4.55824	0.329343	0.16365	-0.330138	0.81825	-1.65069	zinc transporter 4 precursor
AT5G22120	15.4293	23.1028	0.582399	15.625	21.2899	0.446317	16.0531	19.1221	0.252385	-0.136082	-0.330014	-0.68041	-1.65007	Unknow protein
AT5G47180	18.0231	69.4908	1.94698	21.6612	64.3334	1.57046	19.6753	60.3569	1.61713	-0.37652	-0.32985	-1.8826	-1.64925	Plant VAMP (vesicle-associated membrane protein) family protein
AT3G02468	148.241	408.561	1.46261	141.867	396.572	1.48304	150.381	329.99	1.1338	0.02043	-0.32881	0.10215	-1.64405	conserved peptide upstream open reading frame 9
AT1G80760	7.02409	20.7501	1.56274	7.26019	19.528	1.42746	7.69512	18.1024	1.23416	-0.13528	-0.32858	-0.6764	-1.6429	NOD26-like intrinsic protein 6;1
AT4G31340	62.5398	115.578	0.88602	67.3788	116.358	0.788208	71.0151	104.512	0.557475	-0.097812	-0.328545	-0.48906	-1.64272	myosin heavy chain-related
AT1G06400	38.2653	98.7754	1.36811	42.4129	91.8636	1.11499	44.4708	91.4468	1.04008	-0.25312	-0.32803	-1.2656	-1.64015	Ras-related small GTP-binding family protein
AT2G22690	6.03671	9.91956	0.716514	7.9848	8.70663	0.124859	7.39305	9.67783	0.388515	-0.591655	-0.327999	-2.95828	-1.63999	zinc ion binding
AT5G55290	72.5288	106.728	0.557319	74.6146	91.7761	0.298661	84.5336	99.1025	0.229397	-0.258658	-0.327922	-1.29329	-1.63961	ATPase, V0 complex, subunit E
AT5G01075	20.7485	47.6797	1.20036	21.5083	41.6866	0.95469	18.8608	34.5361	0.872711	-0.24567	-0.327649	-1.22835	-1.63825	Glycosyl hydrolase family 35 protein
AT5G59030	53.2639	82.8968	0.638159	57.9836	83.3459	0.523466	75.8649	94.1212	0.311086	-0.114693	-0.327073	-0.573465	-1.63537	copper transporter 1
AT4G02340	30.8193	54.1779	0.81387	33.1896	53.7787	0.696302	35.9437	50.3708	0.486848	-0.117568	-0.327022	-0.58784	-1.63511	alpha/beta-Hydrolases superfamily protein
AT5G47200	104.053	323.328	1.63568	106.564	318.516	1.57964	110.156	272.911	1.30888	-0.05604	-0.3268	-0.2802	-1.634	RAB GTPase homolog 1A
AT3G19910	29.4855	59.1549	1.00449	32.901	57.3069	0.80058	36.4625	58.3507	0.678336	-0.20391	-0.326154	-1.01955	-1.63077	RING/U-box superfamily protein
AT3G04310	5.44572	9.10455	0.741466	4.52904	8.14928	0.847468	6.17109	8.23151	0.41563	0.106002	-0.325836	0.53001	-1.62918	Unknow protein
AT3G01170	16.1682	25.6749	0.6672	13.9698	24.9811	0.838521	16.9615	21.4958	0.34179	0.171321	-0.32541	0.856605	-1.62705	Ribosomal protein L34e superfamily protein
AT3G13620	6.20217	11.4403	0.883274	7.42135	12.5852	0.761981	6.52904	9.61205	0.557973	-0.121293	-0.325301	-0.606465	-1.6265	Amino acid permease family protein
AT5G06140	41.4475	55.3044	0.41611	47.6661	55.4304	0.217714	54.7056	58.2644	0.0909281	-0.198396	-0.325182	-0.99198	-1.62591	sorting nexin 1
AT4G01850	205.946	314.26	0.609688	229.926	324.841	0.498564	256.011	311.92	0.284971	-0.111124	-0.324717	-0.55562	-1.62359	S-adenosylmethionine synthetase 2
AT1G74790	23.3122	62.4786	1.42228	22.8382	48.2973	1.08049	26.7874	57.3377	1.09793	-0.34179	-0.32435	-1.70895	-1.62175	catalytics
AT1G09870	18.185	28.2671	0.636373	19.6062	29.1259	0.570993	19.153	23.7851	0.312487	-0.06538	-0.323886	-0.3269	-1.61943	histidine acid phosphatase family protein
AT2G42950	3.21238	5.93935	0.88666	3.53109	6.34744	0.846063	3.95532	5.8472	0.563951	-0.040597	-0.322709	-0.202985	-1.61355	Magnesium transporter CorA-like family protein
AT2G26800	24.3296	43.5857	0.841141	22.0713	41.0177	0.894078	23.5863	33.7923	0.518748	0.052937	-0.322393	0.264685	-1.61197	Aldolase superfamily protein
AT5G18270	5.49636	30.1208	2.45421	4.82827	22.5443	2.22319	3.06239	13.4234	2.13202	-0.23102	-0.32219	-1.1551	-1.61095	Arabidopsis NAC domain containing protein 87
AT3G47510	19.7576	44.7825	1.18053	20.7031	48.1146	1.21663	19.3273	35.0479	0.858685	0.0361	-0.321845	0.1805	-1.60923	Unknow protein
AT2G35680	64.7226	110.892	0.77681	70.1266	111.977	0.675164	66.7702	91.57	0.455671	-0.101646	-0.321139	-0.50823	-1.6057	Phosphotyrosine protein phosphatases superfamily protein
AT2G18860	9.22221	25.8565	1.48734	9.57582	25.1709	1.39429	10.6919	23.9954	1.16623	-0.09305	-0.32111	-0.46525	-1.60555	Syntaxin/t-SNARE family protein
AT3G13200	93.3811	136.009	0.542502	97.4799	137.97	0.501174	118.362	138.141	0.222937	-0.041328	-0.319565	-0.20664	-1.59783	Cwf15 / Cwc15 cell cycle control family protein
AT1G76580	7.51423	17.4161	1.21273	9.07714	21.8925	1.27013	7.94343	14.7546	0.893336	0.0574	-0.319394	0.287	-1.59697	Squamosa promoter-binding protein-like (SBP domain) transcription factor family protein
AT1G55240	3.55544	9.8393	1.46853	1.67666	6.43427	1.94019	1.53023	3.39403	1.14925	0.47166	-0.31928	2.3583	-1.5964	Family of unknown function (DUF716)
AT1G22930	47.307	99.3714	1.07078	45.7607	94.8762	1.05194	42.8227	72.1369	0.752362	-0.01884	-0.318418	-0.0942	-1.59209	T-complex protein 11
AT3G53400	8.84606	69.8631	2.98142	10.8123	51.8039	2.26038	8.58265	54.3791	2.66356	-0.72104	-0.31786	-3.6052	-1.5893	Unknow protein
AT4G11840	2.468	3.99051	0.693234	2.72496	4.10033	0.589507	2.76415	3.58821	0.376428	-0.103727	-0.316806	-0.518635	-1.58403	phospholipase D gamma 3
AT5G03560	12.6634	18.8924	0.577143	16.1436	19.2637	0.254923	17.0404	20.4169	0.260798	-0.32222	-0.316345	-1.6111	-1.58173	Tetratricopeptide repeat (TPR)-like superfamily protein
AT1G14820	16.5963	34.7273	1.06521	16.5573	33.6621	1.02366	18.3555	30.8567	0.749375	-0.04155	-0.315835	-0.20775	-1.57917	Sec14p-like phosphatidylinositol transfer family protein
AT3G15660	47.55	63.5372	0.418157	54.5649	64.9064	0.250388	56.0314	60.1641	0.102667	-0.167769	-0.31549	-0.838845	-1.57745	glutaredoxin 4
AT1G76980	5.51636	10.106	0.873417	7.06665	9.80711	0.472801	5.19658	7.65438	0.558722	-0.400616	-0.314695	-2.00308	-1.57347	Unknown protein
AT3G29170	19.441	38.2484	0.976295	21.4973	35.1217	0.708209	27.6326	43.7135	0.661708	-0.268086	-0.314587	-1.34043	-1.57294	Eukaryotic protein of unknown function (DUF872)
AT4G28040	19.5093	124.592	2.67498	21.771	105.995	2.28352	18.2882	93.9358	2.36076	-0.39146	-0.31422	-1.9573	-1.5711	nodulin MtN21 /EamA-like transporter family protein
AT4G14030	140.851	246.803	0.809186	134.18	229.689	0.775515	164.531	231.871	0.494967	-0.033671	-0.314219	-0.168355	-1.57109	selenium-binding protein 1
AT1G77440	45.8418	61.5436	0.424945	51.7764	62.3943	0.269118	49.271	53.2032	0.110775	-0.155827	-0.31417	-0.779135	-1.57085	20S proteasome beta subunit C2
AT4G36760	33.1934	63.5442	0.936864	33.6882	58.5053	0.796324	36.002	55.439	0.622822	-0.14054	-0.314042	-0.7027	-1.57021	aminopeptidase P1
AT5G11100	2.29789	4.79812	1.06216	2.22844	5.50543	1.30482	2.11747	3.55668	0.748186	0.24266	-0.313974	1.2133	-1.56987	Calcium-dependent lipid-binding (CaLB domain) family protein
AT3G10420	29.3969	61.8345	1.07275	25.4117	47.5466	0.90385	21.7994	36.8912	0.758987	-0.1689	-0.313763	-0.8445	-1.56882	P-loop containing nucleoside triphosphate hydrolases superfamily protein
AT2G11520	9.72004	16.5541	0.768159	10.9677	14.5635	0.409096	10.1448	13.9025	0.454605	-0.359063	-0.313554	-1.79531	-1.56777	calmodulin-binding receptor-like cytoplasmic kinase 3
AT2G34140	1.88455	4.44146	1.23681	2.64056	4.3186	0.709721	3.10511	5.88895	0.923367	-0.527089	-0.313443	-2.63544	-1.56721	Dof-type zinc finger DNA-binding family protein
AT1G50940	14.5867	23.5875	0.693365	15.7404	19.7187	0.325092	15.751	20.5263	0.382024	-0.368273	-0.311341	-1.84137	-1.55671	electron transfer flavoprotein alpha
AT3G45730	32.662	87.8045	1.42668	28.9123	76.7393	1.40828	42.9728	93.1	1.11536	-0.0184	-0.31132	-0.092	-1.5566	Unknow protein
AT3G04520	13.777	21.367	0.633123	14.9094	22.6488	0.603214	15.7036	19.628	0.321823	-0.029909	-0.3113	-0.149545	-1.5565	threonine aldolase 2
AT3G53610	34.8749	68.796	0.980136	39.5237	66.5822	0.75242	41.0695	65.3011	0.669039	-0.227716	-0.311097	-1.13858	-1.55548	RAB GTPase homolog 8
AT1G08250	6.18587	14.7309	1.25179	6.00971	15.7655	1.3914	6.82706	13.1074	0.941049	0.13961	-0.310741	0.69805	-1.5537	arogenate dehydratase 6
AT4G30600	51.912	95.665	0.881923	53.5897	95.3955	0.831965	58.4314	86.8241	0.571353	-0.049958	-0.31057	-0.24979	-1.55285	signal recognition particle receptor alpha subunit family protein
AT1G10500	54.8385	96.5318	0.815815	55.0051	89.7149	0.705783	56.7889	80.6053	0.505266	-0.110032	-0.310549	-0.55016	-1.55274	chloroplast-localized ISCA-like protein
AT3G22430	4.75646	6.93473	0.543951	6.58558	6.317	-0.0600708	5.57079	6.55095	0.233822	-0.604022	-0.310129	-3.02011	-1.55064	Unknow protein
AT2G44060	207.544	319.544	0.622598	202.901	322.837	0.670032	228.768	284.123	0.312634	0.047434	-0.309964	0.23717	-1.54982	Late embryogenesis abundant protein, group 2
AT4G31750	13.3561	23.3066	0.803237	12.5129	23.8306	0.929405	14.0233	19.7418	0.493426	0.126168	-0.309811	0.63084	-1.54906	HOPW1-1-interacting 2
AT4G30460	83.1126	341.383	2.03825	80.8368	342.169	2.08163	49.9178	165.429	1.72859	0.04338	-0.30966	0.2169	-1.5483	glycine-rich protein
AT3G50910	12.8002	39.3948	1.62184	13.2284	36.4739	1.46323	14.4166	35.8031	1.31236	-0.15861	-0.30948	-0.79305	-1.5474	Unknow protein
AT3G19340	26.13	39.5502	0.597977	28.3614	39.8574	0.490918	25.8308	31.5503	0.288563	-0.107059	-0.309414	-0.535295	-1.54707	Protein of unknown function (DUF3754)
AT3G02875	6.67511	17.9843	1.42988	5.80501	15.8797	1.45182	5.92537	12.883	1.12049	0.02194	-0.30939	0.1097	-1.54695	Peptidase M20/M25/M40 family protein
AT5G54640	57.7283	83.2783	0.528662	66.6408	89.4674	0.424957	70.0674	81.6404	0.22054	-0.103705	-0.308122	-0.518525	-1.54061	Histone superfamily protein
AT4G16790	7.01029	14.1869	1.01701	8.97648	12.3046	0.454974	7.61091	12.4431	0.709205	-0.562036	-0.307805	-2.81018	-1.53903	hydroxyproline-rich glycoprotein family protein
AT5G20900	56.2681	95.7324	0.76669	59.8745	107.27	0.841231	61.3824	84.3699	0.458904	0.074541	-0.307786	0.372705	-1.53893	jasmonate-zim-domain protein 12
AT4G14990	14.3916	22.3521	0.635179	16.8973	20.4938	0.278393	15.5512	19.5168	0.327694	-0.356786	-0.307485	-1.78393	-1.53743	Topoisomerase II-associated protein PAT1
AT4G39730	168.429	294.911	0.808135	142.645	273.09	0.936942	168.55	238.575	0.501268	0.128807	-0.306867	0.644035	-1.53434	Lipase/lipooxygenase, PLAT/LH2 family protein
AT4G36960	16.7314	29.6478	0.825365	19.4394	31.2803	0.686272	19.1863	27.4972	0.519209	-0.139093	-0.306156	-0.695465	-1.53078	RNA-binding (RRM/RBD/RNP motifs) family protein
AT5G66930	23.3582	32.2619	0.465901	24.0308	29.3737	0.289643	26.7579	29.9001	0.160187	-0.176258	-0.305714	-0.88129	-1.52857	Unknow protein
AT5G10730	16.4015	29.6006	0.851798	17.5529	26.599	0.599666	15.3412	22.4142	0.547005	-0.252132	-0.304793	-1.26066	-1.52397	NAD(P)-binding Rossmann-fold superfamily protein
AT4G30200	37.8217	53.4056	0.497775	42.3461	54.0444	0.351916	38.3508	43.8625	0.193732	-0.145859	-0.304043	-0.729295	-1.52022	vernalization5/VIN3-like
AT5G18630	27.7457	43.7745	0.657826	30.4223	43.7105	0.52285	30.5617	39.0999	0.355439	-0.134976	-0.302387	-0.67488	-1.51194	alpha/beta-Hydrolases superfamily protein
AT1G80300	33.2416	44.2942	0.414129	37.6317	41.8582	0.153559	32.8575	35.5103	0.112012	-0.26057	-0.302117	-1.30285	-1.51059	nucleotide transporter 1
AT5G08760	24.246	91.4626	1.91544	19.2451	128.633	2.7407	31.5148	96.4376	1.61357	0.82526	-0.30187	4.1263	-1.50935	Unknow protein
AT5G03660	56.5463	76.8084	0.441832	57.2498	74.4624	0.37924	66.9386	73.7684	0.140164	-0.062592	-0.301668	-0.31296	-1.50834	Family of unknown function (DUF662)
AT5G16120	34.2056	66.0985	0.950383	40.7203	70.0775	0.783203	38.2388	59.9533	0.648803	-0.16718	-0.30158	-0.8359	-1.5079	alpha/beta-Hydrolases superfamily protein
AT1G13195	9.81749	18.9944	0.952144	9.28593	19.907	1.10016	11.0479	17.3439	0.650647	0.148016	-0.301497	0.74008	-1.50748	RING/U-box superfamily protein
AT4G14010	50.0347	144.544	1.53051	49.6039	144.812	1.54565	47.9816	112.509	1.22949	0.01514	-0.30102	0.0757	-1.5051	ralf-like 32
AT3G05290	13.3092	20.0528	0.591378	13.475	19.7165	0.549115	16.2126	19.833	0.290786	-0.042263	-0.300592	-0.211315	-1.50296	peroxisomal adenine nucleotide carrier 1
AT3G23325	24.3694	41.3453	0.762651	33.0312	40.1947	0.283175	30.8194	42.4762	0.462816	-0.479476	-0.299835	-2.39738	-1.49917	Splicing factor 3B subunit 5/RDS3 complex subunit 10
AT5G23530	14.1039	26.6878	0.920083	12.6486	20.4874	0.69576	10.7291	16.4928	0.620316	-0.224323	-0.299767	-1.12161	-1.49884	carboxyesterase 18
AT3G44735	21.9734	148.902	2.76053	24.2524	126.629	2.38441	19.4259	106.962	2.46104	-0.37612	-0.29949	-1.8806	-1.49745	PHYTOSULFOKINE 3 PRECURSOR
AT5G19850	11.3573	30.1389	1.40801	10.1555	31.0322	1.61151	10.7817	23.2482	1.10853	0.2035	-0.29948	1.0175	-1.4974	alpha/beta-Hydrolases superfamily protein
AT3G52220	49.8874	78.5542	0.655012	50.7332	76.6677	0.595689	56.2622	71.9861	0.355552	-0.059323	-0.29946	-0.296615	-1.4973	Unknow protein
AT1G75388	6.55197	13.8241	1.07719	6.51147	18.4158	1.49989	9.24611	15.853	0.777836	0.4227	-0.299354	2.1135	-1.49677	conserved peptide upstream open reading frame 5
AT2G41100	211.852	290.654	0.456243	239.369	295.933	0.306037	414.767	462.48	0.157091	-0.150206	-0.299152	-0.75103	-1.49576	Calcium-binding EF hand family protein
AT5G18290	7.55278	14.0148	0.891874	8.7519	13.5592	0.631599	14.6801	22.1452	0.593136	-0.260275	-0.298738	-1.30137	-1.49369	Aquaporin-like superfamily protein
AT5G28830	7.76624	21.5986	1.47565	7.70607	20.5226	1.41314	10.5687	23.8969	1.17702	-0.06251	-0.29863	-0.31255	-1.49315	calcium-binding EF hand family protein
AT5G42990	32.805	54.274	0.726347	35.4325	56.2963	0.667966	36.7521	49.438	0.427793	-0.058381	-0.298554	-0.291905	-1.49277	ubiquitin-conjugating enzyme 18
AT1G63010	19.2623	46.6144	1.275	17.2388	44.8354	1.37898	17.3945	34.2276	0.976528	0.10398	-0.298472	0.5199	-1.49236	Major Facilitator Superfamily with SPX (SYG1/Pho81/XPR1) domain-containing protein
AT1G01620	427.325	704.621	0.721516	490.549	710.998	0.53545	462.965	620.788	0.423198	-0.186066	-0.298318	-0.93033	-1.49159	plasma membrane intrinsic protein 1C
AT1G15340	97.2557	146.658	0.592605	118.684	158.743	0.419564	105.343	129.18	0.294293	-0.173041	-0.298312	-0.865205	-1.49156	methyl-CPG-binding domain 10
AT3G25620	1.21449	3.73971	1.62257	0.729131	3.97923	2.44824	0.703595	1.76209	1.32447	0.82567	-0.2981	4.12835	-1.4905	ABC-2 type transporter family protein
AT5G41350	8.73565	18.5125	1.08351	9.25463	18.4592	0.996096	10.1311	17.4671	0.785847	-0.087414	-0.297663	-0.43707	-1.48832	RING/U-box superfamily protein
AT2G17380	46.8406	80.3574	0.778673	55.6337	75.5363	0.441209	62.4735	87.208	0.481216	-0.337464	-0.297457	-1.68732	-1.48728	associated protein 19
AT4G15550	39.9232	155.228	1.95909	42.5151	154.33	1.85997	63.432	200.705	1.6618	-0.09912	-0.29729	-0.4956	-1.48645	indole-3-acetate beta-D-glucosyltransferase
AT2G43500	2.26398	4.74763	1.06834	2.86099	5.85964	1.0343	2.16614	3.69903	0.772021	-0.03404	-0.296319	-0.1702	-1.4816	Plant regulator RWP-RK family protein
AT1G17840	32.1748	76.931	1.25763	28.8056	62.8477	1.12551	29.8544	58.164	0.962182	-0.13212	-0.295448	-0.6606	-1.47724	white-brown complex homolog protein 11
AT1G76820	1.0773	1.8788	0.802395	1.21043	1.96388	0.69819	1.62029	2.30271	0.507076	-0.104205	-0.295319	-0.521025	-1.4766	eukaryotic translation initiation factor 2 (eIF-2) family protein
AT3G24315	13.4095	19.5906	0.546909	16.0996	20.0268	0.314904	15.5663	18.536	0.251909	-0.232005	-0.295	-1.16002	-1.475	Sec20 family protein
AT1G26300	11.8217	17.0742	0.530383	13.5158	17.9296	0.407698	16.66	19.6161	0.235651	-0.122685	-0.294732	-0.613425	-1.47366	BSD domain-containing protein
AT3G54950	5.19632	9.07594	0.804559	6.1362	9.42203	0.618694	6.09015	8.67694	0.51071	-0.185865	-0.293849	-0.929325	-1.46925	patatin-like protein 6
AT1G29395	91.6341	635.732	2.79446	131.664	597.552	2.1822	72.7705	411.881	2.5008	-0.61226	-0.29366	-3.0613	-1.4683	COLD REGULATED 314 INNER MEMBRANE 1
AT2G19790	86.1993	120.263	0.480452	93.0027	123.607	0.410411	105.704	120.319	0.186839	-0.070041	-0.293613	-0.350205	-1.46807	SNARE-like superfamily protein
AT1G17330	9.44475	15.5045	0.715102	9.71819	14.3533	0.562623	12.6759	16.9781	0.421582	-0.152479	-0.29352	-0.762395	-1.4676	Metal-dependent phosphohydrolase
AT3G24050	33.3173	53.3754	0.679901	36.1257	56.1863	0.637193	38.8698	50.8163	0.386642	-0.042708	-0.293259	-0.21354	-1.46629	GATA transcription factor 1
AT1G52370	16.4507	22.5019	0.451898	17.3548	24.9136	0.521601	20.0806	22.4253	0.159322	0.069703	-0.292576	0.348515	-1.46288	Ribosomal protein L22p/L17e family protein
AT1G33490	22.559	43.545	0.948804	24.0244	39.6321	0.722165	24.5326	38.6755	0.656719	-0.226639	-0.292085	-1.1332	-1.46042	Unknow protein
AT5G47620	28.8911	49.9149	0.788848	30.8826	54.4568	0.818318	34.9292	49.2987	0.497117	0.02947	-0.291731	0.14735	-1.45866	RNA-binding (RRM/RBD/RNP motifs) family protein
AT1G06780	7.64555	15.0931	0.981193	7.92694	15.265	0.945394	6.92926	11.1763	0.689663	-0.035799	-0.29153	-0.178995	-1.45765	galacturonosyltransferase 6
AT1G14520	3.74581	50.492	3.75271	2.39779	45.2492	4.23811	2.26301	24.9264	3.46136	0.4854	-0.29135	2.427	-1.45675	myo-inositol oxygenase 1
AT2G20830	13.1087	18.2692	0.478885	16.6365	19.5177	0.230428	16.095	18.3414	0.188491	-0.248457	-0.290394	-1.24229	-1.45197	transferases;folic acid binding
AT2G15580	36.2017	55.7985	0.624169	37.9863	52.8819	0.477294	49.6899	62.6689	0.334796	-0.146875	-0.289373	-0.734375	-1.44686	RING/U-box superfamily protein
AT5G58770	4.05794	35.6461	3.13493	4.57547	37.5245	3.03584	5.62091	40.4135	2.84596	-0.09909	-0.28897	-0.49545	-1.44485	Undecaprenyl pyrophosphate synthetase family protein
AT1G06640	39.1191	73.6761	0.913323	39.5826	72.2125	0.867381	53.1676	81.97	0.624549	-0.045942	-0.288774	-0.22971	-1.44387	2-oxoglutarate (2OG) and Fe(II)-dependent oxygenase superfamily protein
AT4G00360	74.863	286.455	1.93598	65.3598	231.926	1.82719	83.1974	260.634	1.64741	-0.10879	-0.28857	-0.54395	-1.44285	cytochrome P450, family 86, subfamily A, polypeptide 2
AT5G13190	38.2907	98.9286	1.36939	41.6925	106.805	1.35712	54.2226	114.713	1.08106	-0.01227	-0.28833	-0.06135	-1.44165	Unknow protein
AT2G27150	4.4654	16.1833	1.85764	4.76894	16.1473	1.75956	4.62297	13.7194	1.56932	-0.09808	-0.28832	-0.4904	-1.4416	abscisic aldehyde oxidase 3
AT3G12760	43.5562	61.775	0.504143	52.4493	65.5857	0.322458	55.6201	64.6048	0.216036	-0.181685	-0.288107	-0.908425	-1.44054	Unknow protein
AT2G38410	13.3484	21.6472	0.69752	15.0066	22.9567	0.613317	14.6233	19.4309	0.410084	-0.084203	-0.287436	-0.421015	-1.43718	ENTH/VHS/GAT family protein
AT2G46790	1.15789	4.1948	1.8571	1.1132	3.72534	1.74266	0.767706	2.28144	1.57132	-0.11444	-0.28578	-0.5722	-1.4289	pseudo-response regulator 9
AT1G02000	7.65539	13.1783	0.783622	9.74072	11.8996	0.288812	8.58647	12.1264	0.498009	-0.49481	-0.285613	-2.47405	-1.42807	UDP-D-glucuronate 4-epimerase 2
AT4G08290	27.7081	77.3231	1.48059	27.2635	66.8017	1.29292	22.4803	51.4936	1.19574	-0.18767	-0.28485	-0.93835	-1.42425	nodulin MtN21 /EamA-like transporter family protein
AT3G61060	30.719	104.508	1.76641	33.8801	111.275	1.71562	32.6403	91.1642	1.48181	-0.05079	-0.2846	-0.25395	-1.423	phloem protein 2-A13
AT5G39590	63.8608	97.5803	0.611659	61.0407	86.6095	0.504754	75.2164	94.3723	0.327317	-0.106905	-0.284342	-0.534525	-1.42171	TLD-domain containing nucleolar protein
AT3G13450	35.2199	113.364	1.6865	44.417	114.808	1.37005	40.982	108.348	1.40261	-0.31645	-0.28389	-1.58225	-1.41945	Transketolase family protein
AT4G14950	10.597	18.8871	0.833736	10.4764	20.4051	0.961783	10.6164	15.5436	0.55002	0.128047	-0.283716	0.640235	-1.41858	SNARE associated Golgi protein family
AT2G01080	9.69639	20.0402	1.04738	10.2103	22.7173	1.15376	14.0755	23.9004	0.763848	0.10638	-0.283532	0.5319	-1.41766	Late embryogenesis abundant (LEA) hydroxyproline-rich glycoprotein family
AT4G35500	4.90073	8.56285	0.805094	4.86388	7.96338	0.711274	5.06021	7.26558	0.521879	-0.09382	-0.283215	-0.4691	-1.41607	Protein kinase superfamily protein
AT4G38320	5.69887	8.57296	0.589119	6.31972	8.94594	0.501373	5.96808	7.37851	0.306062	-0.087746	-0.283057	-0.43873	-1.41528	heptahelical protein 5
AT1G76900	24.6905	39.5353	0.679185	23.5364	41.4568	0.816716	22.5559	29.6829	0.396131	0.137531	-0.283054	0.687655	-1.41527	tubby like protein 1
AT5G20480	0.830674	2.2851	1.4599	0.80426	2.31451	1.52497	1.54516	3.49432	1.17726	0.06507	-0.28264	0.32535	-1.4132	EF-TU receptor
AT3G17810	45.1349	158.222	1.80963	45.7616	142.152	1.63522	35.597	102.632	1.52765	-0.17441	-0.28198	-0.87205	-1.4099	pyrimidine 1
AT1G06210	17.6249	25.488	0.532202	18.8263	25.37	0.430377	17.7105	21.0729	0.25078	-0.101825	-0.281422	-0.509125	-1.40711	ENTH/VHS/GAT family protein
AT3G27260	20.1155	27.0269	0.42609	24.9564	31.5288	0.337262	24.9827	27.6221	0.144894	-0.088828	-0.281196	-0.44414	-1.40598	global transcription factor group E8
AT1G72790	7.22283	11.6355	0.687893	8.84125	9.80193	0.148815	9.23751	12.2476	0.406921	-0.539078	-0.280972	-2.69539	-1.40486	hydroxyproline-rich glycoprotein family protein
AT4G28600	9.9356	18.6961	0.912061	10.1212	18.5282	0.872347	10.7354	16.6295	0.631368	-0.039714	-0.280693	-0.19857	-1.40346	no pollen germination related 2
AT3G45300	23.9867	147.7	2.62236	24.3516	142.299	2.54684	26.2173	132.906	2.34182	-0.07552	-0.28054	-0.3776	-1.4027	isovaleryl-CoA-dehydrogenase
AT5G26940	11.7375	17.4705	0.573789	14.047	17.5201	0.318745	11.6513	14.2879	0.29431	-0.255044	-0.279479	-1.27522	-1.39739	Polynucleotidyl transferase, ribonuclease H-like superfamily protein
AT4G29070	24.2549	36.3252	0.582693	21.6623	36.4316	0.75	25.3497	31.2855	0.303529	0.167307	-0.279164	0.836535	-1.39582	Phospholipase A2 family protein
AT4G32440	8.72712	13.3336	0.611487	12.9635	15.0157	0.212018	10.9059	13.7369	0.332957	-0.399469	-0.27853	-1.99734	-1.39265	Plant Tudor-like RNA-binding protein
AT2G47890	17.0273	30.2467	0.82893	18.4974	32.2108	0.800225	20.1062	29.4497	0.550616	-0.028705	-0.278314	-0.143525	-1.39157	B-box type zinc finger protein with CCT domain
AT2G26690	77.804	192.21	1.30477	71.5032	165.521	1.21093	60.5799	123.457	1.0271	-0.09384	-0.27767	-0.4692	-1.38835	Major facilitator superfamily protein
AT2G02870	17.5203	47.2261	1.43055	19.0519	43.6373	1.19563	19.9227	44.3026	1.15298	-0.23492	-0.27757	-1.1746	-1.38785	Galactose oxidase/kelch repeat superfamily protein
AT3G63010	9.88702	38.8229	1.9733	10.7708	41.2466	1.93715	11.8313	38.3515	1.69668	-0.03615	-0.27662	-0.18075	-1.3831	alpha/beta-Hydrolases superfamily protein
AT1G44800	26.4543	48.7244	0.881144	28.9815	48.0051	0.728055	17.2651	26.2526	0.604604	-0.153089	-0.27654	-0.765445	-1.3827	nodulin MtN21 /EamA-like transporter family protein
AT1G69250	17.0927	29.7271	0.798404	21.7827	32.7439	0.588046	17.9623	25.802	0.522515	-0.210358	-0.275889	-1.05179	-1.37945	Nuclear transport factor 2 (NTF2) family protein with RNA binding (RRM-RBD-RNP motifs) domain
AT1G26450	14.0996	31.398	1.15502	16.1322	34.4532	1.0947	15.6374	28.7656	0.879345	-0.06032	-0.275675	-0.3016	-1.37837	Carbohydrate-binding X8 domain superfamily protein
AT5G09390	17.7461	27.7859	0.646851	19.8544	28.4767	0.520322	22.5126	29.1225	0.371404	-0.126529	-0.275447	-0.632645	-1.37723	CD2-binding protein-related
AT4G39780	13.143	22.377	0.767724	12.5419	20.9053	0.73712	17.6367	24.8329	0.493671	-0.030604	-0.274053	-0.15302	-1.37026	Integrase-type DNA-binding superfamily protein
AT5G11860	14.5176	21.2637	0.550586	14.1293	23.7755	0.750787	17.6399	21.3674	0.276569	0.200201	-0.274017	1.001	-1.37008	SCP1-like small phosphatase 5
AT2G40435	1.864	4.43437	1.25033	0.85082	3.63163	2.09369	0.502972	0.989627	0.976407	0.84336	-0.273923	4.2168	-1.36961	Unknow protein
AT5G17980	1.60728	3.13698	0.964753	1.69739	3.23027	0.928334	1.34937	2.17819	0.690843	-0.036419	-0.27391	-0.182095	-1.36955	C2 calcium/lipid-binding plant phosphoribosyltransferase family protein
AT4G27560	6.07152	51.8669	3.09468	7.61849	59.8091	2.97279	5.08297	35.9159	2.82088	-0.12189	-0.2738	-0.60945	-1.369	UDP-Glycosyltransferase superfamily protein
AT5G18120	11.8822	19.468	0.712296	12.0952	21.1873	0.808767	12.8765	17.4554	0.438931	0.096471	-0.273365	0.482355	-1.36683	APR-like 7
AT5G17280	35.7871	78.1055	1.12598	37.8805	77.6742	1.03598	49.0493	88.5803	0.852754	-0.09	-0.273226	-0.45	-1.36613	Unknow protein
AT4G24060	18.286	24.6519	0.430963	24.2226	32.7158	0.433633	20.6713	23.0634	0.157978	0.00267	-0.272985	0.01335	-1.36492	Dof-type zinc finger DNA-binding family protein
AT3G09850	27.4671	45.4623	0.72697	30.5393	44.3115	0.537015	27.3866	37.515	0.453994	-0.189955	-0.272976	-0.949775	-1.36488	D111/G-patch domain-containing protein
AT1G16810	84.2555	109.984	0.384447	100.126	115.147	0.201663	110.798	119.709	0.111602	-0.182784	-0.272845	-0.91392	-1.36423	Unknow protein
AT5G17900	26.7263	36.8993	0.465336	32.1187	40.736	0.342892	34.8387	39.8132	0.192555	-0.122444	-0.272781	-0.61222	-1.36391	microfibrillar-associated protein-related
AT3G15940	11.1139	16.5589	0.57524	11.939	16.1446	0.435363	11.063	13.6481	0.302959	-0.139877	-0.272281	-0.699385	-1.3614	UDP-Glycosyltransferase superfamily protein
AT1G08430	2.33275	5.35301	1.19832	2.05822	4.34562	1.07817	2.29154	4.35582	0.926627	-0.12015	-0.271693	-0.60075	-1.35847	aluminum-activated malate transporter 1
AT5G25980	70.9648	118.38	0.738246	95.7235	129.053	0.431017	83.6061	115.555	0.466893	-0.307229	-0.271353	-1.53614	-1.35676	glucoside glucohydrolase 2
AT2G26600	12.1912	23.6802	0.957847	11.1118	20.6711	0.895523	12.116	19.4993	0.686511	-0.062324	-0.271336	-0.31162	-1.35668	Glycosyl hydrolase superfamily protein
AT4G30390	16.6263	23.9335	0.525563	23.006	24.3038	0.0791675	22.2227	26.5056	0.25426	-0.446396	-0.271303	-2.23198	-1.35652	Unknow protein
AT5G59590	2.92662	8.39058	1.51954	3.19315	8.69411	1.44506	3.56041	8.46251	1.24904	-0.07448	-0.2705	-0.3724	-1.3525	UDP-glucosyl transferase 76E2
AT4G31290	78.9828	128.714	0.704554	91.019	145.938	0.681116	95.3704	128.864	0.43423	-0.023438	-0.270324	-0.11719	-1.35162	ChaC-like family protein
AT2G24040	24.0021	80.6174	1.74793	23.8873	65.3835	1.45269	19.5414	54.4447	1.47826	-0.29524	-0.26967	-1.4762	-1.34835	Low temperature and salt responsive protein family
AT4G25720	14.7292	22.5138	0.61213	15.9924	19.3712	0.276531	18.0454	22.8829	0.342636	-0.335599	-0.269494	-1.67799	-1.34747	glutaminyl cyclase
AT3G63000	28.4334	39.9367	0.490129	30.1608	39.4532	0.387467	32.8925	38.3756	0.22243	-0.102662	-0.267699	-0.51331	-1.33849	NPL4-like protein 1
AT2G31350	27.0521	52.1479	0.946872	26.4195	49.6843	0.91119	28.9324	46.3352	0.679419	-0.035682	-0.267453	-0.17841	-1.33727	glyoxalase 2-5
AT5G01030	6.14321	9.55368	0.637064	6.22364	9.58351	0.622795	6.35788	8.21826	0.370288	-0.014269	-0.266776	-0.071345	-1.33388	Protein of unknown function (DUF3527)
AT1G15350	28.983	45.6668	0.655941	33.2668	50.1968	0.593511	41.5667	54.4465	0.389411	-0.06243	-0.26653	-0.31215	-1.33265	Unknow protein
AT3G47340	100.027	821.944	3.03865	129.912	742.582	2.51501	115.994	792.41	2.7722	-0.52364	-0.26645	-2.6182	-1.33225	glutamine-dependent asparagine synthase 1
AT3G17820	53.3608	75.5845	0.502309	54.3998	78.2413	0.52433	53.2657	62.7275	0.23589	0.022021	-0.266419	0.110105	-1.3321	glutamine synthetase 1.3
AT4G14020	32.5287	69.8363	1.10226	32.6872	65.4185	1.00097	29.6613	52.9541	0.836161	-0.10129	-0.266099	-0.50645	-1.33049	Rapid alkalinization factor (RALF) family protein
AT1G21200	6.39107	10.7216	0.746396	6.99948	8.43723	0.269522	7.09511	9.89868	0.480412	-0.476874	-0.265984	-2.38437	-1.32992	sequence-specific DNA binding transcription factors
AT4G29660	11.8204	19.2334	0.702333	14.489	20.5052	0.501027	14.8295	20.0671	0.43636	-0.201306	-0.265973	-1.00653	-1.32986	embryo defective 2752
AT1G13880	14.5579	26.7398	0.877185	14.8415	27.5755	0.89375	16.7109	25.535	0.611687	0.016565	-0.265498	0.082825	-1.32749	ELM2 domain-containing protein
AT4G35790	52.6368	114.407	1.12003	50.9827	107.204	1.07228	46.4616	84.0164	0.854632	-0.04775	-0.265398	-0.23875	-1.32699	phospholipase D delta
AT3G12180	16.0894	23.8135	0.565664	14.7428	19.1954	0.380744	18.9446	23.3281	0.300283	-0.18492	-0.265381	-0.9246	-1.3269	Cornichon family protein
AT5G39570	302.245	849.122	1.49025	311.385	860.535	1.46653	296.133	692.167	1.22488	-0.02372	-0.26537	-0.1186	-1.32685	Unknow protein
AT4G27830	13.3724	33.1426	1.30943	11.8279	34.6296	1.54981	15.1306	31.2042	1.04427	0.24038	-0.26516	1.2019	-1.3258	beta glucosidase 10
AT5G58350	13.1978	51.7162	1.97031	14.0855	44.0831	1.64601	13.2441	43.199	1.70564	-0.3243	-0.26467	-1.6215	-1.32335	with no lysine (K) kinase 4
AT3G07550	5.23217	10.6273	1.02229	6.26702	10.3166	0.719115	5.91177	9.99698	0.757903	-0.303175	-0.264387	-1.51587	-1.32193	RNI-like superfamily protein
AT1G66410	162.376	250.164	0.623536	176.705	259.835	0.556251	186.752	239.547	0.359183	-0.067285	-0.264353	-0.336425	-1.32177	calmodulin 4
AT3G05937	5.06775	18.3055	1.85286	5.2088	17.5808	1.75498	4.64501	13.9867	1.5903	-0.09788	-0.26256	-0.4894	-1.3128	Unknow protein
AT3G20083	1.00349	6.58238	2.71359	0.44926	8.70307	4.2759	1.05534	5.77152	2.45125	1.56231	-0.26234	7.81155	-1.3117	Unknow protein
AT5G35460	27.2896	38.9249	0.512341	23.8354	38.2187	0.681171	26.0897	31.0337	0.250354	0.16883	-0.261987	0.84415	-1.30994	Unknow protein
AT3G15353	1108.34	1435.74	0.373391	1172.91	1458.55	0.314446	1306.74	1411.69	0.111457	-0.058945	-0.261934	-0.294725	-1.30967	metallothionein 3
AT1G07390	1.30132	3.11521	1.25935	1.28861	2.27176	0.818002	1.61677	3.22792	0.997488	-0.441348	-0.261862	-2.20674	-1.30931	receptor like protein 1
AT2G23450	14.8179	24.3406	0.71602	14.5627	22.155	0.605354	16.6759	22.8468	0.454222	-0.110666	-0.261798	-0.55333	-1.30899	Protein kinase superfamily protein
AT5G01830	4.0659	8.87696	1.12649	4.54042	9.08817	1.00116	4.48206	8.16214	0.864784	-0.12533	-0.261706	-0.62665	-1.30853	ARM repeat superfamily protein
AT3G50980	2.8721	13.0118	2.17965	1.63122	13.724	3.07268	1.88836	7.13621	1.91802	0.89303	-0.26163	4.46515	-1.30815	dehydrin xero 1
AT5G43745	12.4631	19.1232	0.617665	10.2595	17.1561	0.741763	10.1355	12.9735	0.356152	0.124098	-0.261513	0.62049	-1.30756	Protein of unknown function (DUF1012)
AT1G28140	54.248	71.7512	0.403432	51.3983	75.5335	0.555398	55.124	60.8488	0.142548	0.151966	-0.260884	0.75983	-1.30442	Unknow protein
AT1G43890	57.536	136.123	1.24237	66.28	153.819	1.21459	69.2439	136.741	0.981682	-0.02778	-0.260688	-0.1389	-1.30344	RAB GTPASE HOMOLOG B18
AT3G44880	31.3754	74.2894	1.24352	30.5744	68.0727	1.15475	26.89	53.1449	0.982859	-0.08877	-0.260661	-0.44385	-1.3033	Pheophorbide a oxygenase family protein with Rieske [2Fe-2S] domain
AT3G16220	14.6292	30.5923	1.06431	14.2043	27.4785	0.951977	16.6099	28.997	0.803857	-0.112333	-0.260453	-0.561665	-1.30227	Predicted eukaryotic LigT
AT4G05020	10.0619	27.1516	1.43214	9.71647	28.2963	1.54211	7.30273	16.4536	1.17189	0.10997	-0.26025	0.54985	-1.30125	NAD(P)H dehydrogenase B2
AT1G62600	14.6642	28.9803	0.982777	16.2212	26.716	0.719828	15.3076	25.27	0.723176	-0.262949	-0.259601	-1.31474	-1.298	Flavin-binding monooxygenase family protein
AT5G38895	10.5486	16.5837	0.65271	12.2399	16.5808	0.437923	12.9334	16.9851	0.393163	-0.214787	-0.259547	-1.07394	-1.29774	RING/U-box superfamily protein
AT3G05165	27.3801	49.4873	0.853929	27.4512	38.5568	0.490118	39.376	59.4693	0.59483	-0.363811	-0.259099	-1.81906	-1.2955	Major facilitator superfamily protein
AT2G38750	21.6481	37.785	0.80357	16.6555	32.093	0.946261	14.8322	21.6326	0.544474	0.142691	-0.259096	0.713455	-1.29548	annexin 4
AT5G11740	627.452	1544.95	1.29999	617.26	1569.22	1.3461	616.641	1269.02	1.04121	0.04611	-0.25878	0.23055	-1.2939	arabinogalactan protein 15
AT3G12920	16.6612	45.7323	1.45672	23.2521	48.9029	1.07256	18.6235	42.7281	1.19806	-0.38416	-0.25866	-1.9208	-1.2933	SBP (S-ribonuclease binding protein) family protein
AT3G21230	4.32814	9.97921	1.20518	4.8751	8.06786	0.726752	3.78644	7.29808	0.946675	-0.478428	-0.258505	-2.39214	-1.29252	4-coumarate:CoA ligase 5
AT5G55400	6.5316	13.6899	1.06761	8.04186	15.0504	0.904198	5.54564	9.71815	0.809326	-0.163412	-0.258284	-0.81706	-1.29142	Actin binding Calponin homology (CH) domain-containing protein
AT2G16760	3.55322	8.69114	1.29042	2.53865	5.00517	0.979355	2.21285	4.52585	1.03228	-0.311065	-0.25814	-1.55532	-1.2907	Calcium-dependent phosphotriesterase superfamily protein
AT4G14600	10.4189	18.8047	0.851891	11.3712	17.5268	0.624175	13.229	19.9699	0.594123	-0.227716	-0.257768	-1.13858	-1.28884	Target SNARE coiled-coil domain protein
AT2G36590	1.00734	14.5057	3.84799	0.562761	11.367	4.33619	1.02861	12.3888	3.59028	0.4882	-0.25771	2.441	-1.28855	proline transporter 3
AT3G12730	3.8546	6.67255	0.791658	4.48832	6.6966	0.577253	4.02242	5.82745	0.534801	-0.214405	-0.256857	-1.07202	-1.28429	Homeodomain-like superfamily protein
AT1G54575	11.998	57.261	2.25476	11.8573	54.5631	2.20216	10.206	40.7653	1.99793	-0.0526	-0.25683	-0.263	-1.28415	Unknown protein
AT5G58110	65.3934	93.4696	0.515353	69.3346	101.078	0.543827	89.3697	106.921	0.258694	0.028474	-0.256659	0.14237	-1.28329	chaperone binding;ATPase activators
AT4G11800	10.089	20.1583	0.998595	9.18601	22.3874	1.28518	9.7407	16.2951	0.74234	0.286585	-0.256255	1.43293	-1.28127	Calcineurin-like metallo-phosphoesterase superfamily protein
AT3G01970	6.27114	34.2666	2.45	5.33747	28.8063	2.43216	6.57815	30.0975	2.19389	-0.01784	-0.25611	-0.0892	-1.28055	WRKY DNA-binding protein 45
AT2G02860	11.9129	18.7006	0.650562	11.7671	20.0942	0.772021	15.0921	19.8393	0.394567	0.121459	-0.255995	0.607295	-1.27997	sucrose transporter 2
AT5G50230	11.966	18.2129	0.606018	13.4551	18.8886	0.489362	13.7777	17.5631	0.350206	-0.116656	-0.255812	-0.58328	-1.27906	Transducin/WD40 repeat-like superfamily protein
AT5G58020	39.5911	74.8305	0.91845	40.3291	72.76	0.851325	43.8937	69.4832	0.66265	-0.067125	-0.2558	-0.335625	-1.279	Unknow protein
AT5G19860	111.215	161.256	0.536006	111.803	132.796	0.248255	124.455	151.157	0.28042	-0.287751	-0.255586	-1.43876	-1.27793	Protein of unknown function, DUF538
AT1G08970	30.8887	48.7028	0.656927	34.6287	56.7369	0.712318	33.6203	44.4085	0.401503	0.055391	-0.255424	0.276955	-1.27712	nuclear factor Y, subunit C9
AT3G43210	3.64764	6.16961	0.758217	4.63198	5.01384	0.114288	3.39842	4.81684	0.503222	-0.643929	-0.254995	-3.21964	-1.27498	ATP binding microtubule motor family protein
AT5G43460	103.366	139.439	0.431873	114.372	142.479	0.317016	129.182	146.048	0.17703	-0.114857	-0.254843	-0.574285	-1.27422	HR-like lesion-inducing protein-related
AT1G05620	14.6467	21.3432	0.543202	15.6415	19.7784	0.338547	12.5914	15.3773	0.288363	-0.204655	-0.254839	-1.02327	-1.27419	uridine-ribohydrolase 2
AT1G29060	8.73765	18.902	1.11322	10.3779	17.4227	0.747449	9.08429	16.472	0.858571	-0.365771	-0.254649	-1.82886	-1.27325	Target SNARE coiled-coil domain protein
AT2G40460	10.1462	29.66	1.54758	9.08598	29.0827	1.67844	5.82767	14.2838	1.29339	0.13086	-0.25419	0.6543	-1.27095	Major facilitator superfamily protein
AT3G22370	28.3361	84.7329	1.58028	25.6783	82.4997	1.68384	28.0215	70.2652	1.32628	0.10356	-0.254	0.5178	-1.27	alternative oxidase 1A
AT1G76870	2.82141	5.03612	0.835896	2.13744	5.59135	1.38731	3.2218	4.82277	0.581994	0.551414	-0.253902	2.75707	-1.26951	Unknown protein
AT3G19620	2.97296	6.38019	1.1017	3.80848	7.31242	0.941134	1.5138	2.72495	0.848055	-0.160566	-0.253645	-0.80283	-1.26822	Glycosyl hydrolase family protein
AT5G43760	91.7721	212.604	1.21204	76.2036	182.292	1.25832	88.2325	171.603	0.959695	0.04628	-0.252345	0.2314	-1.26173	3-ketoacyl-CoA synthase 20
AT1G28610	2.6511	4.53636	0.774944	2.45611	4.84975	0.981534	2.7094	3.89268	0.52279	0.20659	-0.252154	1.03295	-1.26077	GDSL-like Lipase/Acylhydrolase superfamily protein
AT4G23730	13.8196	28.0389	1.02072	14.9212	28.1493	0.915737	13.205	22.5114	0.769569	-0.104983	-0.251151	-0.524915	-1.25576	Galactose mutarotase-like superfamily protein
AT3G20860	4.78176	8.13278	0.766207	4.84016	7.37686	0.607952	4.6872	6.7021	0.515887	-0.158255	-0.25032	-0.791275	-1.2516	NIMA-related kinase 5
AT2G46490	70.1163	93.4727	0.414796	81.4604	92.7437	0.187151	100.087	112.189	0.164681	-0.227645	-0.250115	-1.13822	-1.25057	Unknow protein
AT5G03530	11.119	17.6328	0.665234	13.0247	20.7255	0.670153	12.9589	17.2844	0.415529	0.004919	-0.249705	0.024595	-1.24853	RAB GTPase homolog C2A
AT2G02100	761.404	2108.08	1.4692	817.759	2322.16	1.50572	789.831	1840.13	1.2202	0.03652	-0.249	0.1826	-1.245	low-molecular-weight cysteine-rich 69
AT1G64200	31.2657	50.8419	0.701437	30.2662	49.3563	0.705524	32.7977	44.8816	0.45253	0.004087	-0.248907	0.020435	-1.24453	vacuolar H+-ATPase subunit E isoform 3
AT3G59500	27.9716	45.3962	0.698609	27.9145	43.2602	0.632024	28.6518	39.135	0.449833	-0.066585	-0.248776	-0.332925	-1.24388	Integral membrane HRF1 family protein
AT3G22950	23.7144	43.3186	0.869221	26.2643	39.6649	0.594763	26.7036	41.0532	0.620462	-0.274458	-0.248759	-1.37229	-1.2438	ADP-ribosylation factor C1
AT5G42890	51.9374	78.7087	0.59975	59.8702	69.4644	0.214435	55.6552	70.9912	0.351122	-0.385315	-0.248628	-1.92658	-1.24314	sterol carrier protein 2
AT4G00355	38.1635	67.9479	0.832237	39.8991	68.054	0.770323	43.8018	65.6453	0.583704	-0.061914	-0.248533	-0.30957	-1.24267	Unknow protein
AT1G04360	4.08841	7.07905	0.792017	4.68	5.65105	0.27201	3.13796	4.57375	0.543551	-0.520007	-0.248466	-2.60004	-1.24233	RING/U-box superfamily protein
AT5G52210	16.1129	28.4846	0.821966	17.1813	29.9061	0.799604	20.0628	29.86	0.573689	-0.022362	-0.248277	-0.11181	-1.24138	GTP-binding protein 1
AT5G01800	68.2697	102.927	0.592308	71.3902	102.802	0.526065	81.8476	103.972	0.345188	-0.066243	-0.24712	-0.331215	-1.2356	saposin B domain-containing protein
AT3G60910	13.2528	19.7668	0.576777	15.3269	20.1476	0.39454	15.4367	19.4065	0.330177	-0.182237	-0.2466	-0.911185	-1.233	S-adenosyl-L-methionine-dependent methyltransferases superfamily protein
AT5G65925	13.1789	24.6248	0.901883	13.3841	17.0078	0.34567	19.4947	30.7155	0.655884	-0.556213	-0.245999	-2.78107	-1.22999	Unknow protein
AT5G54710	3.98624	7.05203	0.823009	5.59208	6.38021	0.19022	10.6261	15.8515	0.577015	-0.632789	-0.245994	-3.16395	-1.22997	Ankyrin repeat family protein
AT4G19045	6.6795	10.8839	0.70439	6.50511	10.2717	0.659029	6.58264	9.04627	0.458656	-0.045361	-0.245734	-0.226805	-1.22867	Mob1/phocein family protein
AT4G16670	3.65014	7.34954	1.0097	3.74313	5.41337	0.532284	4.59427	7.80193	0.763995	-0.477416	-0.245705	-2.38708	-1.22853	Plant protein of unknown function (DUF828) with plant pleckstrin homology-like region
AT1G13960	11.8663	29.2571	1.30192	13.6869	29.6845	1.11691	14.2638	29.6701	1.05665	-0.18501	-0.24527	-0.92505	-1.22635	WRKY DNA-binding protein 4
AT3G02360	86.4347	135.241	0.645846	89.0354	126.723	0.509231	82.7738	109.273	0.400689	-0.136615	-0.245157	-0.683075	-1.22579	6-phosphogluconate dehydrogenase family protein
AT1G72680	15.8284	88.1973	2.47822	14.7328	76.0974	2.36882	13.3152	62.6041	2.23318	-0.1094	-0.24504	-0.547	-1.2252	cinnamyl-alcohol dehydrogenase
AT5G26600	20.7564	46.9855	1.17866	21.7089	45.747	1.07539	19.8717	37.9575	0.933673	-0.10327	-0.244987	-0.51635	-1.22494	Pyridoxal phosphate (PLP)-dependent transferases superfamily protein
AT3G14810	6.03088	71.3751	3.56498	4.88924	73.3001	3.90613	3.0176	30.152	3.32078	0.34115	-0.2442	1.70575	-1.221	mechanosensitive channel of small conductance-like 5
AT1G03290	12.1065	22.3152	0.882239	12.5255	19.915	0.668992	12.499	19.4554	0.638362	-0.213247	-0.243877	-1.06623	-1.21938	Unknow protein
AT3G45970	15.216	186.615	3.6164	17.2423	168.757	3.29092	15.4632	160.2	3.37296	-0.32548	-0.24344	-1.6274	-1.2172	expansin-like A1
AT5G42190	86.6716	115.729	0.417125	92.9925	101.59	0.127574	94.9552	107.11	0.173779	-0.289551	-0.243346	-1.44775	-1.21673	E3 ubiquitin ligase SCF complex subunit SKP1/ASK1 family protein
AT3G53880	9.54303	15.0157	0.653955	10.7177	15.1767	0.501863	9.47003	12.5888	0.410702	-0.152092	-0.243253	-0.76046	-1.21626	NAD(P)-linked oxidoreductase superfamily protein
AT4G35240	6.45374	11.2762	0.805077	7.44624	9.67177	0.377268	5.79089	8.54946	0.562049	-0.427809	-0.243028	-2.13905	-1.21514	Protein of unknown function (DUF630 and DUF632)
AT2G40890	40.36	87.3272	1.1135	39.5184	78.982	0.998998	37.4287	68.4322	0.87053	-0.114502	-0.24297	-0.57251	-1.21485	cytochrome P450, family 98, subfamily A, polypeptide 3
AT1G66890	24.9201	43.1246	0.791205	21.9564	41.5693	0.920877	23.5767	34.4806	0.548424	0.129672	-0.242781	0.64836	-1.21391	Unknown protein
AT5G63930	5.46521	7.45828	0.448564	5.99055	7.20387	0.266084	5.79352	6.68211	0.205863	-0.18248	-0.242701	-0.9124	-1.21351	Leucine-rich repeat protein kinase family protein
AT4G27680	13.3889	28.8298	1.10653	13.4952	26.1715	0.955557	14.277	25.9888	0.864195	-0.150973	-0.242335	-0.754865	-1.21167	P-loop containing nucleoside triphosphate hydrolases superfamily protein
AT3G17440	23.2919	46.9625	1.01168	27.0183	48.6832	0.849489	25.8511	44.0636	0.769366	-0.162191	-0.242314	-0.810955	-1.21157	novel plant snare 13
AT4G19200	145.014	344.271	1.24735	140.707	347.231	1.30321	178.775	358.836	1.00518	0.05586	-0.24217	0.2793	-1.21085	proline-rich family protein
AT1G64950	28.9132	101.763	1.8154	28.604	90.254	1.65777	31.1705	92.7638	1.57338	-0.15763	-0.24202	-0.78815	-1.2101	cytochrome P450, family 89, subfamily A, polypeptide 5
AT5G64020	10.3127	29.1052	1.49685	12.6658	29.0444	1.19732	13.0671	31.1932	1.25529	-0.29953	-0.24156	-1.49765	-1.2078	TRICHOME BIREFRINGENCE-LIKE 14
AT5G56150	50.7934	74.7123	0.556706	51.7452	71.5569	0.467668	49.5965	61.7126	0.315324	-0.089038	-0.241382	-0.44519	-1.20691	ubiquitin-conjugating enzyme 30
AT5G14410	28.4965	57.3042	1.00786	32.0205	51.343	0.681174	34.1235	58.0588	0.766748	-0.326686	-0.241112	-1.63343	-1.20556	Unknow protein
AT5G15310	9.75232	15.8052	0.696586	10.8137	16.6006	0.618379	9.43119	12.9369	0.455975	-0.078207	-0.240611	-0.391035	-1.20305	myb domain protein 16
AT2G42890	13.2481	26.6108	1.00622	13.543	20.9667	0.630555	12.0822	20.549	0.76618	-0.375665	-0.24004	-1.87832	-1.2002	MEI2-like 2
AT2G17220	12.676	19.1679	0.596597	12.474	20.2591	0.699647	12.6431	16.1882	0.356593	0.10305	-0.240004	0.51525	-1.20002	Protein kinase superfamily protein
AT1G09970	61.0793	109.095	0.836827	66.9842	104.225	0.637803	86.3867	130.676	0.597111	-0.199024	-0.239716	-0.99512	-1.19858	Leucine-rich receptor-like protein kinase family protein
AT5G10480	108.568	184.846	0.767719	104.207	148.784	0.513769	103.422	149.207	0.528769	-0.25395	-0.23895	-1.26975	-1.19475	Protein-tyrosine phosphatase-like, PTPLA
AT1G32870	4.46392	18.8998	2.08199	4.66409	20.7746	2.15515	3.93905	14.1327	1.84312	0.07316	-0.23887	0.3658	-1.19435	NAC domain protein 13
AT5G25810	6.66426	10.2212	0.617053	7.59856	11.0708	0.542961	13.4642	17.4998	0.378211	-0.074092	-0.238842	-0.37046	-1.19421	Integrase-type DNA-binding superfamily protein
AT4G26060	10.901	19.0443	0.804891	9.98733	18.4029	0.881759	13.8739	20.5399	0.566054	0.076868	-0.238837	0.38434	-1.19419	Ribosomal protein L18ae family
AT1G68300	39.5003	63.0908	0.675565	44.3134	58.5322	0.401486	42.9713	58.1639	0.436751	-0.274079	-0.238814	-1.37039	-1.19407	Adenine nucleotide alpha hydrolases-like superfamily protein
AT3G20620	5.6109	11.5787	1.04517	5.43284	11.5118	1.08333	5.03064	8.80371	0.80737	0.03816	-0.2378	0.1908	-1.189	F-box family protein-related
AT1G17490	22.2087	43.899	0.983062	25.3682	37.0939	0.548163	27.8718	46.7302	0.745549	-0.434899	-0.237513	-2.1745	-1.18756	Unknow protein
AT1G23440	43.0329	107.363	1.31898	42.7532	91.745	1.1016	43.1028	91.2167	1.08152	-0.21738	-0.23746	-1.0869	-1.1873	Peptidase C15, pyroglutamyl peptidase I-like
AT3G66654	28.5611	40.7177	0.511604	29.0134	39.456	0.443526	35.6648	43.1293	0.274166	-0.068078	-0.237438	-0.34039	-1.18719	Cyclophilin-like peptidyl-prolyl cis-trans isomerase family protein
AT1G33110	24.0311	69.614	1.53447	20.5874	70.3563	1.77292	25.4347	62.4997	1.29705	0.23845	-0.23742	1.19225	-1.1871	MATE efflux family protein
AT1G77540	40.9764	58.3366	0.509609	43.3188	66.456	0.617406	49.2041	59.4619	0.273188	0.107797	-0.236421	0.538985	-1.1821	Acyl-CoA N-acyltransferases (NAT) superfamily protein
AT2G30250	16.4453	33.0938	1.00888	16.9191	28.733	0.764057	21.5041	36.738	0.772661	-0.244823	-0.236219	-1.22412	-1.18109	WRKY DNA-binding protein 25
AT1G74510	13.556	22.2402	0.714244	15.5287	24.781	0.674301	14.749	20.5431	0.478042	-0.039943	-0.236202	-0.199715	-1.18101	Galactose oxidase/kelch repeat superfamily protein
AT3G08600	9.68992	19.9045	1.03853	10.4325	18.0551	0.791324	9.55613	16.6673	0.802526	-0.247206	-0.236004	-1.23603	-1.18002	Protein of unknown function (DUF1191)
AT5G14230	3.75622	9.39314	1.32232	3.9204	7.6476	0.964004	4.24874	9.02153	1.08634	-0.358316	-0.23598	-1.79158	-1.1799	Unknow protein
AT5G57330	42.2688	57.5028	0.444038	46.3224	55.2567	0.254441	45.6829	52.7923	0.208674	-0.189597	-0.235364	-0.947985	-1.17682	Galactose mutarotase-like superfamily protein
AT1G09920	34.3331	50.2321	0.549009	35.638	54.0254	0.600224	39.8144	49.4938	0.313957	0.051215	-0.235052	0.256075	-1.17526	TRAF-type zinc finger-related
AT5G27930	9.87683	45.1185	2.1916	10.1647	47.2324	2.21622	8.81019	34.2044	1.95694	0.02462	-0.23466	0.1231	-1.1733	Protein phosphatase 2C family protein
AT1G72175	13.7596	25.5306	0.891789	15.2952	25.5895	0.742469	17.6753	27.8777	0.657376	-0.14932	-0.234413	-0.7466	-1.17207	RING/U-box protein with domain of unknown function (DUF 1232)
AT3G55360	91.8649	146.458	0.672897	81.9927	124.004	0.596822	85.4265	115.796	0.438829	-0.076075	-0.234068	-0.380375	-1.17034	3-oxo-5-alpha-steroid 4-dehydrogenase family protein
AT5G65470	20.0108	61.1555	1.6117	18.6933	59.9625	1.68154	15.2121	39.542	1.37816	0.06984	-0.23354	0.3492	-1.1677	O-fucosyltransferase family protein
AT5G39340	22.059	57.0763	1.37153	25.1105	50.7307	1.01457	25.7655	56.7186	1.13838	-0.35696	-0.23315	-1.7848	-1.16575	histidine-containing phosphotransmitter 3
AT4G32070	12.5331	37.412	1.57776	12.5613	34.3365	1.45076	10.1551	25.7917	1.3447	-0.127	-0.23306	-0.635	-1.1653	Octicosapeptide/Phox/Bem1p (PB1) domain-containing protein / tetratricopeptide repeat (TPR)-containing protein
AT1G66580	208.125	313.116	0.589244	232.567	313.892	0.432626	264.964	339.184	0.356276	-0.156618	-0.232968	-0.78309	-1.16484	senescence associated gene 24
AT1G29300	4.18233	9.24121	1.14378	4.58084	8.25136	0.849019	3.28384	6.18323	0.912975	-0.294761	-0.230805	-1.47381	-1.15403	Plant protein of unknown function (DUF641)
AT5G64230	3.70238	11.9201	1.68687	2.71384	10.3261	1.92788	3.08502	8.4664	1.45647	0.24101	-0.2304	1.20505	-1.152	Unknow protein
AT5G23760	27.5781	77.5654	1.49189	30.4415	63.8409	1.06844	24.2874	58.2352	1.26168	-0.42345	-0.23021	-2.11725	-1.15105	Copper transport protein family
AT4G00570	37.58	55.7399	0.568744	42.9985	56.9245	0.404762	43.0764	54.4758	0.338718	-0.163982	-0.230026	-0.81991	-1.15013	NAD-dependent malic enzyme 2
AT2G38880	16.4152	23.7975	0.535777	18.4489	26.7448	0.535725	20.0622	24.8019	0.305974	-5.2e-05	-0.229803	-0.00026	-1.14901	nuclear factor Y, subunit B1
AT3G14010	25.3127	36.5983	0.531915	25.5721	38.4127	0.587011	28.6248	35.2976	0.302304	0.055096	-0.229611	0.27548	-1.14806	CTC-interacting domain 4
AT1G32150	10.352	15.687	0.59966	11.1535	15.5979	0.483854	11.7594	15.2005	0.37031	-0.115806	-0.22935	-0.57903	-1.14675	basic region/leucine zipper transcription factor 68
AT4G13540	10.6227	28.2584	1.41153	9.22507	22.5302	1.28823	10.6405	24.1474	1.18229	-0.1233	-0.22924	-0.6165	-1.1462	Unknow protein
AT3G48460	7.6307	33.2051	2.12152	6.88997	34.1027	2.30732	5.66396	21.0289	1.89249	0.1858	-0.22903	0.929	-1.14515	GDSL-like Lipase/Acylhydrolase superfamily protein
AT4G19450	16.3694	31.828	0.959298	16.0739	33.476	1.0584	17.4339	28.9231	0.730333	0.099102	-0.228965	0.49551	-1.14482	Major facilitator superfamily protein
AT1G67810	5.14675	13.1226	1.35031	6.93694	10.4577	0.592199	9.86334	21.4633	1.12173	-0.758111	-0.22858	-3.79055	-1.1429	sulfur E2
AT3G20290	24.9068	36.0162	0.532107	25.8747	38.2499	0.563916	27.7107	34.2184	0.304329	0.031809	-0.227778	0.159045	-1.13889	EPS15 homology domain 1
AT1G01610	53.332	125.503	1.23465	48.9144	107.637	1.13785	54.5645	109.681	1.00728	-0.0968	-0.22737	-0.484	-1.13685	glycerol-3-phosphate acyltransferase 4
AT4G21192	13.9607	22.5176	0.68968	16.8597	20.5232	0.283676	16.7801	23.1235	0.462602	-0.406004	-0.227078	-2.03002	-1.13539	Cytochrome c oxidase biogenesis protein Cmc1-like
AT2G32250	4.16521	8.46859	1.02373	4.91056	9.08647	0.887834	5.19081	9.0201	0.797184	-0.135896	-0.226546	-0.67948	-1.13273	FAR1-related sequence 2
AT5G67580	10.5178	16.1274	0.616681	11.0634	17.974	0.70011	12.6312	16.5539	0.39018	0.083429	-0.226501	0.417145	-1.13251	Homeodomain-like/winged-helix DNA-binding family protein
AT5G24530	12.7793	35.1258	1.45873	12.5483	40.3483	1.68502	8.66273	20.3562	1.23257	0.22629	-0.22616	1.13145	-1.1308	2-oxoglutarate (2OG) and Fe(II)-dependent oxygenase superfamily protein
AT3G52240	17.0963	24.4399	0.515556	21.0096	22.0737	0.0712798	20.3298	24.8504	0.28967	-0.444276	-0.225886	-2.22138	-1.12943	Unknow protein
AT5G19855	63.1973	106.582	0.754024	53.0339	100.963	0.928845	58.7284	84.7043	0.528375	0.174821	-0.225649	0.874105	-1.12824	Chaperonin-like RbcX protein
AT2G01450	70.7855	140.994	0.994109	80.2512	139.86	0.80139	90.1322	153.574	0.768817	-0.192719	-0.225292	-0.963595	-1.12646	MAP kinase 17
AT1G53400	31.8959	68.3494	1.09956	38.3072	76.7035	1.00168	37.1193	68.0465	0.87435	-0.09788	-0.22521	-0.4894	-1.12605	Ubiquitin domain-containing protein
AT4G33610	50.3897	120.501	1.25785	32.1129	102.96	1.68086	25.4002	51.9771	1.03304	0.42301	-0.22481	2.11505	-1.12405	glycine-rich protein
AT3G24120	19.6858	38.5632	0.970066	25.6154	40.1147	0.647122	25.1156	42.102	0.745301	-0.322944	-0.224765	-1.61472	-1.12383	Homeodomain-like superfamily protein
AT5G53970	18.6818	142.149	2.9277	15.7373	128.261	3.02683	15.762	102.639	2.70305	0.09913	-0.22465	0.49565	-1.12325	Tyrosine transaminase family protein
AT5G16550	25.8111	37.7264	0.547581	28.1816	40.0769	0.508019	29.7055	37.1581	0.322944	-0.039562	-0.224637	-0.19781	-1.12318	Unknow protein
AT5G14420	25.197	35.999	0.514703	23.6003	35.955	0.607388	22.6875	27.7433	0.290238	0.092685	-0.224465	0.463425	-1.12233	RING domain ligase2
AT3G16570	100.835	328.5	1.7039	107.239	297.461	1.47188	115.626	322.435	1.47954	-0.23202	-0.22436	-1.1601	-1.1218	rapid alkalinization factor 23
AT5G63530	33.314	47.448	0.510219	40.306	65.1395	0.692539	37.7283	45.9976	0.285912	0.18232	-0.224307	0.9116	-1.12153	farnesylated protein 3
AT5G17210	7.08177	12.0039	0.761324	7.82593	14.7964	0.918914	6.21974	9.0263	0.537281	0.15759	-0.224043	0.78795	-1.12021	Protein of unknown function (DUF1218)
AT5G43430	23.0966	51.4302	1.15494	23.0054	48.8715	1.08702	23.54	44.8841	0.931087	-0.06792	-0.223853	-0.3396	-1.11927	electron transfer flavoprotein beta
AT2G31570	104.091	250.383	1.2663	101.882	226.307	1.15138	96.9263	199.659	1.04258	-0.11492	-0.22372	-0.5746	-1.1186	glutathione peroxidase 2
AT4G31000	3.99752	15.9043	1.99224	5.03562	19.4217	1.94743	3.88402	13.2338	1.7686	-0.04481	-0.22364	-0.22405	-1.1182	Calmodulin-binding protein
AT1G21900	23.1774	35.902	0.631348	25.1852	33.908	0.429048	27.3654	36.3031	0.40774	-0.2023	-0.223608	-1.0115	-1.11804	emp24/gp25L/p24 family/GOLD family protein
AT2G03640	39.9354	57.5813	0.527932	43.228	64.2096	0.570822	49.6742	61.3475	0.304508	0.04289	-0.223424	0.21445	-1.11712	Nuclear transport factor 2 (NTF2) family protein with RNA binding (RRM-RBD-RNP motifs) domain
AT5G56420	3.40988	6.46001	0.921815	4.59958	6.84224	0.572969	4.54565	7.37666	0.698481	-0.348846	-0.223334	-1.74423	-1.11667	F-box/RNI-like/FBD-like domains-containing protein
AT2G45260	16.4859	27.3011	0.727726	19.5551	26.3533	0.430441	17.0735	24.2323	0.505174	-0.297285	-0.222552	-1.48642	-1.11276	Plant protein of unknown function (DUF641)
AT5G05390	0.411392	3.87018	3.23382	0.286936	2.39483	3.06112	0.157149	1.26704	3.01127	-0.1727	-0.22255	-0.8635	-1.11275	laccase 12
AT4G18020	16.3982	25.5818	0.641586	18.7465	29.2986	0.644209	16.0959	21.5301	0.419661	0.002623	-0.221925	0.013115	-1.10962	CheY-like two-component responsive regulator family protein
AT4G15800	81.4227	155.546	0.933842	80.7351	124.953	0.630114	88.7495	145.423	0.712449	-0.303728	-0.221393	-1.51864	-1.10696	ralf-like 33
AT2G41640	8.84687	12.6083	0.511139	7.65302	12.0254	0.65198	10.0819	12.3247	0.289778	0.140841	-0.221361	0.704205	-1.10681	Glycosyltransferase family 61 protein
AT4G30996	39.8749	96.1737	1.27016	41.1662	88.0649	1.09711	44.9443	93.0275	1.04952	-0.17305	-0.22064	-0.86525	-1.1032	Protein of unknown function (DUF1068)
AT2G01600	32.1564	53.0848	0.723194	34.5674	49.1082	0.506552	35.2397	49.9303	0.502712	-0.216642	-0.220482	-1.08321	-1.10241	ENTH/ANTH/VHS superfamily protein
AT4G33660	40.264	70.9969	0.818265	37.2686	65.9373	0.823134	42.6899	64.6111	0.597886	0.004869	-0.220379	0.024345	-1.10189	Unknow protein
AT4G16490	47.2599	89.7615	0.925481	51.7845	95.2468	0.87915	59.2775	96.654	0.705345	-0.046331	-0.220136	-0.231655	-1.10068	ARM repeat superfamily protein
AT3G22270	12.2343	21.7805	0.832097	13.4746	21.902	0.70082	12.3663	18.9011	0.612052	-0.131277	-0.220045	-0.656385	-1.10022	Topoisomerase II-associated protein PAT1
AT1G31360	4.36746	6.81302	0.6415	4.93514	6.97915	0.499961	5.74318	7.69229	0.421564	-0.141539	-0.219936	-0.707695	-1.09968	RECQ helicase L2
AT5G06280	24.5311	37.5232	0.613172	24.1691	30.6032	0.340514	23.0484	30.2754	0.393482	-0.272658	-0.21969	-1.36329	-1.09845	Unknow protein
AT4G22260	23.3829	40.7324	0.800723	27.8002	40.328	0.536683	25.6797	38.4156	0.581065	-0.26404	-0.219658	-1.3202	-1.09829	Alternative oxidase family protein
AT3G54620	34.8538	50.1874	0.526011	35.0052	50.2929	0.522784	40.5195	50.1194	0.306754	-0.003227	-0.219257	-0.016135	-1.09628	basic leucine zipper 25
AT1G49710	10.1902	13.9923	0.457461	9.95376	13.6894	0.459746	10.6694	12.5851	0.238236	0.002285	-0.219225	0.011425	-1.09613	fucosyltransferase 12
AT1G03590	16.5062	36.8161	1.15733	17.2825	32.2663	0.900715	18.9103	36.2391	0.938379	-0.256615	-0.218951	-1.28307	-1.09476	Protein phosphatase 2C family protein
AT1G15860	20.5752	31.5926	0.618677	21.6621	31.4741	0.538991	22.8218	30.1098	0.399823	-0.079686	-0.218854	-0.39843	-1.09427	Domain of unknown function (DUF298)
AT1G67325	23.2611	42.6522	0.874704	26.7211	42.0161	0.652963	27.769	43.7533	0.655918	-0.221741	-0.218786	-1.10871	-1.09393	Ran BP2/NZF zinc finger-like superfamily protein
AT2G19570	23.3455	46.3201	0.988495	22.6136	38.9137	0.783089	25.5421	43.5485	0.769743	-0.205406	-0.218752	-1.02703	-1.09376	cytidine deaminase 1
AT5G51740	6.67057	14.243	1.09438	7.55788	12.6847	0.747032	5.77055	10.5885	0.875718	-0.347348	-0.218662	-1.73674	-1.09331	Peptidase family M48 family protein
AT4G30550	24.6593	40.2225	0.705872	23.3406	35.877	0.620216	26.4964	37.1481	0.487493	-0.085656	-0.218379	-0.42828	-1.0919	Class I glutamine amidotransferase-like superfamily protein
AT1G79630	7.45664	15.535	1.05893	6.82646	20.253	1.56893	8.72202	15.6229	0.840925	0.51	-0.218005	2.55	-1.09002	Protein phosphatase 2C family protein
AT5G24810	11.4558	25.7503	1.16851	13.0894	27.4998	1.07102	13.5854	26.2623	0.95094	-0.09749	-0.21757	-0.48745	-1.08785	ABC1 family protein
AT5G58650	30.1456	188.453	2.64419	34.196	171.068	2.32267	31.028	166.842	2.42684	-0.32152	-0.21735	-1.6076	-1.08675	plant peptide containing sulfated tyrosine 1
AT4G00440	10.3629	24.767	1.25699	9.96794	24.0684	1.27177	7.8344	16.1095	1.04001	0.01478	-0.21698	0.0739	-1.0849	Protein of unknown function (DUF3741)
AT4G20330	23.748	39.4727	0.733046	26.2105	38.1996	0.543413	28.4347	40.6657	0.516162	-0.189633	-0.216884	-0.948165	-1.08442	Transcription initiation factor TFIIE, beta subunit
AT3G53420	472.791	732.828	0.632273	455.443	782.507	0.780833	475.706	634.459	0.415455	0.14856	-0.216818	0.7428	-1.08409	plasma membrane intrinsic protein 2A
AT3G46000	87.0274	124.928	0.521556	87.2479	115.57	0.405581	93.64	115.683	0.304981	-0.115975	-0.216575	-0.579875	-1.08288	actin depolymerizing factor 2
AT1G73680	12.8767	20.7995	0.69179	11.733	19.5893	0.739493	10.7059	14.8867	0.475619	0.047703	-0.216171	0.238515	-1.08086	alpha dioxygenase
AT4G21215	10.8334	37.1234	1.77685	12.1088	33.8246	1.48201	6.99416	20.6371	1.56102	-0.29484	-0.21583	-1.4742	-1.07915	Unknow protein
AT3G60800	12.1677	16.9534	0.478524	15.1742	16.6961	0.137889	14.2416	17.0874	0.262825	-0.340635	-0.215699	-1.70318	-1.0785	DHHC-type zinc finger family protein
AT2G27060	9.4628	13.5292	0.515739	9.70973	13.0812	0.429996	9.51775	11.7357	0.302218	-0.085743	-0.213521	-0.428715	-1.0676	Leucine-rich repeat protein kinase family protein
AT5G63590	5.79497	9.0478	0.642766	6.73244	7.43325	0.142863	6.30747	8.49593	0.429711	-0.499903	-0.213055	-2.49951	-1.06527	flavonol synthase 3
AT4G26750	27.3918	39.0372	0.511105	26.3641	33.9741	0.365858	27.3012	33.5766	0.29849	-0.145247	-0.212615	-0.726235	-1.06308	hydroxyproline-rich glycoprotein family protein
AT2G20560	3.5522	12.7525	1.844	3.98677	11.9942	1.58904	4.02237	12.4695	1.63229	-0.25496	-0.21171	-1.2748	-1.05855	DNAJ heat shock family protein
AT5G66760	63.6018	199.226	1.64726	61.004	193.896	1.6683	51.6705	139.775	1.43569	0.02104	-0.21157	0.1052	-1.05785	succinate dehydrogenase 1-1
AT1G56020	4.57565	11.7112	1.35585	5.35252	13.2939	1.31247	5.51256	12.1966	1.14569	-0.04338	-0.21016	-0.2169	-1.0508	Unknown protein
AT1G69750	8.9904	13.7126	0.609042	10.9471	16.6398	0.604097	11.191	14.764	0.399744	-0.004945	-0.209298	-0.024725	-1.04649	cytochrome c oxidase 19-2
AT4G15130	14.1021	24.4215	0.792239	14.5225	25.931	0.836394	14.9427	22.3846	0.583063	0.044155	-0.209176	0.220775	-1.04588	phosphorylcholine cytidylyltransferase2
AT3G15260	21.2698	46.0464	1.11428	21.6149	41.727	0.948956	25.3957	47.5586	0.905122	-0.165324	-0.209158	-0.82662	-1.04579	Protein phosphatase 2C family protein
AT3G20250	15.0439	24.1015	0.679946	13.7369	22.8765	0.73581	13.4261	18.6137	0.47132	0.055864	-0.208626	0.27932	-1.04313	pumilio 5
AT2G40260	2.76792	5.87443	1.08565	2.64816	7.4361	1.48955	2.5455	4.67617	0.877378	0.4039	-0.208272	2.0195	-1.04136	Homeodomain-like superfamily protein
AT5G13800	28.203	65.9051	1.22454	26.682	63.0914	1.24157	29.2236	59.1129	1.01634	0.01703	-0.2082	0.08515	-1.041	pheophytinase
AT5G37780	194.491	290.984	0.581234	215.123	292.979	0.445638	233.403	302.328	0.373291	-0.135596	-0.207943	-0.67798	-1.03972	calmodulin 1
AT1G43910	3.52282	20.9671	2.57332	3.50757	13.4235	1.93622	4.21187	21.7119	2.36595	-0.6371	-0.20737	-3.1855	-1.03685	P-loop containing nucleoside triphosphate hydrolases superfamily protein
AT4G36640	8.8169	27.6374	1.64828	8.15505	25.4021	1.63918	9.68557	26.2994	1.44112	-0.0091	-0.20716	-0.0455	-1.0358	Sec14p-like phosphatidylinositol transfer family protein
AT2G47180	9.61215	33.4613	1.79956	5.68367	32.5308	2.51691	7.7578	23.4017	1.59289	0.71735	-0.20667	3.58675	-1.03335	galactinol synthase 1
AT2G30050	44.6986	60.628	0.439754	50.8268	63.9463	0.33127	51.6459	60.7127	0.233343	-0.108484	-0.206411	-0.54242	-1.03205	transducin family protein / WD-40 repeat family protein
AT1G26665	50.407	77.9926	0.629714	54.2493	82.1683	0.598978	66.7034	89.457	0.423433	-0.030736	-0.206281	-0.15368	-1.0314	Mediator complex, subunit Med10
AT5G58800	35.5303	53.1916	0.582151	38.4156	51.8337	0.432198	41.8965	54.3825	0.376314	-0.149953	-0.205837	-0.749765	-1.02919	Quinone reductase family protein
AT5G47040	72.8566	193.016	1.40559	75.2995	198.63	1.39937	63.314	145.466	1.20009	-0.00622	-0.2055	-0.0311	-1.0275	lon protease 2
AT5G39610	33.4681	62.5576	0.902399	33.6514	58.4063	0.795456	25.6686	41.6115	0.696975	-0.106943	-0.205424	-0.534715	-1.02712	NAC domain containing protein 6
AT5G59910	275.56	364.151	0.402173	309.132	379.291	0.295081	297.901	341.605	0.1975	-0.107092	-0.204673	-0.53546	-1.02337	Histone superfamily protein
AT2G32760	6.8228	11.2134	0.716791	7.71548	12.2719	0.669529	8.19058	11.682	0.512249	-0.047262	-0.204542	-0.23631	-1.02271	Unknow protein
AT1G76670	52.3824	96.8458	0.886607	55.9319	92.0521	0.718777	60.865	97.671	0.682318	-0.16783	-0.204289	-0.83915	-1.02145	Nucleotide-sugar transporter family protein
AT1G04780	23.8195	33.8122	0.505403	24.602	32.072	0.382539	26.7361	32.9455	0.301293	-0.122864	-0.20411	-0.61432	-1.02055	Ankyrin repeat family protein
AT5G25120	7.40335	10.8568	0.552346	7.06374	9.2086	0.382549	5.71682	7.28115	0.348953	-0.169797	-0.203393	-0.848985	-1.01696	ytochrome p450, family 71, subfamily B, polypeptide 11
AT3G02070	13.9404	20.7863	0.576364	15.217	18.1044	0.250657	19.8093	25.6615	0.373429	-0.325707	-0.202935	-1.62853	-1.01467	Cysteine proteinases superfamily protein
AT1G05960	22.4469	35.8718	0.676336	21.3047	35.294	0.72825	25.5558	35.4814	0.473413	0.051914	-0.202923	0.25957	-1.01462	ARM repeat superfamily protein
AT3G22530	21.7608	31.2817	0.52359	23.91	28.8637	0.271645	21.4289	26.7649	0.320784	-0.251945	-0.202806	-1.25972	-1.01403	Unknow protein
AT5G17400	11.7137	23.9247	1.0303	13.8143	21.9215	0.666182	14.7121	26.1083	0.827501	-0.364118	-0.202799	-1.82059	-1.01399	endoplasmic reticulum-adenine nucleotide transporter 1
AT5G47310	30.7926	43.3068	0.492009	36.6343	50.7977	0.471571	39.5397	48.3166	0.289215	-0.020438	-0.202794	-0.10219	-1.01397	PPPDE putative thiol peptidase family protein
AT5G11960	27.0496	39.9416	0.562286	27.8816	39.1584	0.490009	30.6738	39.3836	0.360591	-0.072277	-0.201695	-0.361385	-1.00847	Protein of unknown function (DUF803)
AT5G41560	32.2917	48.4724	0.585999	35.7162	48.126	0.430237	37.4145	48.8602	0.385065	-0.155762	-0.200934	-0.77881	-1.00467	Unknow protein
AT1G70230	7.30409	16.5801	1.18268	7.7386	17.5824	1.18399	8.43014	16.651	0.981977	0.00131	-0.200703	0.00655	-1.00351	TRICHOME BIREFRINGENCE-LIKE 27
AT1G69800	11.4068	18.6231	0.7072	11.8941	18.4688	0.634846	11.7604	16.7093	0.506709	-0.072354	-0.200491	-0.36177	-1.00246	Cystathionine beta-synthase (CBS) protein
AT1G70980	12.6502	20.5412	0.699363	13.9647	19.2145	0.460417	15.9376	22.5239	0.499018	-0.238946	-0.200345	-1.19473	-1.00172	Class II aminoacyl-tRNA and biotin synthetases superfamily protein
AT5G45830	1.27066	5.20351	2.03391	1.51988	3.40822	1.16506	1.14233	4.07162	1.83362	-0.86885	-0.20029	-4.34425	-1.00145	delay of germination 1
AT2G01890	24.3567	55.928	1.19925	22.9953	50.8331	1.14443	20.2427	40.4612	0.999136	-0.05482	-0.200114	-0.2741	-1.00057	purple acid phosphatase 8
AT2G16710	22.9571	39.4206	0.780008	23.8871	41.8699	0.809682	23.3262	34.8826	0.580558	0.029674	-0.19945	0.14837	-0.99725	Iron-sulphur cluster biosynthesis family protein
AT1G68440	66.6095	362.175	2.44289	60.3533	365.481	2.59829	57.3815	271.746	2.2436	0.1554	-0.19929	0.777	-0.99645	Unknown protein
AT4G00500	5.24148	10.1353	0.951344	5.53604	10.2832	0.89337	6.71632	11.3185	0.752939	-0.057974	-0.198405	-0.28987	-0.992025	alpha/beta-Hydrolases superfamily protein
AT2G40060	89.805	124.322	0.469213	96.9426	118.322	0.28752	97.7258	117.94	0.271239	-0.181693	-0.197974	-0.908465	-0.98987	Clathrin light chain protein
AT5G10980	240.539	448.681	0.89942	265.488	463.297	0.803292	264.607	430.388	0.70179	-0.096128	-0.19763	-0.48064	-0.98815	Histone superfamily protein
AT3G52820	0.70472	2.53835	1.84877	0.925277	2.79061	1.59262	0.249799	0.784991	1.65191	-0.25615	-0.19686	-1.28075	-0.9843	purple acid phosphatase 22
AT4G25030	81.523	108.471	0.412032	86.5424	97.7407	0.175552	99.4794	115.498	0.215392	-0.23648	-0.19664	-1.1824	-0.9832	Unknow protein
AT3G27770	101.931	152.044	0.576899	104.995	158.34	0.592706	110.792	144.211	0.380331	0.015807	-0.196568	0.079035	-0.98284	Unknow protein
AT4G25830	23.3639	50.9071	1.12359	19.0793	40.5781	1.0887	29.5387	56.1807	0.927469	-0.03489	-0.196121	-0.17445	-0.980605	Uncharacterised protein family (UPF0497)
AT5G50430	19.6779	28.0243	0.510106	22.422	24.6616	0.137356	22.7405	28.279	0.314471	-0.37275	-0.195635	-1.86375	-0.978175	ubiquitin-conjugating enzyme 33
AT2G26300	31.5833	48.0741	0.6061	33.6965	50.1783	0.574466	38.2516	50.8479	0.41067	-0.031634	-0.19543	-0.15817	-0.97715	G protein alpha subunit 1
AT5G56340	21.255	32.3107	0.60421	18.9981	29.9598	0.657176	20.5541	27.3102	0.410015	0.052966	-0.194195	0.26483	-0.970975	RING/U-box superfamily protein
AT3G60080	14.8302	20.2181	0.447108	15.3178	20.1855	0.39811	15.1426	18.0491	0.253318	-0.048998	-0.19379	-0.24499	-0.96895	RING/U-box superfamily protein
AT5G62540	30.9181	108.728	1.8142	32.2936	109.417	1.76052	31.0706	95.5395	1.62055	-0.05368	-0.19365	-0.2684	-0.96825	ubiquitin-conjugating enzyme 3
AT1G32410	31.4198	54.4935	0.794411	37.2522	54.8368	0.557819	35.8262	54.3327	0.600805	-0.236592	-0.193606	-1.18296	-0.96803	Vacuolar protein sorting 55 (VPS55) family protein
AT1G67310	14.6223	21.4785	0.554717	16.2833	23.2815	0.51579	16.8101	21.5934	0.361263	-0.038927	-0.193454	-0.194635	-0.96727	Calmodulin-binding transcription activator protein with CG-1 and Ankyrin domains
AT2G37750	55.8387	102.472	0.875898	51.2964	90.6705	0.821776	54.7961	88.0065	0.683536	-0.054122	-0.192362	-0.27061	-0.96181	Unknow protein
AT1G51660	9.11537	17.9565	0.978138	10.8481	18.361	0.759201	10.043	17.3186	0.786132	-0.218937	-0.192006	-1.09468	-0.96003	mitogen-activated protein kinase kinase 4
AT3G58750	27.7944	54.6365	0.975071	30.1444	52.4756	0.799756	27.5269	47.3811	0.783471	-0.175315	-0.1916	-0.876575	-0.958	citrate synthase 2
AT4G38580	52.307	131.148	1.32612	58.5406	139.364	1.25135	66.1193	145.199	1.13489	-0.07477	-0.19123	-0.37385	-0.95615	farnesylated protein 6
AT4G25680	23.5761	49.8079	1.07905	27.5368	58.2803	1.08165	27.2595	50.4513	0.888132	0.0026	-0.190918	0.013	-0.95459	PPPDE putative thiol peptidase family protein
AT1G30120	97.8853	145.346	0.570328	96.8051	138.749	0.519326	91.889	119.539	0.379512	-0.051002	-0.190816	-0.25501	-0.95408	pyruvate dehydrogenase E1 beta
AT1G27760	22.4156	116.301	2.37529	22.864	129.694	2.50396	23.2366	105.646	2.18477	0.12867	-0.19052	0.64335	-0.9526	interferon-related developmental regulator family protein / IFRD protein family
AT1G55510	11.5823	31.9727	1.46492	12.4018	31.4306	1.34162	12.6209	30.5325	1.27453	-0.1233	-0.19039	-0.6165	-0.95195	branched-chain alpha-keto acid decarboxylase E1 beta subunit
AT4G15420	9.36695	15.6971	0.744848	11.3099	15.8718	0.488879	10.3831	15.2489	0.554476	-0.255969	-0.190372	-1.27984	-0.95186	Ubiquitin fusion degradation UFD1 family protein
AT1G03770	3.48413	7.3253	1.07209	4.68537	6.97401	0.573826	4.38078	8.07213	0.881762	-0.498264	-0.190328	-2.49132	-0.95164	RING 1B
AT4G23710	55.7767	81.4711	0.546626	57.7492	77.0318	0.415653	66.3424	84.9354	0.356434	-0.130973	-0.190192	-0.654865	-0.95096	vacuolar ATP synthase subunit G2
AT4G21660	44.6607	59.5222	0.414422	59.4201	66.8834	0.170697	56.9674	66.5501	0.224306	-0.243725	-0.190116	-1.21863	-0.95058	proline-rich spliceosome-associated (PSP) family protein
AT1G26670	64.6934	84.787	0.390224	63.2389	81.9193	0.373392	74.9152	86.1072	0.200877	-0.016832	-0.189347	-0.08416	-0.946735	Vesicle transport v-SNARE family protein
AT3G23840	13.6976	40.2762	1.55601	10.9042	33.7428	1.6297	8.09546	20.878	1.3668	0.07369	-0.18921	0.36845	-0.94605	HXXXD-type acyl-transferase family protein
[truncated: 2,228 more rows]
